# Supplementary material for: An integrated transcriptome and microbial community analysis reveals potential mechanisms for increased immune responses when replacing silybum marianum meal with soybean meal in growing lambs
Source: Front Microbiol. 2023 Mar 2;14:1093129. doi: 10.3389/fmicb.2023.1093129 (PMC10018209; doi:10.3389/fmicb.2023.1093129)
Supplement: Supplementary file 2 [file Table_2.XLSX]

## Sheet: Sheet1
sample_name	total_clean_read	total_mapping_genome_ratio	uniquely_mapping_genome_ratio
A1	25.84	95.8	67.62
A2	23.77	95.54	60.39
A3	23.54	95.36	67.37
A4	23.15	95.92	76.47
A5	23.81	95.83	61.81
A6	23.8	95.37	64.26
A7	23.74	95.84	69.67
	23.95	95.6657	66.7986
B1	23.82	95.66	67.99
B2	23.56	95.78	70.06
B3	21.35	95.34	66.04
B4	23.7	95.4	70.18
B5	23.71	95.23	68.83
B6	23.78	95.81	70
B7	23.73	95.21	63.97
	23.3786	95.49	68.1529

## Sheet: Sheet2
st_gene_id	gene_symbol	A1	A2	A3	A4	A5	A6	A7		B1	B2	B3	B4	B5	B6	B7
G9940_17300	TBC1D4	3.92	5.55	3.1	7.8	4.51	6.83	4.86	5.22429	3.6	4.93	2.68	4.4	2.88	5.84	2.17	3.78571
G9940_7075	UGT3A2	0	0	0	0	0	0	0	0	0.03	0.03	0	0	0	0.03	0.02	0.0157143
G9940_7291	LOC101110449	0	0	0	0	0	0	0	0	0	0.03	0.08	0.06	0.05	0	0.02	0.0342857
G9940_11167	LOC101115381	1.66	1.57	5	3.16	5.02	0.89	2.08	2.76857	1.88	4.68	2.2	2.22	4.7	4.4	7.61	3.95571
G9940_3739	UBP1	30.42	22.66	21.42	75.24	23.94	28.02	44.95	35.2357	27.03	46.33	20.29	47.09	13.93	38.1	11.75	29.2171
G9940_8340	TBC1D25	12.27	7.33	10.8	12.99	9.35	8.46	11.4	10.3714	9.39	14.6	8.07	11.89	11.81	11.85	8.14	10.8214
G9940_7072	LOC101110173	0	0	0	0.1	0	0	0	0.0142857	0	0	0.08	0	0	0	0.07	0.0214286
G9940_12401	IGSF10	0.8	0.51	0.82	8.3	0.34	0.43	1.34	1.79143	0.4	1.07	0.48	1.56	0.33	0.55	0.16	0.65
G9940_22123	LOC114115281	1.94	2.39	0.66	5	1.18	2.84	3.49	2.5	1.54	2.49	0.85	4.1	0.86	2.53	0.6	1.85286
G9940_13633	PIGU	32.85	25.93	30.65	30.07	36.4	26	33.61	30.7871	32.65	37.1	35.81	28.71	37.2	49.61	30.2	35.8971
G9940_5454	PTDSS1	36.4	21.42	22.76	37.31	30.75	26.78	32.82	29.7486	48.54	30.86	22.99	30.7	32.71	37.91	20.39	32.0143
G9940_6584	PRSS57	0	0	0	0.37	0	0	0.23	0.0857143	0.03	0.35	0	0.11	0.03	0	0	0.0742857
G9940_16808	NEDD1	3.38	3.38	2.13	11.53	3.81	4.12	12.39	5.82	2.8	4.51	1.47	6.65	0.59	4.49	1.28	3.11286
G9940_12240	LOC101116758	0	0	0	0	0	0	0	0	0	0	0	0	0	0	0	0
G9940_7140	DIXDC1	4.35	2.45	2.9	26.9	3.61	0.6	16.42	8.17571	2.67	6.47	2.16	9.92	0.62	1.6	0.34	3.39714
G9940_2174	TRIM14	2	3.12	1.95	2.71	2.38	2.43	3.81	2.62857	2.99	3.4	1.37	3.04	2.13	7.78	2.08	3.25571
G9940_9058	NTPCR	57.62	52.19	51.62	79.04	46.75	59.38	74.22	60.1171	56.23	67.39	51.82	64.33	47.41	64.85	37.73	55.68
G9940_22163	LOC114115345	0	0.42	0.06	0.16	0.07	0	0	0.101429	0.12	0.16	0.41	0.07	0.34	0.15	0.1	0.192857
G9940_16776	TWIST2	10.22	7.79	10.18	13.39	7.84	8.83	3.26	8.78714	4.3	7.51	8.95	7.06	9.4	5.02	6.54	6.96857
G9940_13792	LOC101118751	0.04	0	0.08	0.4	0	0	0.17	0.0985714	0.06	0.15	0.05	0.06	0	0	0.03	0.05
G9940_1734	REEP1	5.37	0.86	3.65	21.21	2.72	0.19	9.56	6.22286	1.69	5.16	1.45	10.77	0.37	0.6	0.1	2.87714
G9940_3750	TFDP2	6.27	4.28	4.57	23.56	5.58	3.69	12.76	8.67286	4.02	10.14	3.61	12.68	2.37	5.59	2.02	5.77571
G9940_15456	MED27	20.85	15.35	18.82	22.57	17.24	13.69	25.9	19.2029	21.03	26.7	15.96	23.6	18.36	19.44	13.54	19.8043
G9940_14483	NOP9	9.94	7.15	9.34	14.65	7.2	7.95	10.79	9.57429	10.34	15.91	6.77	13.54	10.37	10.96	7.61	10.7857
G9940_4673	TYW3	4.04	5.38	4.23	8.16	3.56	2.95	8.55	5.26714	4.71	4.45	3.33	6.67	1.09	3.77	2.17	3.74143
G9940_16838	LOC101122717	71.88	59.08	54.47	95.03	63.4	52	83.03	68.4129	57.26	73.36	46.01	80.72	23.99	54.52	46.46	54.6171
G9940_6359	PTGES2	87.9	61.74	76.22	69.73	102.2	77.37	73.79	78.4214	89.86	117.98	79.04	93.78	126.7	112.26	79.28	99.8429
G9940_12664	LOC101117286	0	0	0	0	0	0	0	0	0	0	0	0	0	0	0	0
G9940_18850	LOC105610309	6.85	3.03	9.23	30.23	8.42	1.47	30.69	12.8457	4.06	13.15	4.32	14.44	3.42	4.67	0.92	6.42571
G9940_691	KYNU	2.74	19.01	8.89	3.66	15.36	12.55	4.01	9.46	6.5	4.54	3.36	2.92	2.26	3.34	5.43	4.05
G9940_2788	LOC101104568	0.19	0.11	0.19	2.56	0	0.11	0.28	0.491429	0.16	1.26	0.1	0.11	0	0.12	0.03	0.254286
G9940_12273	LOC101116799	0	0	0	0	0	0	0	0	0	0	0	0	0	0	0	0
G9940_11551	RBM47	20.63	27.7	15.36	28.29	19.24	39.83	23.64	24.9557	22.03	28.21	17.08	27.18	12.63	42.07	13.51	23.2443
G9940_5630	LOC101108295	0.05	0	0	0.12	0.15	0.25	0	0.0814286	0.04	0.13	0	0.06	0.05	0.24	0.03	0.0785714
G9940_758	IL1RAPL2	0	0	0	0.04	0	0	0.04	0.0114286	0	0	0	0	0	0	0	0
G9940_1932	SASH1	9.37	11.9	4.38	23.67	6.73	16.46	15.24	12.5357	7.59	12.19	6.14	14.32	4.89	14.52	4.09	9.10571
G9940_1743	PRDM6	1.45	0.58	1.21	7.79	0.82	0.06	4.43	2.33429	0.79	2.55	0.54	3.25	0.17	0.41	0.06	1.11
G9940_8366	METTL17	5.92	5.38	6.48	15.24	7.34	6.59	11.23	8.31143	7.76	7.62	6.23	11.64	6.23	9.43	4.49	7.62857
G9940_11643	SLC22A14	0.07	0.15	0.03	0	0.07	0	0.21	0.0757143	0.1	0.09	0.07	0.08	0.13	0.04	0.12	0.09
G9940_4947	SZT2	4.24	2.52	4.39	9.23	5.17	4.89	7.99	5.49	4.53	8.11	4.01	7.42	5.79	9.36	2.32	5.93429
G9940_13743	TSPAN17	22.46	25.1	23.67	32.17	28.1	21.82	28.43	25.9643	28.69	32.1	26.39	30.15	31.6	34.85	23	29.54
G9940_8133	FRMD7	0.04	0.04	0.02	0.19	0	0.08	0.02	0.0557143	0	0.02	0.02	0.04	0.04	0	0	0.0171429
G9940_13509	DEGS2	28.94	21.33	29.7	24.73	20.44	48.3	37.52	30.1371	44.99	61.73	49.1	39.78	49.49	40.51	42.85	46.9214
G9940_15733	RO60	1.2	1.91	0.92	4.23	1.17	1.4	3.28	2.01571	0.72	1.73	0.61	2.3	0.38	1.34	0.44	1.07429
G9940_10153	LOC101114089	0	0.13	0.16	0.38	0.19	0	0.56	0.202857	0	0	0.35	0.1	0.13	0.24	0.24	0.151429
G9940_6494	KRT1	0.54	0	0.49	0.08	0.26	0.33	0.11	0.258571	0.87	0	0.1	0	0.2	0	0.03	0.171429
G9940_14390	TDRKH	0.08	0.36	0.22	0.15	0.12	0.24	0.24	0.201429	0.34	0.63	0.6	0.23	0.27	0.8	0.2	0.438571
G9940_14556	PLD5	0.05	0.21	0.42	0.06	0	0	0	0.105714	0.02	0.24	0.1	0.17	0	0	0	0.0757143
G9940_12043	ISG20	2.89	0.64	11.81	2.45	3.8	2.01	1.35	3.56429	2.7	2.94	0.9	2.66	6.17	0.6	2.98	2.70714
G9940_11721	CCDC152	1.07	0.99	1.15	0.9	0.54	1.7	0.85	1.02857	0.17	0.25	1.41	0.46	0.94	1.21	1.83	0.895714
G9940_5838	CHST14	6.14	4.95	4.2	9.71	3.95	3.25	6.46	5.52286	5.33	6.88	4.74	7.2	4.78	6.35	3.11	5.48429
G9940_3556	LOC101105611	0	0	0	0	0	0	0	0	0	0	0	0	0	0	0	0
G9940_11160	SPTLC2	18.33	20.21	14.36	31.06	18.07	25.79	19.04	20.98	24.41	25.04	24.06	29.49	18.62	29.96	15.24	23.8314
G9940_1386	HAPLN3	3.24	4.28	2.47	4.07	1.9	3.05	1.83	2.97714	2	2.25	1.46	2.79	1.82	3.72	2.11	2.30714
G9940_17501	HSD17B14	0.48	0.96	0.79	0.75	2.78	1.1	1.24	1.15714	1.58	0.87	1.49	1.48	2.98	1.42	2.23	1.72143
G9940_10503	KCNJ2	0.61	0.81	0.63	1.07	0.46	0.7	1.22	0.785714	0.84	1.27	0.36	0.33	0.36	0.55	0.17	0.554286
G9940_4026	EQTN	0	0.05	0.04	0.06	0.05	0	0	0.0285714	0	0.11	0	0	0	0.05	0	0.0228571
G9940_3171	MYBL2	7.83	3.44	4.84	11.15	6.17	3.4	5.47	6.04286	13.05	7.09	4.67	10.76	9.19	5.43	6.41	8.08571
G9940_16604	LOC101122428	0	0.3	0.18	0.12	0	0.2	0	0.114286	0.09	0.23	0	0.11	0	0.11	0.16	0.1
G9940_12671	SH3D21	43.48	37.07	30.74	39.89	38.11	30.32	79.76	42.7671	35.4	77.86	27.12	79.24	38.09	113.69	16.75	55.45
G9940_1281	C3H2orf73	0.08	0	0	0	0	0	0.1	0.0257143	0	0	0.08	0	0	0	0	0.0114286
G9940_13844	CDC5L	6.49	8.1	5.21	14.99	7.03	7.26	10.42	8.5	4.99	8.79	4.14	9.9	2.97	7.85	4.39	6.14714
G9940_17903	LOC105603639	19.26	25.22	11.39	23.85	19.63	30.46	44.27	24.8686	12.93	31.67	12.61	45.31	19.42	32.94	5.31	22.8843
G9940_11116	C2	1.28	0.77	3.09	2.2	2.62	0.69	3.2	1.97857	0.19	3.47	1.71	1.85	1.14	3.24	3.17	2.11
G9940_9605	ELOVL4	1.67	1.59	0.42	0.58	0.64	0.11	1.68	0.955714	0.21	0.8	0.19	1.33	1.41	0.03	0.93	0.7
G9940_16593	SGCZ	0	0	0	0	0	0	0	0	0	0	0	0	0	0	0	0
G9940_17264	KAT6B	4.01	3.5	2.49	15.91	3.61	3.46	8.59	5.93857	2.03	5.62	2.05	8.45	2.71	5.54	1.12	3.93143
G9940_546	PAX2	0	0	0	0	0	0	0	0	0	0	0	0	0	0	0	0
G9940_15274	MAPK10	0.1	0	0.15	0.35	0.03	0	0.29	0.131429	0	0.16	0.03	0.12	0.05	0	0	0.0514286
G9940_9276	SIL1	17.7	18.25	24.84	21.45	21.16	21.29	26.58	21.61	20.57	28.66	27.54	24.61	23.13	31.87	20.29	25.2386
G9940_3932	SIN3A	7.85	6.55	5.29	15.67	6.38	6.18	11.91	8.54714	4.89	10.63	4.99	10.49	4.51	10.07	2.84	6.91714
G9940_222	SLC25A38	8.96	7.37	9.44	16.88	8.18	8.5	14.25	10.5114	9.21	16.6	9.27	16.68	8.48	14.89	6.25	11.6257
G9940_8289	SLC22A16	0.31	0.08	0.28	0.88	0	0	0.72	0.324286	0.18	0.55	0.09	0.69	0.07	0.13	0	0.244286
G9940_846	2022-09-09	97.65	55.5	77.76	196.87	91.61	67.25	178.45	109.299	81.83	175.63	58.51	142.03	75.34	102.05	47.02	97.4871
G9940_9730	RALB	36.62	40.2	29.38	58.76	31.85	36.67	44.14	39.66	38.54	45.92	31.23	49.77	18.45	43.19	30.2	36.7571
G9940_19851	ZNF502	0.45	0.54	0.34	1.71	0.27	0.53	0.59	0.632857	0.38	0.69	0.19	0.74	0.27	0.69	0.13	0.441429
G9940_17656	LOC105602050	11.82	10.41	9.33	20.2	11.77	11.39	15.31	12.89	12.11	15	10.07	18.36	6.55	16.33	8.55	12.4243
G9940_19813	LOC114108622	0	0	2.1	5.15	0	0	0.42	1.09571	1.29	0	0.73	0	2.2	0	4.13	1.19286
G9940_2650	FBXO41	0.1	0.13	0.13	0.42	0.16	0.2	0.22	0.194286	0.02	0.4	0.09	0.24	0.16	0.48	0.02	0.201429
G9940_16	DDOST	123.55	99.14	115.18	153.32	118.77	105.92	125.27	120.164	145.11	193.82	119.24	142.64	142.73	189.51	117.12	150.024
G9940_12502	MAP3K8	1.67	2.18	1.83	3.81	2.76	4.37	4.14	2.96571	3.33	2.81	2	4.1	1.48	2.65	2.03	2.62857
G9940_5367	VAX2	18.24	20.71	11.61	8.08	19.23	14.38	15.84	15.4414	45.19	13.27	20.3	12.39	24.78	14.71	16.07	20.9586
G9940_16758	NNAT	6.21	3.25	5.93	15.14	5.83	3.78	10.37	7.21571	5.1	8.88	2.36	7.62	8.37	7.6	5.16	6.44143
G9940_5184	PPEF2	0.02	0.02	0.02	0.05	0	0.02	0	0.0185714	0	0.05	0	0	0	0.04	0	0.0128571
G9940_11526	SLC50A1	25.16	23.33	23.05	31.37	24.37	28.39	29.73	26.4857	43.76	33.76	24.4	32.49	31.4	35.41	27.47	32.67
G9940_13607	LOC101118511	0.07	0.08	0	0.13	0.08	0.03	0.15	0.0771429	0.02	0.03	0.08	0.17	0.02	0.14	0	0.0657143
G9940_5942	TTC24	0	0	0	0.06	0.05	0	0.03	0.02	0	0.03	0	0.08	0.02	0	0.02	0.0214286
G9940_20254	LOC114109663	18.36	18.39	8.65	13.7	4.88	16.55	15.27	13.6857	13.69	15.44	9.8	12.33	8.79	14.99	14.96	12.8571
G9940_11369	VAMP3	75.07	58.64	71.4	103.54	68.09	50.95	84.19	73.1257	63.75	77.47	48.66	89.09	56.46	76.24	55.11	66.6829
G9940_12826	PDE4A	3.01	2.82	3.17	8.33	3.26	1.9	4.25	3.82	3.17	4.82	2.27	5.24	3.29	3.87	1.98	3.52
G9940_9803	ITGA6	14.57	17.54	8.86	30.93	10.33	22.08	18.6	17.5586	12.43	19.92	8.27	23.54	7.89	17.58	4.64	13.4671
G9940_20695	LOC114111024	0	0	0.12	0	0	0	0	0.0171429	0	0	0	0	0	0	0	0
G9940_1096	TRIB1	5.4	6.2	8.34	12.15	5.47	5.58	7.56	7.24286	4.41	14.94	5.96	12.27	4.89	10.94	8.8	8.88714
G9940_5428	ASB5	0.1	0.03	0.14	1.78	0.31	0	0.42	0.397143	0.08	0.2	0.03	0.56	0.03	0.03	0	0.132857
G9940_9534	SNRNP200	33.1	19	26.02	71.37	26.61	26.81	47.66	35.7957	29.99	63.2	24.6	44.12	24.32	54.1	16.53	36.6943
G9940_19822	LOC114108633	68.16	60.32	65.55	47.43	78.2	58.44	50.85	61.2786	69.15	50.28	59.34	58.28	85.97	69.22	63.8	65.1486
G9940_5377	LOC101107957	0.59	0.71	0.42	1.36	0.58	0.65	0.96	0.752857	0.79	0.97	0.71	1.73	1.25	1.11	0.35	0.987143
G9940_7911	ADCY10	0.04	0.05	0.01	0.1	0.04	0.05	0.11	0.0571429	0.02	0.01	0.03	0.06	0.02	0.08	0.02	0.0342857
G9940_23646	ACVR2B	0.47	0.25	0.29	1.4	0.61	0.37	0.75	0.591429	0.76	1.42	0.61	0.71	0.55	0.9	0.44	0.77
G9940_16828	PLXDC1	4.87	1.42	2.12	15.59	1.03	0.67	3.49	4.17	1.29	1.35	1.05	3.2	0.5	1.93	0.36	1.38286
G9940_11698	CHCHD7	17.17	18.25	16.39	16.18	15.79	16.24	19.23	17.0357	20.08	19.23	16.22	18.68	18.52	16.94	15.97	17.9486
G9940_21015	LOC114112279	0	0.02	0	0	0	0	0	0.00285714	0	0	0	0.02	0	0	0	0.00285714
G9940_8111	LEPROT	22.71	21.53	15.09	34.12	26.05	22.1	29.78	24.4829	20.06	24.26	22.46	28.6	15.04	36.17	12.11	22.6714
G9940_15301	LOC101120701	2.35	3.19	3.64	6.1	3.46	1.25	3.87	3.40857	2.44	3.42	2	3.28	1.43	5.19	2.34	2.87143
G9940_19452	RPL10A	3669.41	4338.45	4268.27	3228.9	4245.86	3307.95	3497.48	3793.76	3398.49	3039.18	3871.98	3474.5	2710.12	3099.2	3325.83	3274.19
G9940_3241	KLHL28	0.79	1.12	0.4	2.99	0.91	1.15	3.06	1.48857	0.69	0.95	0.27	1.52	0.25	0.97	0.4	0.721429
G9940_13812	LRRC17	1.42	0.64	0.58	11.12	0.57	0.36	0.69	2.19714	0.13	0.33	0.18	1.28	0.13	0.24	0.03	0.331429
G9940_11633	PLTP	324.78	202.36	435.52	213.28	363.42	275.26	203.99	288.373	341.49	363.28	231.38	243.84	379.28	346.44	257.28	308.999
G9940_1662	SCN2A	0.01	0	0	0.07	0.02	0	0.03	0.0185714	0.01	0	0.01	0.01	0.01	0.01	0	0.00714286
G9940_5014	RRNAD1	9.68	8.54	10.58	14.02	10.22	8.74	12.34	10.5886	8.39	14.86	12.31	14.08	8.99	14.22	6.06	11.2729
G9940_12218	ADAM10	5.57	10.04	3.9	18.65	4.75	10.38	12.54	9.40429	3.71	8.14	3.19	11.25	2.82	7.96	2.33	5.62857
G9940_2136	RGS16	0.68	0.29	0.95	3.23	0.73	0.36	0.99	1.03286	0.33	1.52	0.32	0.8	0.49	0.21	1.08	0.678571
G9940_4994	CDH5	5.21	3.73	3.67	22.2	4.85	2.37	7.25	7.04	2.1	5.57	2.97	7.11	2.63	4.07	1.44	3.69857
G9940_17118	VPS37B	15.86	12.36	19.79	28.26	15.77	13.82	25.82	18.8114	15.9	32.1	14.78	26.8	23.09	24.51	14.46	21.6629
G9940_8901	MYBBP1A	15.04	9.65	13.41	24.73	10.38	9.87	18.96	14.5771	17.56	40.44	10.96	22.35	9.73	18.09	11.45	18.6543
G9940_5820	VKORC1L1	9.97	10.42	6.78	16.19	8.02	11.06	12.34	10.6829	7.9	10	7.04	12.54	4.15	13.88	5.22	8.67571
G9940_406	RRAGA	120.85	105.24	91.05	179.75	102.73	135.57	121.77	122.423	127.69	126.89	104.56	129.18	84.09	122.11	81.48	110.857
G9940_6904	LOC101109951	0	0	0.09	0	0.05	0.05	0	0.0271429	0	0	0	0	0.04	0	0	0.00571429
G9940_17032	PFAS	2.57	1.34	1	4.39	1.22	1.42	3.78	2.24571	1.71	4.32	0.97	3.57	0.84	3.47	0.83	2.24429
G9940_15816	LOC101121387	71.96	80.77	88.94	57.57	91.91	50.55	50.26	70.28	86.52	32	53.57	38.47	132.92	66.15	69.8	68.49
G9940_14744	WDR55	33.61	27.84	36.94	42.95	39.15	30.77	40.98	36.0343	40.81	36.09	30.32	39.39	21.97	38.32	29.17	33.7243
G9940_1571	LOC101103007	0.16	0.13	0.21	0	0	0	0	0.0714286	0.28	0.16	0	0	0	0.33	0.08	0.121429
G9940_18108	C24H7orf50	16.08	13.71	18.99	14.81	19.88	10.45	19.8	16.2457	17.71	22.17	15.94	19.74	22.17	14.04	19.03	18.6857
G9940_7292	NAIP	0.04	0.23	0.13	0.13	0.12	0.22	0.14	0.144286	0.04	0.1	0.04	0.36	0.11	0.25	0.02	0.131429
G9940_22263	LOC114115646	0.39	0.64	0.34	2.8	0	0.25	0.28	0.671429	0	0.2	0.06	0.79	0.15	0.39	0.03	0.231429
G9940_17764	ZNF664	21.32	22.02	16.11	46.7	23.16	29.17	35.78	27.7514	24.38	29.19	15.56	31.1	16.97	31.29	11.13	22.8029
G9940_1103	SMYD2	44.79	41.76	33.65	79.24	39.73	31.01	84.64	50.6886	41.41	53.61	31.24	49.2	22.96	35.07	27.99	37.3543
G9940_4616	LOC101106985	0	0	0.08	0	0	0	0	0.0114286	0	0	0	0	0	0	0	0
G9940_9829	PLD6	0	0	0	0	0	0	0	0	0	0	0	0	0	0	0	0
G9940_11376	LOC101115646	0.09	0	0.03	0.73	0.07	0	0.08	0.142857	0.06	0.12	0.1	0.15	0	0	0	0.0614286
G9940_5805	WDR6	11.32	8.51	10.76	26.18	12.87	9.24	25.62	14.9286	14.05	21.67	9.48	20.99	12.62	18.98	4.63	14.6314
G9940_4506	SYNDIG1L	0	0.09	0	0.04	0	0	0	0.0185714	0	0	0	0.06	0	0	0	0.00857143
G9940_1493	TTC9	9.22	8.4	6.15	8.65	5.28	7.02	7.98	7.52857	7.05	8.5	5.74	9.31	8.05	7.39	5.73	7.39571
G9940_23502	LOC114118863	10.04	4.76	4.81	0	0	7.27	16.17	6.15	4.94	12.32	5.1	6.6	3.92	15.42	0.27	6.93857
G9940_3227	MIS12	5.51	5.88	4.3	7.32	4.77	6.61	4.93	5.61714	4.14	4.56	3.62	6.23	1.36	6.09	3.65	4.23571
G9940_21444	LOC114113364	0	0	0	0	0	0	0	0	0	0	0	0	0	0	0	0
G9940_23524	ATP6V0C	428.61	425.54	391.09	389.46	407.82	555.92	421.29	431.39	517.54	627.18	515.87	491.97	654.97	656.79	432.76	556.726
G9940_12570	MICU2	26.25	36.58	20.7	39	24.43	31.46	38.74	31.0229	24.47	25.42	22.06	33.84	11.14	27.77	17.75	23.2071
G9940_4399	MOCS1	45.05	56.7	51.96	47.98	56.31	63.45	65.53	55.2829	74.45	69.6	45.7	69.44	88.32	79.61	40.14	66.7514
G9940_13680	CPNE6	0.07	0.04	0.1	0.09	0.11	0.04	0.04	0.07	0.07	0.04	0	0.13	0.1	0.13	0.03	0.0714286
G9940_16227	FAM78A	1.65	1.32	1.61	2.53	1.29	0.8	1.23	1.49	1.2	1.78	0.98	1.93	1.76	2.65	1.35	1.66429
G9940_5408	ADAMTS16	0.08	0.02	0	0.89	0.02	0	0.02	0.147143	0.04	0	0	0	0.01	0	0	0.00714286
G9940_6649	LACC1	3.06	3.67	1.85	11.54	2.92	4.33	8.94	5.18714	2.62	3.25	1.33	6.12	2.24	7.08	1.26	3.41429
G9940_8308	C14H19orf18	0.19	0.6	0.34	0.8	0.49	0.71	0.5	0.518571	0.3	0.25	0.16	0.41	0.15	0.24	0.13	0.234286
G9940_8149	PIK3R2	90.97	47.58	61.56	95.07	77.14	83.55	68.55	74.9171	73.49	79.97	57.27	92.03	84.69	90.48	38.9	73.8329
G9940_10730	B4GALT2	52.16	38.81	47.96	60.1	50.28	55.11	58.11	51.79	49.6	84.24	48.82	67.14	62.98	85.71	32.36	61.55
G9940_11334	LOC101115597	0	0	0	0	0	0	0	0	0	0	0.1	0	0	0	0	0.0142857
G9940_6523	DHRS11	95.43	79.82	111.81	77.16	100.63	111.74	82.16	94.1071	101.41	114.6	87.32	105	117.22	123	72.61	103.023
G9940_9629	DHX36	3.1	4.73	2.1	9.02	4.66	4.21	6.69	4.93	2.9	3.48	2.2	5.09	1.17	2.54	1.37	2.67857
G9940_12035	ZPR1	18.88	21.28	23.9	35.22	20.94	17.39	26.75	23.48	25.55	36.98	20.76	30.04	15.78	27.99	19.5	25.2286
G9940_1018	NECAP1	18.88	14.86	14.29	30.96	14.59	25.85	24.86	20.6129	19.76	30.35	19.12	27.78	10.17	36.75	9.22	21.8786
G9940_9670	TBPL2	0	0	0.05	0	0	0	0	0.00714286	0	0	0	0	0	0	0	0
G9940_13923	SEZ6L2	0.27	0.3	0.26	0.72	0.31	0.32	0.67	0.407143	0.16	0.46	0.17	0.66	0.17	0.58	0.23	0.347143
G9940_1700	TRIM6	0.03	0	0	0.09	0	0	0	0.0171429	0.03	0.09	0.04	0.04	0	0	0.03	0.0328571
G9940_142	PSME2	32.65	24.94	48.94	50.95	42.61	35.87	46.98	40.42	25.85	36.84	28.97	44.36	33.45	29.69	38.8	33.9943
G9940_12891	MRAP2	0.07	0.04	0.11	0.05	0	0	0.05	0.0457143	1.56	0.05	0.04	0.05	0	0	0	0.242857
G9940_7334	ARRDC5	0.77	1.46	1.83	2.43	0.87	0.53	1.4	1.32714	0.87	1.89	1.56	1.52	1.41	1.03	1.05	1.33286
G9940_19455	COPS6	108.93	75.15	123.51	130.29	120.96	89.45	109.03	108.189	125.97	120.32	108.32	112.9	114.48	101.17	106.23	112.77
G9940_7961	CATSPERG	0.4	0.41	0.47	0.89	0.6	0.37	0.54	0.525714	0.66	0.6	0.42	0.76	0.45	0.78	0.27	0.562857
G9940_11782	NECTIN1	61.74	40.06	35.94	57.14	42.31	66.81	53.65	51.0929	64.43	92.54	53.36	76.27	54.43	99.41	26.93	66.7671
G9940_21728	LOC114114035	0.1	0	0.1	0.88	0.16	0	0	0.177143	0	0	0	0	0	0.2	0	0.0285714
G9940_3184	ERC2	0.12	0.15	0.14	0.3	0.32	0.15	0.22	0.2	0.04	0.05	0.06	0.12	0.22	0.17	0.03	0.0985714
G9940_3120	LOC101105020	0.24	0.33	0.04	0.12	0.61	0.06	0.2	0.228571	0.85	0.38	1.07	0	0.71	0.56	0.38	0.564286
G9940_12059	PLEKHO1	79.1	28.42	122.44	300.7	102.22	6.65	311.89	135.917	68.27	153.56	54.96	163.72	21.02	32.87	8.68	71.8686
G9940_3457	LOC101105478	0	0	0	0	0	0	0	0	0	0	0	0	0	0	0	0
G9940_2640	LOC101104378	0	0	0	0	0	0	0	0	0	0	0	0	0	0	0	0
G9940_10435	UBE3D	1.84	2.69	2.02	5.79	2.54	2.83	3.44	3.02143	2.25	7.46	2.31	2.58	2.5	3.31	2.82	3.31857
G9940_11648	CSRP3	0	0.08	0	0.1	0	0	0.28	0.0657143	0.23	0.1	0.08	0	0	0	0	0.0585714
G9940_2808	ENAH	35.24	14.76	13.89	65.76	16.77	13.35	84.33	34.8714	17.53	43.37	9.81	32.28	5.06	11.97	4.58	17.8
G9940_15868	SERPING1	55.11	19.74	57.67	158.27	46.36	10.64	74.89	60.3829	26.18	81.28	34.94	49.1	32.25	26.54	20.82	38.73
G9940_6097	CRLF1	1.12	1.08	1.44	10.95	0.49	0.2	0.44	2.24571	1	0.28	0.63	0.64	0.91	0.43	0.36	0.607143
G9940_13866	EPHA4	4.23	3.49	2.98	6.13	3.51	5.24	3.9	4.21143	1.97	6.38	2.89	4.62	2.47	4.92	2.98	3.74714
G9940_4320	KLHL35	0	0	0	0.05	0	0	0.05	0.0142857	0.08	0	0	0	0	0	0.11	0.0271429
G9940_23552	UCN	0	0.3	0.13	0.54	0.44	0	0.5	0.272857	0.14	0.34	0.15	0.16	0.13	0	0	0.131429
G9940_14456	LOC101119610	0	0	0	0	0	0	0	0	0.05	0	0	0.06	0	0.06	0.05	0.0314286
G9940_8439	MYLK2	0.32	0.11	0.21	0.32	0.18	0.16	0.24	0.22	0.41	0.27	0.03	0.17	0.21	0.35	0.11	0.221429
G9940_8288	SHF	20.75	10.58	22.18	42.01	20.22	12.05	63.05	27.2629	18.95	16.29	12.32	23.38	10.87	11.65	7.2	14.38
G9940_19409	FNDC10	30.04	23.39	30.89	32.23	33.25	18.82	37.55	29.4529	32.66	47.94	30.44	30.14	45.78	34.69	23.37	35.0029
G9940_1994	TMUB1	39.61	34.63	46.13	30.64	47.96	35.62	29.38	37.71	43.25	45.32	40.07	41.29	77.01	50.03	36.71	47.6686
G9940_6750	KCNMB3	0.45	0.29	0.06	0.62	0.22	0.44	0.49	0.367143	0.27	0.17	0	0.71	0.26	0.08	0.06	0.221429
G9940_7806	TECTA	0	0	0	0	0	0	0	0	0	0	0	0	0	0	0	0
G9940_22650	DCXR	44.39	43.84	39.33	53.75	58.5	33.19	59.33	47.4757	47.11	49.67	48.43	61.93	34.77	46.38	20.81	44.1571
G9940_22287	LOC114115694	0	0	0	0.06	0.02	0.02	0	0.0142857	0	0	0	0	0	0	0	0
G9940_2074	TK2	7.73	6.29	7.25	14.71	8.43	5.19	13.27	8.98143	6.58	14.01	7.53	11.7	7.62	11.14	5.68	9.18
G9940_11606	THSD7B	0.32	0.01	0.13	0.41	0.11	0	0.32	0.185714	0.17	0.12	0.03	0.24	0	0.06	0	0.0885714
G9940_10169	SPATA18	9.95	3.39	6.18	7.31	3.08	15.63	8.82	7.76571	2.55	3.41	0.79	1.85	0.96	7.98	15.96	4.78571
G9940_10043	NOL4L	0.94	0.85	0.86	3.94	0.87	0.58	2.65	1.52714	0.85	2.78	0.65	1.82	0.76	1.31	0.26	1.20429
G9940_9639	CHMP7	5.33	3.15	3.39	16.21	3.51	5.56	10.08	6.74714	3.81	15.1	3.75	12.11	1.6	13.1	1.31	7.25429
G9940_10680	RRP7A	11.4	7.25	12.03	15.09	9.26	7.76	13.27	10.8657	13.56	22.31	8.79	14.32	10.53	14.78	9.98	13.4671
G9940_9169	LIN9	1.56	2.92	0.53	3.66	1.14	3.15	2.63	2.22714	1.01	1.23	0.81	2.32	0.47	2.21	0.28	1.19
G9940_5484	NFATC1	4.21	2.98	3.01	10.21	4.77	4.28	6.01	5.06714	6.53	10.62	5.89	6.44	5.21	5.68	3.21	6.22571
G9940_10484	CPSF6	7.01	6.22	4.64	13.18	5.9	7.16	11.39	7.92857	5.25	7.9	4.28	9.87	2.88	8.23	3.07	5.92571
G9940_2038	LOC101103616	126.22	102.16	136.59	71.31	109.58	125.35	106.07	111.04	110.88	86.79	123.47	115.17	184.64	103.82	132.85	122.517
G9940_15583	PLP1	0.25	0.08	0.21	1.21	0.18	0	0.47	0.342857	0.19	0.12	0.03	0.2	0.02	0.03	0	0.0842857
G9940_2176	BMPR2	0.71	0.64	0.42	1.65	0.26	0.83	0.65	0.737143	0.33	0.93	0.26	0.95	1.25	0.94	0.25	0.701429
G9940_3907	MEF2B	2.22	1.85	1.75	3.34	2.15	2.64	1.81	2.25143	3.76	4.03	1.27	5.96	2.25	2.37	0.76	2.91429
G9940_12263	SEC11C	39.01	45.26	27.52	46.7	36.04	44	35.73	39.18	59.51	47.06	49.2	43.51	24.65	43.5	41.87	44.1857
G9940_12782	SELENOV	0	0	0	0	0.07	0	0	0.01	0	0	0	0	0	0	0.06	0.00857143
G9940_9679	PITPNM3	7.96	4.73	3.01	6.19	3.3	6.84	7.3	5.61857	4.02	8.06	4.46	7.37	3.88	16.1	1.82	6.53
G9940_5123	TMEM144	2.6	3.65	1.02	3.21	1.24	5.42	2.72	2.83714	4.04	2.94	2.04	3.2	1.11	4.96	1.74	2.86143
G9940_4211	SFXN4	4.42	3.62	3.23	9.31	3.59	2.54	8.55	5.03714	3.59	6.23	3.06	6.95	2.65	5.71	2.51	4.38571
G9940_14629	TNK1	6.44	5.78	5.6	5.7	7.35	7	7.67	6.50571	9.58	11.55	6.35	6.21	10.53	12.37	5.12	8.81571
G9940_16423	CKMT2	0.26	0.2	0.31	1.21	0.15	0.35	0.96	0.491429	0.41	0.57	0.2	0.64	0.35	0.49	0	0.38
G9940_15815	HIPK1	7.38	6.32	4.46	20.85	4.99	8.63	11.72	9.19286	6.53	10.65	4.92	12.04	4	11.54	2.86	7.50571
G9940_3381	TTC14	3.67	5.55	1.57	13.38	3.07	4.86	9.23	5.90429	2.25	5.65	1.66	7.49	0.93	3.94	0.93	3.26429
G9940_8054	KCTD9	6.97	8.03	5.39	19.06	6.01	9.15	14.87	9.92571	6.81	7.06	4.32	10.23	2.8	6.61	4.26	6.01286
G9940_14912	C17H22orf31	0.27	0.06	0.15	0.18	0.07	0.12	0.14	0.141429	0.06	0.11	0.12	0.17	0.1	0.29	0.05	0.128571
G9940_279	GATM	64.83	63.67	53.44	56.84	68.85	94.22	43.18	63.5757	37.53	68.94	33.07	57.83	32.7	68.43	22.99	45.9271
G9940_12132	POLR3C	7.66	7.79	7.95	16.77	7.95	6.69	15.13	9.99143	7.87	12.91	6.51	12.67	3.97	10.23	4.88	8.43429
G9940_20087	TMEM158	3.62	1.15	1.99	2.67	1.87	1.42	2.14	2.12286	1.58	2.21	1.14	3.75	2.13	2.15	1.92	2.12571
G9940_4463	RAD18	1.43	1.77	2.16	3.78	1.81	1.02	3.9	2.26714	1.69	1.48	1.01	2.41	0.6	1.24	1.17	1.37143
G9940_24062	ENDOG	28.58	30.54	28.52	22.48	27.13	28.24	26.29	27.3971	26.46	39.27	24.92	30.45	39.74	38.72	25.67	32.1757
G9940_5201	CMTM2	0	0	0	0	0	0	0	0	0	0	0	0	0	0	0	0
G9940_12086	OXER1	0.52	0.26	0.09	0.72	0.4	0.55	0.79	0.475714	0.5	0.92	0.17	0.66	0.73	0.65	0.1	0.532857
G9940_9	CYBB	2.21	3.09	1.53	6.76	1.77	2.52	3.77	3.09286	1.44	2.25	0.87	3.42	1.4	4.55	1.62	2.22143
G9940_3603	MILR1	1.58	1.5	1.64	2.45	1.33	1.29	2.21	1.71429	0.38	1.12	0.71	1.11	0.45	1.41	1.26	0.92
G9940_467	PUS1	20.61	15.4	19.69	30.45	19.75	18.87	32.39	22.4514	20.73	40.31	16.5	27.07	24.19	29.39	15.97	24.88
G9940_15803	LOC101121369	0	0.19	0.03	0.36	0	0.07	0.11	0.108571	0.06	0.08	0	0.03	0.09	0.4	0	0.0942857
G9940_1002	GLIS2	5.44	2.87	6.38	13.57	5.09	6.52	5.51	6.48286	6.62	10.35	5.35	8.13	5.2	7.95	3.15	6.67857
G9940_5009	SLC36A4	4.15	3.65	2.3	11.82	2.95	3.61	6.37	4.97857	2.45	3.32	2.65	6.35	1.04	1.61	1.36	2.68286
G9940_16608	ZCCHC9	7.87	6.96	5.55	10.93	5.2	6.7	10.48	7.67	5.08	6.95	4.6	9.03	2.46	6.84	3.7	5.52286
G9940_9742	RAMP3	1.42	1.58	1.72	2.36	1.41	0.87	2.82	1.74	1.02	2.35	0.88	2.62	2.35	1.69	1.62	1.79
G9940_5722	NLRX1	9.59	7.41	8.01	16.1	10.76	11.32	13.34	10.9329	13.32	15.67	10.54	13.63	13.6	17.14	7.1	13
G9940_8789	JHY	0	0	0	0	0	0	0	0	0	0	0	0	0	0	0	0
G9940_15982	LOC101121607	83.85	91.33	91.57	54.49	108.53	76.13	85.14	84.4343	84.49	79.49	73.63	87.11	37.3	88.3	78.17	75.4986
G9940_14722	THEM5	103.91	77.17	25.74	80.68	61.28	62.06	37.11	63.9929	87.01	34.49	70.69	58.91	72.69	47.34	97.58	66.9586
G9940_767	DNAJC22	0	0.03	0.03	0.04	0.03	0	0	0.0185714	0	0	0.06	0.04	0	0.07	0.05	0.0314286
G9940_12607	PDPK1	6.67	5.04	3.42	17.22	3.93	8.19	11.26	7.96143	5.32	12.39	4.97	11.47	3.03	13.07	2.07	7.47429
G9940_11931	LOC101116368	0.15	0	0.09	0	0.03	0	0	0.0385714	0	0	0	0	0.22	0	0.09	0.0442857
G9940_15336	LAP3	32.01	35.59	21.89	48.26	26.55	45.41	37.48	35.3129	34.97	36.51	27.1	39.36	11.43	41	14.68	29.2929
G9940_7883	LOC101111215	69.15	63.38	72.97	72.49	70.87	53.89	57.01	65.68	90.03	83	61.02	70.28	61.94	57.24	63.06	69.51
G9940_3211	WBP2NL	0	0	0	0	0.08	0	0	0.0114286	0	0	0	0	0	0	0	0
G9940_14211	CLEC1B	0	0.09	0	0	0	0	0.21	0.0428571	0	0	0.09	0	0	0	0	0.0128571
G9940_3095	PHC1	5.03	3.88	5.48	14.7	4.67	5.46	9.19	6.91571	6.67	10.55	5.28	9.45	4.56	8.55	2.71	6.82429
G9940_10832	TNFAIP8	11.14	15.29	8.69	17.58	10.28	16.16	13.53	13.2386	9.73	9.74	8.38	13.38	3.95	13.26	5.01	9.06429
G9940_14146	CCNG1	134.19	158.22	115.08	339.97	151.38	142.85	269.61	187.329	97.36	131.45	76.76	203.89	23.47	130.32	43.78	101.004
G9940_21545	LOC114113773	0	0	0	0	0	0	0	0	0	0	0	0	0	0	0	0
G9940_10406	MYH11	524.66	68.57	328.25	1782.75	270.75	7.06	1232.05	602.013	309.51	968	171.2	606.97	27.62	86.92	7.6	311.117
G9940_23792	ALDH1A1	252.03	458.82	258.78	259.59	275.44	668.01	292.97	352.234	370.67	240.57	224.45	333.73	167.35	439.59	218	284.909
G9940_7055	FARP1	19.16	8.05	15.19	27.74	12.44	11.11	26.99	17.24	13.98	38.52	9.41	23.05	10.47	27.53	8.4	18.7657
G9940_8008	HTR1B	0.18	0.2	0.06	0.29	0.09	0.07	0.21	0.157143	0.03	0.13	0.05	0.08	0.02	0.08	0	0.0557143
G9940_3371	GDPGP1	1.6	1.86	1.04	3.8	1.84	2.04	3.19	2.19571	4.76	2.88	1.62	1.87	3.54	2.65	2.08	2.77143
G9940_6804	THAP11	31.89	22.97	25.46	42.78	23.89	23.32	31.46	28.8243	23.89	38.34	22.64	35.47	25.26	31.34	16.06	27.5714
G9940_17015	LOC101122940	161.62	62.74	131.09	360.53	58.28	97.59	123.95	142.257	49.84	126.43	97.98	110.37	47.04	70.39	39.45	77.3571
G9940_1972	VDAC2	543.83	540.87	487.79	467.72	516.78	445.96	533.19	505.163	511.17	478.13	486.15	531.43	376.2	577.44	489.07	492.799
G9940_17228	LOC101123216	0.08	0.14	0.09	0.33	0.13	0.2	0.37	0.191429	0.16	0.31	0.13	0.14	0.2	0.13	0.06	0.161429
G9940_20794	LOC114111354	0	0	0	0	0	0	0	0	0	0	0	0	0	0	0	0
G9940_5011	PC	0.86	0.55	0.97	1.56	0.96	0.71	0.84	0.921429	0.71	2.26	0.9	1.07	1.48	1.23	0.48	1.16143
G9940_7775	PLA2R1	6.03	16	6.19	8.62	6.32	11.78	5.19	8.59	3.31	5.69	2.86	7.48	5.94	7.43	4.56	5.32429
G9940_11514	DROSHA	3.44	3.13	2.44	6.97	2.46	2.95	4.29	3.66857	2.6	5.05	2.03	4.97	1.48	4.93	1.55	3.23
G9940_3026	MAP3K15	1.17	1.94	0.87	2.4	1.64	3.13	2	1.87857	1.03	3.16	1.52	2.5	1.47	5.66	0.39	2.24714
G9940_17365	DHX38	8.69	5.16	6.95	16.72	6.26	6.48	11.14	8.77143	6.36	17.31	6.2	13.77	6.19	12.97	4.86	9.66571
G9940_11421	KLHL33	1.37	0.86	1	13.53	1.24	0.19	3.41	3.08571	1.17	2.45	0.68	4.04	0.18	1.3	0.06	1.41143
G9940_15913	DCAF16	3.25	5.76	1.66	10.11	3.52	4.35	9.12	5.39571	2.43	3.5	1.84	6.17	1.53	4.51	0.76	2.96286
G9940_19239	PSCA	1.42	0.97	1.17	1.39	0.8	0.99	1.06	1.11429	1.07	0.97	0.5	1.68	0.93	3.05	0.38	1.22571
G9940_901	PPP2R2C	12.25	15.72	6.65	13	9.34	11.79	8.96	11.1014	16.72	10.21	8.62	13.1	6.61	16.77	6.92	11.2786
G9940_9466	SURF2	19.47	16.28	15.22	15.42	17.46	10.63	13.8	15.4686	18.51	26.35	17.32	20.07	15.85	17.68	15.38	18.7371
G9940_5050	PTGES3L	1.94	0.97	1.76	6.46	1.87	0.97	6.97	2.99143	2.29	2.42	1.49	2.33	0.62	2.12	0.84	1.73
G9940_15390	AKR1B1	6.26	3.19	5.95	11.49	5.55	1.63	13.84	6.84429	4.3	6.37	2.98	7.87	4.13	1.9	2.97	4.36
G9940_17613	LOC105601907	0.27	0.37	0.12	0.7	0.22	0.41	0.6	0.384286	0.08	0.2	0.1	0.27	0.06	0.18	0.04	0.132857
G9940_6698	AMHR2	0.44	0.29	0.29	0.81	0.25	0.58	0.56	0.46	0.15	0.38	0.08	0.58	0.07	0.54	0.2	0.285714
G9940_392	NPPB	0.57	0.21	0	0	0	0.65	0.97	0.342857	0	0	0.21	0.93	0	0	0.18	0.188571
G9940_17848	CMC1	104.45	116.77	110.59	79.39	131.85	104.37	81.97	104.199	136	74.33	119.33	97.38	81.68	112.71	93.68	102.159
G9940_12665	SELENOF	86.48	88.93	74.68	99.32	86.18	89.79	87.37	87.5357	87.76	72.37	72.6	86.84	33.43	72.79	77.66	71.9214
G9940_10356	AP1M2	69.17	71.32	62.87	52.42	80.24	75.56	54.41	66.57	96.07	83.45	70.03	66.7	108.3	101.15	86.2	87.4143
G9940_11742	EIF2AK1	22.52	19.76	29.01	30.68	24.26	19.12	22.59	23.9914	26.48	30.68	21.63	27.02	21.99	30.79	21.14	25.6757
G9940_13176	LRRC46	0.05	0	0.1	0.49	0.06	0.11	0	0.115714	0.05	0.25	0.06	0.17	0.14	0.06	0.22	0.135714
G9940_1247	LOC101102587	0	0.06	0.2	0.22	0.06	0	0.14	0.0971429	0.06	0.16	0.48	0.07	0.05	0.07	0.15	0.148571
G9940_9508	GATA2	0.69	0.35	0.58	5.06	0.4	0.32	1.5	1.27143	0.2	1.39	0.34	1.11	0.34	0.59	0.13	0.585714
G9940_16238	MED23	2.92	3.35	1.88	6.53	2.14	3.87	4.67	3.62286	2.84	4.21	2.36	4.47	1.45	3.94	1.81	3.01143
G9940_3374	CCR4	0.72	0.62	0.52	0.68	0.15	0.77	1.7	0.737143	0.11	0.47	0.58	0.73	0.05	1.12	0.55	0.515714
G9940_6193	LOC101109035	14.05	8.52	14.97	19.01	17.2	5.97	18.7	14.06	5.48	15.49	10.59	18.39	23.34	8.95	8.57	12.9729
G9940_9482	FGF14	0.03	0	0	0.08	0	0.03	0.02	0.0228571	0	0	0.03	0	0	0	0	0.00428571
G9940_13475	FBLN7	1.56	0.85	1.29	7.44	1.56	0.73	1.51	2.13429	1.19	2.08	2.07	1.7	0.93	0.84	0.72	1.36143
G9940_21995	LOC114114885	0.65	0.42	0.35	1.15	0.44	0.54	1.18	0.675714	0.41	0.69	0.41	0.85	0.5	0.61	0.28	0.535714
G9940_329	IRAK4	3.01	2.96	2.32	6.59	3.04	2.25	5.67	3.69143	2.8	3.62	1.82	3.78	1.33	2.45	2.34	2.59143
G9940_8850	SLC17A6	0	0	0	0	0	0	0	0	0	0	0	0	0	0	0	0
G9940_2893	LOC101104703	0.17	0.15	0.26	0.24	0.2	0.35	0.17	0.22	0.27	0.51	0.29	0.32	0.4	0.54	0.56	0.412857
G9940_3105	PIGB	7.68	7.74	8.63	11.43	7.8	10.85	10.23	9.19429	10.09	7.22	7.88	9.48	3.35	7.35	6.3	7.38143
G9940_13008	UNC13B	1.01	0.6	0.47	2.66	0.7	0.22	3.99	1.37857	1.14	2.11	0.52	2.54	0.38	1.02	0.28	1.14143
G9940_3356	FMO4	2.15	2.33	1.19	5.27	1.99	3.22	4.01	2.88	2.65	3.25	1.75	3.51	1.6	3.81	0.94	2.50143
G9940_1789	NOL6	6.52	4.67	7.53	10.52	6.03	5.97	7.37	6.94429	9.93	16.44	5.82	10.04	5.93	9.78	6.13	9.15286
G9940_9649	FCN3	1.82	0.61	0.81	1.18	1.77	0.77	3.09	1.43571	1.4	1.11	1.41	1.25	0.71	1.39	1.1	1.19571
G9940_16553	GJC2	0.55	0.35	0.31	0.68	0.6	0.51	0.4	0.485714	0.23	0.6	0.35	0.72	0.91	1.24	0.07	0.588571
G9940_8959	NAA11	0	0	0	0	0	0	0	0	0	0	0.11	0	0.1	0	0	0.03
G9940_12724	ZBTB22	3.95	2.5	2.17	5.82	3.46	3.5	6.21	3.94429	3.29	6.46	3.58	6.21	4.43	6.34	2.3	4.65857
G9940_22925	LOC114117537	0	0	0	0	0	0	0	0	0	0	0	0	0	0	0	0
G9940_1652	ACTL6B	0.04	0	0	0.06	0	0	0	0.0142857	0	0	0	0	0	0	0	0
G9940_23657	MT3	0	0	0	0.57	0	0	0.53	0.157143	0	0	0	0.51	0.84	0	0.38	0.247143
G9940_17409	LOC101123451	0	0	0	0.23	0	0.05	0	0.04	0	0	0	0.07	0	0.29	0.13	0.07
G9940_15427	GSTP1	30.43	31.67	47.48	26.95	35.18	19.87	25.34	30.9886	47.76	25.59	27.32	32.82	56.23	24.92	36.15	35.8271
G9940_1303	ATP6V1G3	0.06	0	0	0	0	0	0	0.00857143	0.07	0	0	0	0	0	0	0.01
G9940_5161	LOC101107675	0.08	0.09	0.08	0	0	0.62	0	0.124286	1.03	0	0	0.9	0	0	0.08	0.287143
G9940_10195	ADAMTS7	3.53	0.57	2.31	6.18	1.93	1.74	2.43	2.67	0.76	3.42	0.9	2.63	1.66	2.87	0.65	1.84143
G9940_17392	ZNF532	6.88	4.4	2.71	18.37	4.22	4.71	13.18	7.78143	4.56	13.97	3.45	10.92	3.39	9.87	1.59	6.82143
G9940_16506	LOC101122294	15.67	22.78	12.24	34.54	14.47	25.85	29.21	22.1086	10.78	23.88	12	25.98	9.01	25.41	8.3	16.48
G9940_16773	ABHD6	52.78	74.31	24.7	47.27	32.78	84	53.47	52.7586	54.61	65.19	74.34	54.62	37.22	80.26	25.14	55.9114
G9940_5055	OPRL1	0.64	0.96	0.81	2.81	0.76	0.5	1.51	1.14143	0.41	1.1	0.38	1.42	0.71	1.22	0.18	0.774286
G9940_11487	CELF6	0.9	1.22	2.43	1.65	3.05	1.75	2.49	1.92714	1.78	3.22	1.28	3.29	2.64	2.08	2.22	2.35857
G9940_8050	IFT57	7.89	6.31	5.8	17.15	5.58	4.18	14.49	8.77143	4.38	6.85	3.26	8.92	1.53	5.18	2.08	4.6
G9940_10640	TATDN3	4.81	5.95	4.9	6.09	5.03	9.15	5.03	5.85143	7.07	7.26	5.27	7.37	1.75	7.34	3.54	5.65714
G9940_23658	SMAD3	6.59	4.57	4.97	18.39	5.22	4.75	11.1	7.94143	3.77	9.94	4.49	11.01	3.82	7.87	2.14	6.14857
G9940_4451	RFNG	69.57	54.23	77.47	84.58	75.14	67.5	86.77	73.6086	71.85	90.27	73.87	89.2	106.62	89.26	55.93	82.4286
G9940_17484	LOC101123553	5.2	2.31	3.76	27.32	4.15	2.27	9.79	7.82857	2.6	9.32	2.21	7.76	2.01	2.4	1.33	3.94714
G9940_430	CPNE1	19.84	15.58	12.5	44.88	14.39	29.31	33.18	24.24	11.14	25.13	11.89	32.55	15.64	36.01	10.32	20.3829
G9940_17961	LOC105603938	0	0	0	0	0	0	0	0	0	0	0	0	0	0	0	0
G9940_9214	PDIK1L	1.42	1.81	0.87	3.36	0.98	1.56	2.55	1.79286	0.76	1.24	0.64	1.77	0.34	1.05	0.67	0.924286
G9940_7067	LOC101110168	0.36	0.38	0.24	1.23	0.32	0.66	1.49	0.668571	0.38	0.5	0.23	0.62	0.12	0.42	0.16	0.347143
G9940_13233	BTBD2	58.25	40.24	59.67	76.04	54.53	43.42	66.56	56.9586	41.16	77.99	48.38	61.49	81.03	67.36	34.53	58.8486
G9940_2791	LOC101104571	0	0	0	0	0	0	0	0	0	0	0	0	0	0	0	0
G9940_19817	ASNSD1	16.49	20.09	24.27	23.78	20.78	19.93	24.58	21.4171	23.83	20.94	15.9	25.21	10.86	21.05	14.43	18.8886
G9940_22189	FAM241A	1.44	0.48	0.51	4.32	0.81	0.7	2.84	1.58571	0.36	0.87	0.33	1.11	0.27	0.33	0.25	0.502857
G9940_14704	MYPOP	11.47	8.59	9.23	11.01	9.18	9.46	11.26	10.0286	10.25	14.32	9.62	14.77	12.19	9.72	7.28	11.1643
G9940_9805	BSDC1	23.64	19.43	16.35	39.87	18.87	24.7	30.72	24.7971	23.55	37.17	18.86	31.95	13.76	45.51	10.57	25.91
G9940_10111	TK1	3.56	2.71	2.86	3.62	3.42	2.13	2.13	2.91857	8.72	2.33	1.56	4.8	4.04	3.02	5.11	4.22571
G9940_13626	SLC47A2	0.29	0.12	0.17	0.05	0.42	0.16	0.5	0.244286	0.07	0.14	0.12	0.08	0.76	0.52	0.13	0.26
G9940_11973	RFWD3	3.04	2.97	2.31	5.45	2.31	3.66	3.9	3.37714	4.27	4.37	2.91	5.19	2.18	5.58	2.83	3.90429
G9940_6338	NIT2	33.17	29.31	32.16	35.21	30.61	23.09	40.09	31.9486	32.49	30.47	29.43	34.79	26.03	34.84	21.55	29.9429
G9940_18239	LOC105605730	158.79	172.36	73.59	147.56	134.62	204.63	37.1	132.664	88.47	159.13	68.58	97.45	95.71	82.39	41.85	90.5114
G9940_15549	ZBTB48	8.98	7.1	9.3	10.08	9.12	7.9	7.98	8.63714	8.76	12.33	7.39	11.74	10.34	12.49	7.57	10.0886
G9940_16371	LYPLAL1	3.36	3.99	2.35	5.64	4.81	2.54	6.66	4.19286	4.82	2.59	2.36	3.59	1.65	5.43	1.38	3.11714
G9940_505	ATP5PO	738.37	875.96	781.89	742.86	893.18	814.44	841.25	812.564	707.85	600.02	661.82	712.87	319.97	661.63	717.59	625.964
G9940_23633	PTHLH	2.22	3.94	2.21	2.76	2.15	1.44	2.57	2.47	0.89	2.69	0.47	13.33	2.04	0.72	1.48	3.08857
G9940_5616	RHBDF1	17.07	10.29	13.76	27.46	13.8	9.31	22.93	16.3743	11.8	25.8	11.84	21.48	19.17	16.66	9.62	16.6243
G9940_23464	LOC114118749	0	0	0	0	0	0	0	0	0	0	0	0	0	0	0	0
G9940_5250	PRDM8	2.26	0.49	1.25	8.02	1.44	0.09	6.55	2.87143	1.19	2.58	0.9	2.98	0.25	0.72	0.1	1.24571
G9940_9198	ECHS1	659.24	517.98	503.71	358.65	529.67	777.94	371.82	531.287	591.71	494.49	608.02	518.24	738.39	838.02	525.6	616.353
G9940_4065	RAB23	8.99	7.19	6.39	28.23	6.72	4.54	27.78	12.8343	4.64	12.74	4.02	15.1	2.13	5.81	2.23	6.66714
G9940_7283	LOC101110440	1.28	1.02	0.79	3.08	0.97	1.36	1.74	1.46286	0.91	1.26	0.63	1.64	0.59	1.25	0.38	0.951429
G9940_21312	LOC114113066	0.03	0	0	0.04	0	0	0.04	0.0157143	0	0.04	0	0.02	0.02	0.04	0	0.0171429
G9940_10618	THADA	8.63	4.31	5.58	13.29	7.51	4.15	11.73	7.88571	5.56	13.47	5.4	10.6	3.68	6.16	2.8	6.81
G9940_20956	LOC114112034	1.35	1.32	0.82	3.73	1.51	2.69	3.3	2.10286	1.24	6.34	2.4	1.44	0.75	0.83	0.51	1.93
G9940_699	AATK	0.41	0.2	0.28	1.23	0.3	0.23	0.74	0.484286	0.28	0.62	0.22	0.43	0.28	0.37	0.05	0.321429
G9940_12397	LOC101116944	0	0	0	0	0	0	0	0	0	0	0	0	0	0	0	0
G9940_14604	PPIG	3.77	5.05	2.46	11.56	4.61	2.77	10.79	5.85857	3.3	6.21	1.48	7.4	0.66	3.39	1.4	3.40571
G9940_10925	MTMR12	5.12	4.22	2.58	13.4	3.29	4.06	8.52	5.88429	3.8	5.96	2.85	8.05	1.79	6.58	2.05	4.44
G9940_23124	LOC114117925	0.13	0.2	0.02	0.25	0	0.09	0.08	0.11	0.02	0.09	0.05	0.14	0.02	0.06	0.02	0.0571429
G9940_22519	LOC114116458	0.14	0	0.08	0.7	0.36	0.1	0.34	0.245714	0	0	0.12	0.37	0.59	0	0.1	0.168571
G9940_4342	DDX50	7	9.13	6.52	16.31	6.56	6.59	12.39	9.21429	5.03	9.81	4.26	10.2	3.46	7.33	4.46	6.36429
G9940_12871	WNK3	0	0.02	0.01	0.03	0.02	0.04	0.04	0.0228571	0.01	0.01	0	0	0.04	0.04	0.01	0.0157143
G9940_3384	EFNA4	22.9	19.11	21.91	15.43	19.51	22.54	22.68	20.5829	16.67	28.16	18.33	26.54	22.6	26.32	19.72	22.62
G9940_2331	LOC101104003	0.16	0	0	0.22	0	0	0	0.0542857	0.11	0.28	0	0.2	0	0	0	0.0842857
G9940_7563	NUF2	1.55	1.46	0.77	4.63	1.41	1.01	2	1.83286	1.47	0.65	0.47	2.61	0.27	0.42	0.98	0.981429
G9940_15865	SCN2B	0.39	0	0.16	1.3	0	0.09	0.5	0.348571	0	0.2	0.09	0.38	0	0.29	0	0.137143
G9940_15923	DHX58	6.11	7.47	27.76	10.79	8.55	18.3	8.78	12.5371	5.03	13.4	7.55	6.19	16.28	9.62	11.1	9.88143
G9940_2221	PSRC1	10.02	7.16	8.04	8.98	8.27	11.38	6.3	8.59286	9.15	10.91	6.68	10.24	9.05	10.85	6.28	9.02286
G9940_10932	ORC1	2.13	1.11	1.29	3.5	1.69	1.48	1.29	1.78429	4.72	1.1	1.37	1.98	1.77	0.99	2.21	2.02
G9940_149	APAF1	0.7	0.83	0.31	2.92	0.57	0.73	2.15	1.17286	0.55	1.14	0.51	1.24	0.35	1.19	0.17	0.735714
G9940_12679	NUP35	13.87	17.14	12.96	21.73	14.44	16.69	16.52	16.1929	12.36	17.08	11.39	16.32	5.29	15.67	9.81	12.56
G9940_4478	SLC5A2	0.19	0.39	0.14	0.29	0.09	0.13	0.27	0.214286	0.21	0.37	0.08	0.36	0.15	0.13	0.24	0.22
G9940_1546	LOC101102973	0.25	0.34	0	0.56	0.34	0.23	0.33	0.292857	0	0.26	0.11	0.31	0.2	0.38	0.23	0.212857
G9940_3170	DHX9	13.14	12.08	9.71	36.44	11.05	20.42	25.84	18.3829	12.58	21.99	10.73	23.76	6.62	21.22	7.54	14.92
G9940_12899	LOC101117600	1.15	2.6	2.77	1.74	2.24	2.03	2.36	2.12714	0.72	3.01	1.83	2.84	3.85	2.92	4.44	2.80143
G9940_23761	ACVR2A	2.31	2.67	1.17	6.04	1.65	3.03	2.57	2.77714	2.05	1.51	0.89	3.27	0.58	2.65	0.78	1.67571
G9940_9552	RUNX1T1	1.18	0.42	0.76	10.82	0.61	0.16	3.81	2.53714	0.48	2.74	0.39	3.03	0.5	0.53	0.16	1.11857
G9940_7302	EPS15	7.48	9.2	3.79	19.12	5.62	7.38	14.56	9.59286	4.97	9.46	4.35	11.37	2.76	8.61	3.14	6.38
G9940_15795	CKAP2	4.08	2.79	1.62	5.84	2.84	2.63	3.31	3.30143	4.19	1.78	0.92	3.84	1.53	1.69	2.28	2.31857
G9940_10803	HEMK1	9.78	7.6	9.19	16.72	10.9	11.44	16.06	11.67	9.08	10.83	9.76	15.64	10.17	14.41	9.58	11.3529
G9940_8824	SEL1L	8.76	10.15	6.81	31.18	8.23	12.09	19.23	13.7786	7.9	14.9	7.24	17.47	5.41	14.5	3.38	10.1143
G9940_12264	FLYWCH2	4.88	4.05	5.5	6.6	5.42	4.37	3.87	4.95571	5.02	4.32	4.9	6.52	6.05	5.4	3.51	5.10286
G9940_16013	PARD6G	18.02	16.04	11.61	14.36	13.12	19.73	17.45	15.7614	12.09	17.85	12.52	18.78	12.42	24.63	10.13	15.4886
G9940_10371	LOC101114368	0	0	0	0	0	0	0	0	0	0	0	0	0	0	0	0
G9940_1561	SHBG	2.55	1.74	3.08	7.36	3.67	1.8	5.44	3.66286	2.07	3.95	4.39	5.41	3.14	2.24	0.94	3.16286
G9940_21927	LOC114114793	4.91	1.23	5.95	3.35	8.41	9.97	4.56	5.48286	4.44	4.57	4.08	7.48	12.12	7.09	8.29	6.86714
G9940_22747	NPB	0	1.69	2.27	3.36	2.94	2.76	0.96	1.99714	3.72	0.49	0.63	0.69	2.45	0.23	1.04	1.32143
G9940_5972	CXCL11	0.16	0.46	0.08	0.22	0.54	0.28	0.62	0.337143	0	0.11	0.18	0.2	0	0.5	0.6	0.227143
G9940_14213	SHANK3	5.2	4.22	3.87	14.49	4.51	3.81	8.21	6.33	4.67	11.75	4.39	10.48	4.76	8.47	3.44	6.85143
G9940_8145	LRG1	0.57	0.81	0.7	1.81	0.36	0.29	0.67	0.744286	0.41	0.98	1.48	0.75	0.83	0.82	0.63	0.842857
G9940_3977	AP4E1	8.18	10.32	4.34	18.39	7.01	10.02	17.24	10.7857	5.94	11.1	5.04	12.45	4.09	9.01	2.86	7.21286
G9940_15234	OTUD7A	0.13	0.08	0.14	0.09	0.15	0	0.12	0.101429	0.05	0.09	0.05	0.08	0.14	0.25	0.02	0.0971429
G9940_14775	LOC101120022	0.95	0.89	0.52	3.67	0.69	1.16	2.4	1.46857	0.74	1.68	0.63	1.74	0.48	1.49	0.34	1.01429
G9940_6005	SH2D1B	0.05	0.11	0	0.17	0.03	0	0.13	0.07	0.05	0.03	0.03	0	0.03	0.28	0.07	0.07
G9940_2499	LOC101104203	0.43	0	0	0.15	0	0	0.73	0.187143	0	0.45	0	0	0	0	0	0.0642857
G9940_3924	CMTR2	1.3	1.52	1.34	4.43	0.86	4.04	2.41	2.27143	1.35	2	1.06	2.34	0.59	2.41	0.68	1.49
G9940_13315	IRX3	18.33	20.05	19.52	14.75	16.66	29.17	21.12	19.9429	14.17	39.69	20.33	22.59	18.26	32.04	11.89	22.71
G9940_3440	ARMH3	8.58	7.22	6.86	17.26	6.93	7.87	13.67	9.77	8.82	13.46	7.29	13.34	5.9	12.41	5.57	9.54143
G9940_16207	CD244	0.36	0.48	0.38	0.83	0.37	0.25	0.81	0.497143	0.23	0.83	0.31	0.64	0.34	0.65	0.45	0.492857
G9940_1035	EPOP	1.91	2.12	1.96	3.56	2.35	3.1	4.34	2.76286	4.65	4.81	2.49	4.66	1.88	4.11	1.96	3.50857
G9940_14761	PRDM16	0.14	0.06	0.08	1.54	0.1	0.07	0.26	0.321429	0.12	0.27	0.04	0.18	0.12	0.08	0.03	0.12
G9940_19519	LOC106990358	46.91	49.83	74.88	60.27	54.52	53.22	60.74	57.1957	71.96	48.57	63.12	81.93	62.1	74.02	56.94	65.52
G9940_6985	POMT2	5.88	4.32	6.76	9.23	5.04	5.11	7.83	6.31	5.03	9.86	4.72	7.68	6.59	7.19	4.73	6.54286
G9940_20898	CDR1	1.63	0.51	2.48	2.64	2.65	0.1	3.38	1.91286	1.52	2.6	0.61	2.45	7.6	0.56	0	2.19143
G9940_1672	C3H22orf23	4.47	2.91	7.69	9.86	4.3	3.67	9.53	6.06143	4.76	5.69	3.74	7.25	3.2	4.45	2.27	4.48
G9940_20286	LOC114109699	0	0.54	0.64	0.22	0.53	0.36	0	0.327143	0.17	0.21	0	0.58	0.48	0.59	0	0.29
G9940_15266	LRP1	19.79	9.66	21.13	71.32	18.38	16.32	30.26	26.6943	16.06	57.62	15.05	32.25	20.6	36.69	12.94	27.3157
G9940_23936	RPS25	0.01	0	0	0	386.19	0	0	55.1714	0	0	0	0	0	0	0.12	0.0171429
G9940_13154	SAMM50	138.66	131.16	156.6	118.75	161.54	123.57	133.35	137.661	122.82	137.79	142.75	126.06	190.45	162.96	137.75	145.797
G9940_7375	KCTD7	0.3	0.28	0.43	3.3	0.21	0.21	2.51	1.03429	0.45	1.35	0.48	1.64	0.49	1.06	0.28	0.821429
G9940_1445	NRM	15.69	10.15	17.64	13.59	15.44	12.63	11.78	13.8457	22.28	9.86	13.64	12.69	27.71	11.11	16.3	16.2271
G9940_9080	EIF4E	19.88	30.34	13.81	34.64	17.09	33.51	23.33	24.6571	23.81	24.89	13.76	26.07	6.34	20.16	11.44	18.0671
G9940_21881	LOC114114576	1.35	1.05	1.72	2.96	1.43	1.25	2.64	1.77143	0.46	3.38	0.91	2.33	1.17	2.37	2.05	1.81
G9940_413	GDI1	32.48	13.74	18.24	108.31	18	16.13	66.62	39.0743	24.41	52.51	14.2	66.37	10.69	30.28	8.28	29.5343
G9940_11688	TBXA2R	0.86	0.33	0.77	2.12	0.79	0.51	0.86	0.891429	0.53	1.01	0.43	0.55	1.19	0.7	0.35	0.68
G9940_7570	CARD11	0.48	0.44	0.77	3.68	0.66	0.58	1.49	1.15714	0.4	1.71	0.57	1.65	0.64	1.44	0.5	0.987143
G9940_23215	ZNF865	10.73	6.8	10.08	12.9	8.54	7.18	12.85	9.86857	7.93	20.6	8.28	14.56	15.18	13.61	5.91	12.2957
G9940_8873	TMEM18	22.63	15.05	17.79	24.97	20.97	12.75	25.71	19.9814	26.1	32.56	21.84	26.1	34.52	23.32	22.1	26.6486
G9940_19829	SNTN	0.25	0.1	0.1	0.13	0.17	0.27	0.39	0.201429	0.21	0	0.17	0	0.1	0.11	0.05	0.0914286
G9940_8166	CNTNAP1	9.24	1.68	5.15	36.72	5.37	0.51	23.26	11.7043	5.44	14.33	2.89	10.28	1.28	2	0.18	5.2
G9940_1156	GGCT	4.51	8.12	3.85	9.17	6.94	8.03	4.82	6.49143	8.61	3.67	1.48	5.14	2.39	2.19	6.78	4.32286
G9940_9689	SHCBP1	0.56	0.56	0.23	1.12	0.6	0.38	0.66	0.587143	0.49	0.2	0.18	0.52	0.16	0.22	0.37	0.305714
G9940_8533	NLGN1	0	0	0.02	0.03	0	0	0	0.00714286	0	0	0	0	0	0	0.03	0.00428571
G9940_13390	LOC101118224	0	0	0	0	0	0	0	0	0	0	0	0	0	0	0	0
G9940_22441	LOC114116347	0	0	0	0	0	0	0	0	0	0	0	0	0	0	0	0
G9940_14924	NSMCE1	96.61	98.05	133.37	129.96	105.07	82.93	118.87	109.266	94.64	107.75	120.3	129.14	98.46	111.55	92.38	107.746
G9940_18223	LOC105605644	0	0.06	0.06	0.11	0	0	0.23	0.0657143	0	0	0	0.07	0	0	0	0.01
G9940_11690	TMEM173	3.05	2.67	3.23	9.1	3.4	1.92	4.07	3.92	1.79	2.92	2.26	3.78	3.7	3.79	3.69	3.13286
G9940_19902	LOC114108744	0.36	0	0	0	0.67	0	0.79	0.26	0.15	0	0	0.74	0.21	0	0.33	0.204286
G9940_16171	AP3D1	39.02	27.2	29.23	73.38	32.9	42.87	50.91	42.2157	41.3	73.54	28.84	59.19	28.78	63.01	21.07	45.1043
G9940_13993	LOC101119014	0	0.09	0	0	0	0	0	0.0128571	0.06	0	0	0.03	0	0	0	0.0128571
G9940_24111	FFAR3	0	0	0	0.05	0	0	0	0.00714286	0.04	0	0.04	0	0	0	0.07	0.0214286
G9940_3984	TMEM107	1.82	1.82	1.78	8.38	2.66	1.61	5	3.29571	2.56	2.82	1.36	4.23	1.05	2.48	0.82	2.18857
G9940_23732	PPARGC1A	0.68	0.35	1.42	8.78	1.35	0.06	6.29	2.70429	0.68	1.95	0.51	4.26	0.16	0.33	0.01	1.12857
G9940_12032	GDF5	0	0	0	0.03	0	0	0	0.00428571	0	0	0	0	0	0	0	0
G9940_14014	QTRT1	16.15	16.51	12.49	27.28	15.57	16.42	26.5	18.7029	16.66	26.5	15.37	25.21	22.91	27.08	10.96	20.67
G9940_11556	NUP58	8.85	9.64	5.44	17.88	7.53	12.49	12.12	10.5643	6.43	11.82	5.89	12.43	4.5	13.6	3.51	8.31143
G9940_2780	R3HDM1	5.53	3.85	2.87	10.64	4.11	4.4	7.43	5.54714	4.44	7.24	2.49	6.39	2.04	7	1.8	4.48571
G9940_10010	EXOC8	4.27	5.39	3.55	9.97	4.26	5.08	6.01	5.50429	4.02	4.76	2.84	6.17	1.65	5.43	2.54	3.91571
G9940_1279	OSR1	19	3.41	10.2	46.69	8.32	0.89	22.02	15.79	9.24	23.1	4.81	24.01	2.4	2.61	0.31	9.49714
G9940_3197	USP42	2.18	1.83	1.55	6.04	1.66	1.63	4.23	2.73143	1.65	3.65	1.15	3.74	1.14	2.61	0.89	2.11857
G9940_127	H3F3A	598.91	762.17	574.85	799.46	768.51	763.77	635.26	700.419	525.83	512.78	492.94	652.83	497.95	634.55	606.12	560.429
G9940_17574	TICRR	0.61	0.22	0.26	1.18	0.29	0.33	0.71	0.514286	0.95	0.42	0.26	0.77	0.43	0.86	0.36	0.578571
G9940_5087	APOB	0	0.01	0	0.01	0	0.02	0.02	0.00857143	0.02	0	0.05	0.03	0	0.01	0.01	0.0171429
G9940_10003	MSRB1	74.56	70.57	71.11	58.88	79.75	85.16	50.62	70.0929	91.83	71.88	59.8	66.56	85.03	72.15	73.52	74.3957
G9940_1530	PTPRM	3.87	1.85	2.11	23.65	2.09	1.34	8.9	6.25857	1.57	6.5	1.59	6.44	1.09	2.43	0.47	2.87
G9940_10726	HMGA1	369.43	363.59	391.12	220.04	372.52	370.39	344.2	347.327	409.15	472.96	423.41	385.43	603.12	447.88	383.04	446.427
G9940_8739	LRP2BP	0.06	0	0	0.15	0.06	0.04	0.09	0.0571429	0.06	0.07	0	0.02	0.02	0	0	0.0242857
G9940_732	UBE2Q2	9.83	16.31	9.24	20.89	12.26	13.45	20.53	14.6443	8.68	12.9	6.93	16.5	4.52	12.25	7.18	9.85143
G9940_11795	PSMB4	217.71	180.52	229.54	222.64	219.1	200.89	228.47	214.124	231.83	235.28	244.55	231.39	240.53	209.86	207.01	228.636
G9940_24042	MYD88	19.22	16.44	14.54	27.93	11.15	25.9	21.09	19.4671	23.26	44.03	15.47	26.86	18.15	43.23	12.25	26.1786
G9940_9072	NFYB	3.96	4.5	3.02	9.94	3.34	3.9	7.07	5.10429	2.68	4.26	2.02	5.16	1.23	3.77	1.92	3.00571
G9940_8249	LOC101111664	0.78	0.07	0.49	0.4	0.32	0.1	0.4	0.365714	0.07	0.09	0.64	0.26	1.02	0.31	0.53	0.417143
G9940_30	RPN2	74.59	58.49	55.02	98.64	59.7	68.31	76.84	70.2271	91.01	119.72	80.38	96.64	38.88	120.14	60.08	86.6929
G9940_21389	LOC114113202	0.26	0.37	0	0.42	0	0.52	0.15	0.245714	0	0.25	0.11	4.41	0.11	0.09	1.21	0.882857
G9940_13557	LGALS3	176.05	198.04	116.8	183.4	156.79	196.2	181.21	172.641	241.2	174.22	190.39	279.57	144.66	176.71	130.49	191.034
G9940_3378	PCP4L1	34.95	11.61	38.78	119.81	40.88	2.44	80.63	47.0143	34.78	60.64	19.83	63.03	7.99	12.49	3.39	28.8786
G9940_12705	QRICH2	0.17	0.15	0.09	0.44	0.1	0.15	0.76	0.265714	0.09	0.37	0.21	0.15	0.25	0.39	0.14	0.228571
G9940_5560	LOC101108198	4.92	6.38	3.04	19.77	2.53	10.04	13.33	8.57286	4.31	16.93	5	11.48	4.82	14.19	2.35	8.44
G9940_14520	HS3ST4	0	0	0.02	0	0	0	0.03	0.00714286	0	0	0	0	0	0	0	0
G9940_1697	DHDH	6.13	12.41	4.65	7.85	9.13	7.66	9.41	8.17714	6.89	9.68	3.59	9.89	5.82	11.4	2.92	7.17
G9940_2596	PRCD	0	0	0.2	0.55	0	0	0	0.107143	0	0	0	0	0.2	0	0	0.0285714
G9940_2116	PTPRZ1	1.21	1.72	0.36	1.33	0.88	2.33	1.13	1.28	0.67	1.43	0.43	2.05	0.56	1.37	0.66	1.02429
G9940_11133	BFSP2	0.36	0.15	0.27	0.18	0.15	0.61	0.17	0.27	0	0.46	0.25	0.22	0.36	0.77	0.49	0.364286
G9940_19323	LOC105615370	0	0	0	0	0	0	0.06	0.00857143	0.02	0	0	0	0	0	0	0.00285714
G9940_16502	SHPK	13.34	13.67	12.25	15.82	15.61	12.79	14.37	13.9786	20.73	16.27	17.84	19.89	13.98	23.84	13.83	18.0543
G9940_17786	CCDC74B	0	0.25	0.28	0.74	0.43	0.19	0.47	0.337143	0.11	0.14	0.18	0.43	0.44	0.2	0.1	0.228571
G9940_17864	LOC105603406	0.2	0.39	0.87	1.09	0.51	0.18	1.17	0.63	0.52	0.49	0.58	1.36	0.2	1.51	0.65	0.758571
G9940_1404	LOC101102787	0.55	0	0	0	0	0.21	0	0.108571	0	0	0.14	0	0.16	0.17	0.13	0.0857143
G9940_16336	MIB1	2.99	3.48	2.03	7.85	2.88	4.64	6.05	4.27429	2	3.8	2.11	4.29	1.73	4.87	1.38	2.88286
G9940_12937	PBDC1	9.06	11.79	7.53	16.25	11.69	10.07	14.5	11.5557	8.71	10.05	5.77	11.41	2.81	9.23	8.1	8.01143
G9940_10875	LOC101115009	0	0	0	0	0	0	0.09	0.0128571	0	0.09	0	0.05	0	0	0	0.02
G9940_841	NCALD	7.1	4.51	5.27	17.93	3.79	2.84	12	7.63429	5.14	7.87	3.25	8.31	1.81	5.7	1.54	4.80286
G9940_6155	MELK	1.08	1.36	0.79	2.22	1.16	1.69	1.85	1.45	2.26	0.62	0.78	1.22	0.36	1.42	0.98	1.09143
G9940_4284	PLXNC1	0.47	0.89	0.23	1.09	0.53	0.48	1.09	0.682857	0.21	0.58	0.16	0.85	0.52	1.08	0.49	0.555714
G9940_18693	LOC105609102	1.9	2.82	1.9	2.24	2.23	3.73	2.33	2.45	2.66	1.36	1.78	2.91	1.76	2.55	1.08	2.01429
G9940_3434	PPIH	63.04	49.18	56.36	68.91	58.74	53.54	58.4	58.31	76.06	69.42	44.64	65.31	64.55	61.11	54	62.1557
G9940_13135	KCNJ10	0.14	0.13	0.12	0.3	0.17	0.22	0.82	0.271429	0.16	0.37	0.11	0.22	0.18	0.24	0.07	0.192857
G9940_1447	MYLIP	17.76	17.92	16.44	26.39	17.47	23.42	23.43	20.4043	14.73	18.26	11.98	23.01	11.77	32.13	9.21	17.2986
G9940_23337	LOC114118402	0	0	0.93	1.39	0.85	0.49	0.14	0.542857	0.25	0.82	0	0.36	0.12	0	0.07	0.231429
G9940_10775	TMEM68	5.07	7.19	3.19	11.75	3.62	7.66	9.86	6.90571	4.94	5.61	2.68	8.15	2.35	7.54	1.88	4.73571
G9940_16960	NPEPPS	38.87	50.22	33.24	74	36.22	67.79	56.66	51	35.14	52.5	38.78	58.83	24.86	55.5	27.74	41.9071
G9940_2972	LOC101104818	1.67	1.98	0.86	4.44	1.23	2.39	4.37	2.42	1.59	2.61	1.09	2.63	0.65	2.71	0.75	1.71857
G9940_6050	LOC101108851	43.77	60.51	29.56	43.75	35.44	81.92	21.32	45.1814	58.44	44.04	21.99	40.78	12.86	33.22	30.3	34.5186
G9940_21324	LOC114113093	0	0	0	0	0	0	0	0	0	0	0	0	0	1.11	0	0.158571
G9940_2065	JMJD6	15.04	9.26	12.93	25.58	10.32	8.31	19.67	14.4443	13.09	22.64	8.84	19.37	9.69	15.85	6.95	13.7757
G9940_3388	APTX	10.22	10.38	11.25	9.97	10.97	10.59	11.34	10.6743	15.08	13.05	11.94	10.6	12.08	14.11	10.36	12.46
G9940_12976	KIF18A	0.22	0.3	0.06	0.36	0.23	0.09	0.26	0.217143	0.42	0.13	0	0.2	0.06	0.07	0.19	0.152857
G9940_17231	RGS18	0.17	0.3	0.17	0.32	0.3	0.11	0.26	0.232857	0.03	0.17	0.11	0.2	0.2	0.25	0.03	0.141429
G9940_276	TRA2A	33.15	42.94	23.91	72.81	32.71	44.08	49.88	42.7829	38.17	37.75	22.31	44.85	17.25	39.63	16.34	30.9
G9940_11758	SPINK5	159.36	312.07	147.88	121.29	142.05	278.35	221.93	197.561	188.84	256.02	150.73	147.32	39.86	101.8	112.2	142.396
G9940_16257	LOC101121964	12.79	9.18	9.65	22.83	10.97	9.06	18.27	13.25	10.95	16.96	8.35	18.88	8.9	14.86	5.08	11.9971
G9940_14953	RPRML	0	0	0	0	0	0	0	0	0.08	0	0	0	0.08	0	0.14	0.0428571
G9940_14124	TAB3	3.52	6.35	2.46	8.21	3.14	7.62	6.11	5.34429	2.6	4.06	2.43	5.7	2.72	4.45	1.8	3.39429
G9940_11930	KCTD5	31.01	29.1	24.22	26.07	21.42	26.41	36.67	27.8429	23.29	53.97	27.49	38.78	32.82	44.71	29.84	35.8429
G9940_11974	LRFN1	0.31	0.19	1.11	0.58	0.73	0.38	0.3	0.514286	0.93	0.88	0.33	1.41	0.66	0.44	0.16	0.687143
G9940_19799	LOC114108608	0	0	0.1	0	0	0	0	0.0142857	0	0	0	0	0	0	0	0
G9940_18742	LOC105609450	0.93	0.82	1.47	1.16	0.81	0.26	0.52	0.852857	1.11	0.65	0.18	0.65	1.06	0.72	0.74	0.73
G9940_14575	C19H3orf49	0.17	0.27	0.05	0.5	0.07	0.22	0.17	0.207143	0	0.26	0.04	0	0.26	0.08	0.07	0.101429
G9940_6180	MTHFD1	75.3	60.5	63.98	87.45	71.24	85.37	62.46	72.3286	91.91	85.62	61.66	89.22	43.83	111.9	56.31	77.2071
G9940_15592	SLC1A6	0	0	0	0	0	0	0	0	0	0	0	0	0	0	0	0
G9940_7742	TUBG2	9.87	4.41	9.56	27.04	11.92	5.91	20.53	12.7486	10.73	14.29	5.4	14.79	4.19	7.5	3.24	8.59143
G9940_4	CLN5	14.29	20.14	16.75	34.17	17.98	16.9	26.38	20.9443	17.96	27.84	14.88	27.25	8.13	23.02	12.47	18.7929
G9940_19914	NUDT22	36.78	32.9	47.46	34.32	47.73	31.96	36.55	38.2429	50.04	33.38	42.59	35.89	62.81	34.61	42.26	43.0829
G9940_23108	LOC114117895	2.03	0.37	2.4	2.98	3.34	1.44	0.99	1.93571	3.35	2.3	1.23	1.01	5.22	4.03	1.53	2.66714
G9940_13695	KCNQ2	0.03	0	0.02	0.04	0	0	0.08	0.0242857	0.02	0.06	0.02	0.11	0.02	0.01	0	0.0342857
G9940_20737	LOC114111203	0	0	0	0	0.34	0.76	0	0.157143	0	0	0	0	0	0	0.89	0.127143
G9940_5776	HCN2	15.12	10.91	16.77	10.37	16.52	21.05	6.97	13.9586	18.24	14.17	11.77	12.88	31.1	19.45	13.06	17.2386
G9940_2880	CMTM4	1.45	2.77	2.29	1.76	3.16	3.3	1.86	2.37	3.33	2.6	2.13	1.44	3.47	4.83	2.85	2.95
G9940_940	ZG16	0	0	0	0	0	0.13	0	0.0185714	0.12	0	0	0.14	0	0	0	0.0371429
G9940_10087	NDUFA6	236.2	210.33	212.18	180.63	228.15	164.26	201.62	204.767	209.48	185.33	181.37	189.46	121.9	205.86	165.77	179.881
G9940_3326	SYK	3.07	3.1	2.66	5.57	3.16	3.46	5.06	3.72571	3.98	5.76	3.9	5.31	3.76	6.28	2.62	4.51571
G9940_14254	PHTF1	1.12	2.14	0.99	2.43	1.5	1.39	2.23	1.68571	0.98	1.04	1.16	2.09	0.69	1.88	0.77	1.23
G9940_22462	LOC114116372	0.23	0.3	0.16	1.36	0.19	0.24	0.56	0.434286	0.11	0.2	0.09	0.3	0.18	0.04	0.04	0.137143
G9940_753	LRRTM3	0.45	0.4	0.36	0.86	0.53	0.42	0.65	0.524286	0.33	0.57	0.29	0.54	0.63	0.56	0.29	0.458571
G9940_7260	CDS1	6.43	11.06	5.94	8.13	6.15	18.68	9.68	9.43857	8.22	7.32	6.41	10.47	3.26	11.15	4.15	7.28286
G9940_6940	SUMF1	26.67	25.29	19.97	37.84	22.81	29.62	33.97	28.0243	22.24	32.95	22.95	32.96	19.8	42.87	18.21	27.4257
G9940_16445	MED19	17.64	17.86	16.02	25.45	18.04	16.27	22.84	19.16	19.71	30.57	15.5	25.94	19.49	25.32	13.49	21.4314
G9940_8621	XRCC6	17.3	14.41	21.36	36.55	15.99	19.04	27.02	21.6671	18.12	24.37	16.31	22.56	13.06	19.92	14.41	18.3929
G9940_4383	RPL38	2659.88	2952.73	2813.33	1777.81	3549.52	2427.54	2312.51	2641.9	2448.73	2337.34	3283.23	2456.81	3673.68	2348	3506.97	2864.97
G9940_13363	LRRC57	5.84	6.48	5.58	11	6.16	5.95	8.83	7.12	7.47	6.41	4.69	8.34	2.85	6.21	3.47	5.63429
G9940_22576	RAP2A	1.91	2.13	1.54	3.77	1.82	2.24	3.62	2.43286	1.37	2.75	1.24	3.02	1.24	3.21	1.32	2.02143
G9940_16105	FAIM2	0.21	0.1	0.38	0.45	0.17	0.39	0.42	0.302857	0.44	0.64	0.05	0.35	0.12	0.28	0.1	0.282857
G9940_12651	NECAB3	1.22	0.53	0.88	4.5	0.77	0.25	2.92	1.58143	0.87	1.13	0.81	1.55	0.73	0.49	0.1	0.811429
G9940_18017	BMP8B	0.05	0.2	0.05	0.05	0.04	0	0	0.0557143	0	0.25	0.01	0.08	0.12	0.19	0	0.0928571
G9940_3519	SHB	7.56	8.36	7.87	7.65	5.75	8.9	7.54	7.66143	7.58	13.16	6.5	9.66	9.12	8.58	8.76	9.05143
G9940_7181	ARHGEF19	7.91	3.64	4.98	5.85	4.48	5.63	7.38	5.69571	4.66	8.32	2.77	8.81	4.55	9.33	3.29	5.96143
G9940_8329	LOC101111764	0.14	0.06	0.08	0.38	0.12	0.09	0.28	0.164286	0.14	0.32	0.06	0.37	0.14	0.24	0.08	0.192857
G9940_15665	CABLES2	5.53	4.35	3.8	8.62	3.93	5.25	6.19	5.38143	6.48	8.68	4.36	7.55	4.45	8.23	2.61	6.05143
G9940_862	CAP2	12.89	4.89	8.02	60.22	11.26	1.57	32.31	18.7371	5.45	18.52	4.1	26.99	1.3	5.4	0.36	8.87429
G9940_21257	LOC114112992	1.8	1.05	2.83	1	1.76	1.05	0.89	1.48286	0.04	1.11	1.02	0.7	1.29	1.44	0.78	0.911429
G9940_1414	M6PR	55.26	64.74	65.43	85.33	71.32	75.14	66.71	69.1329	72.7	88.94	77.76	83.52	54.04	102.6	52.36	75.9886
G9940_19353	LOC105615961	0	0	0	0	0	0	0	0	0	0	0	0	0	0	0	0
G9940_13541	ARHGEF25	20.58	5.03	16.89	81.91	17.23	1.07	52.67	27.9114	10.26	39.56	9.03	31.96	3.98	6.39	1.4	14.6543
G9940_12746	KCNV2	0	0	0.07	0	0	0	0	0.01	0	0	0	0.04	0.04	0	0	0.0114286
G9940_1340	CHRND	0	0	0	0	0	0	0	0	0	0	0	0	0	0	0	0
G9940_327	CYTH2	81.02	68.1	88.25	69.85	74.82	53.93	69.87	72.2629	46.06	70.88	57.34	74.12	109.81	79.65	66.3	72.0229
G9940_16789	GPC2	0.18	0.04	0.04	0.05	0.04	0.13	0.28	0.108571	0	0.1	0	0.09	0.19	0.23	0	0.0871429
G9940_4473	CLDN8	0	0	0	0	0	0	0	0	0	0	0	0	0	0	0	0
G9940_13359	NFIC	39.07	25.32	28.71	63.4	37.12	25.34	50.18	38.4486	34.36	48.77	25.51	51.13	28.96	41.79	18.75	35.61
G9940_19210	LOC105613629	4.42	5.24	2.14	4.91	2.11	6.41	3.96	4.17	5.65	5.4	2.73	3.85	5.18	5.72	3.86	4.62714
G9940_3548	RNF180	0.26	0.04	0.04	1.83	0.04	0	1.02	0.461429	0.08	0.05	0.13	0.46	0	0.19	0	0.13
G9940_14032	SERTAD1	33.94	32.17	46.68	31.24	25.78	38.32	32.28	34.3443	24.71	44.34	27.82	29.09	35.8	33.11	40.39	33.6086
G9940_12609	GPAT4	25.42	18.25	22.68	40.39	19.73	22.01	32.99	25.9243	23.51	51.28	21.28	36.99	25.1	40.48	16.22	30.6943
G9940_738	GMDS	66.22	67.67	60.53	47.42	75.66	74.13	87.92	68.5071	89.65	79.92	63.87	60.94	82.67	90.87	88.33	79.4643
G9940_770	ARRDC1	46.91	45.79	48.47	42.38	47.08	51.39	41.39	46.2014	49.34	62.92	48.72	55.62	89.32	53.08	50.39	58.4843
G9940_13237	PARP2	13.06	13.61	15.93	33.14	17.12	15.83	21.95	18.6629	20	11.97	14.2	20.04	6.91	18.01	9.28	14.3443
G9940_11278	MTX1	63.84	39.9	60.92	42.79	58.16	52.52	41.5	51.3757	54.59	69.51	50.42	51.52	80.22	56.47	54.91	59.6629
G9940_19253	ERICH4	0	0	0	1.34	0	0.09	0.1	0.218571	0	0.21	0	0.1	0	0	0.07	0.0542857
G9940_5100	LTBP2	14.47	13.03	15.57	28.71	14.2	16.79	17.61	17.1971	14.27	33.48	15.01	21.08	14.6	30.36	8.82	19.66
G9940_881	ABCB10	25.43	29.23	14.19	33.91	20.69	32.66	28.57	26.3829	20.01	29.17	19.23	30.21	16.04	40.63	11.7	23.8557
G9940_18054	HSBP1L1	2.6	7.37	1.68	3.94	1.2	7.81	3.96	4.08	2.23	3.24	3.18	3.34	2.63	2.64	1.2	2.63714
G9940_7553	PPP1R14A	48.96	10.21	36.66	64.63	22.67	3.45	128.9	45.0686	29.75	49.72	19.84	24.28	10.14	7.52	6.63	21.1257
G9940_7978	LOC101111335	5.22	8.47	4.16	11.78	8.09	14.99	7.96	8.66714	6.72	9.12	4.74	11.06	4.23	10.66	3.64	7.16714
G9940_8119	TBL1XR1	10.65	18.21	8.86	25.61	11.99	19.27	17.61	16.0286	7.98	11.74	8.21	16.3	5.44	13.05	6	9.81714
G9940_6864	ZNF180	1.82	2.31	1.42	3.97	1.57	2.59	2.9	2.36857	0.97	1.95	1.11	2.47	0.74	1.94	0.81	1.42714
G9940_1209	DACH2	0	0	0	0	0	0	0	0	0	0	0	0	0	0	0	0
G9940_10248	CLDN25	0	0	0	0	0	0	0	0	0	0	0	0	0	0	0	0
G9940_17598	STON1	1.67	1.03	1.18	11.34	1.48	0.58	4.67	3.13571	0.67	1.93	0.51	3.35	0.41	1.08	0.08	1.14714
G9940_3703	MDH1B	0.02	0.09	0.11	0.37	0.29	0.21	0.21	0.185714	0.25	0.45	0.13	0.13	0.11	0.28	0.11	0.208571
G9940_15355	GCSH	9.94	9.96	9.3	17.02	9.62	8.61	12.77	11.0314	9.84	11.65	6.54	8.32	1.46	4.25	4.08	6.59143
G9940_16565	LOC101122372	8.34	14.26	6.17	25	8.84	23.73	13.52	14.2657	10.88	13.62	8.95	16.61	6.32	18.46	2.94	11.1114
G9940_16182	OLFM4	0	0	0.02	0.07	0.03	0.5	0.03	0.0928571	0.56	0	0	1.02	0.02	0	0.02	0.231429
G9940_1851	SMURF1	7.25	6.1	4.98	14.6	5.38	8.05	12.11	8.35286	6.62	13.09	4.85	12.34	6.3	10.45	3.19	8.12
G9940_19132	CCDC188	0.33	0	0.22	0.08	0.31	0.19	0.14	0.181429	0.17	0	0.06	0	0.16	0	0.2	0.0842857
G9940_23369	LOC114118453	33.78	23.65	22.18	29.04	0	20.67	17.56	20.9829	20.27	5.57	15.96	19.82	32.06	16.49	37.52	21.0986
G9940_1797	IL1R2	96.37	173.21	173.39	109.94	127.15	253.52	216.58	164.309	71.21	203.27	174.56	219.04	93.88	331.96	104.72	171.234
G9940_17630	HES6	0.08	0.05	0	0.17	0.14	0.05	0.37	0.122857	0.17	0.11	0.05	0.41	0.08	0	0.04	0.122857
G9940_14534	CLEC12B	0	0	0	0	0	0	0	0	0	0	0	0	0	0	0	0
G9940_5618	ASB1	9.73	6.43	5.67	25.42	6.54	7.15	16.16	11.0143	8.71	18.12	6.3	16.23	5.7	14.09	3.45	10.3714
G9940_15064	IAPP	0	0	0	0	0	0	0	0	0	0	0	0	0	0	0	0
G9940_16980	VHL	11.08	11.88	7.04	15.24	11.75	12.09	12.63	11.6729	9.06	12.35	6.88	13.25	6.48	16.03	8.19	10.32
G9940_5268	PIEZO1	4.19	2.35	4.56	15.94	4.31	2.48	11.26	6.44143	4.6	8.86	3.22	7.6	4.07	4.24	1.83	4.91714
G9940_10993	GABRA5	0	0.1	0.94	0	0.06	0.32	1.41	0.404286	0	0.11	0	0.03	0	1.64	0	0.254286
G9940_304	GNG11	198.22	84.27	212.12	459.33	178.18	24.32	274.58	204.431	203.78	302.43	80.52	301.18	32.27	42.21	19.21	140.229
G9940_23819	ATP1A1	213.23	181.77	236	174.86	208.54	393.94	241.23	235.653	326.25	286.95	247.89	227.71	164.61	400.79	223.96	268.309
G9940_13781	LOC101118736	325.2	555.99	287.14	395.01	584.66	632.46	558.76	477.031	373.34	338.25	444.68	348.77	261.16	358.08	357.98	354.609
G9940_16901	RBPMS2	156.79	32	126.85	516.69	98.82	4.43	399.49	190.724	86.82	340.51	72.11	295.44	17.09	37.17	3.78	121.846
G9940_4405	SPTBN2	29.99	18.02	18.51	22.46	18.57	23.12	31.02	23.0986	30.73	58.98	26.1	40.01	31.6	29.92	21.68	34.1457
G9940_12324	MROH2B	0	0	0	0.02	0	0	0	0.00285714	0	0.02	0	0.02	0	0	0	0.00571429
G9940_800	SGTB	0.17	0.19	0.17	0.97	0.13	0.12	0.31	0.294286	0.15	0.19	0.05	0.28	0.17	0.1	0.06	0.142857
G9940_11014	FOXR2	0	0	0	0	0	0	0	0	0	0	0	0	0	0	0	0
G9940_13104	TSNARE1	7.51	5.23	5.26	6.32	4.44	6.28	7.82	6.12286	2.77	7.55	4.26	8.99	6.35	13.21	1.93	6.43714
G9940_13405	LOC101118245	12.83	16.42	11.69	17.8	17.26	18.34	25.76	17.1571	9.54	13.79	10.81	14.77	3.47	12.37	12.58	11.0471
G9940_6208	UHMK1	3.4	4.83	2.83	7.38	3.51	5.43	5.16	4.64857	3.79	3.88	1.93	5.58	2.01	4.73	1.89	3.40143
G9940_15044	LOC101120379	0	0	0	0	0	0.01	0	0.00142857	0	0	0	0.02	0.01	0.02	0	0.00714286
G9940_6827	PCNP	11.94	14.87	10.2	22.67	12.45	13.36	17.61	14.7286	10.49	12.73	7.18	16.13	4.49	11.71	7.08	9.97286
G9940_18003	CD151	259.16	178.08	236.28	235.49	207.77	203.97	260.1	225.836	242.12	303.44	208.44	248.85	324	304.74	193.28	260.696
G9940_17268	MCF2	0	0	0	0	0	0	0	0	0.01	0	0	0	0	0	0	0.00142857
G9940_1171	C2CD4B	11.75	3.42	4.35	4.58	5.9	8.32	4.89	6.17286	7.88	5.43	6.03	2.71	5.57	8.13	11.65	6.77143
G9940_4847	DOK3	0.58	0.74	0.59	1.09	0.85	0.39	0.62	0.694286	0.54	1.21	0.54	1.52	1.04	1.32	0.98	1.02143
G9940_7575	MBNL3	0.23	0.44	0.13	0.65	0.28	0.49	0.45	0.381429	0.21	0.32	0.17	0.48	0.18	0.29	0.18	0.261429
G9940_2448	SMYD5	12.15	10.59	13.24	17.45	13.72	10.23	18.75	13.7329	16.49	26.97	13.32	19.07	14.38	21.6	12.68	17.7871
G9940_9915	SLC45A2	0.02	0.03	0.4	0.03	0.13	0.18	0.06	0.121429	0.07	0.18	0.36	0.08	0.3	0.2	0.19	0.197143
G9940_6295	ZNF800	2.17	2.94	1.49	4.92	2.13	2.48	3.62	2.82143	1.78	3.21	1.77	4.02	1.08	2.48	0.93	2.18143
G9940_7343	LPCAT4	21.16	16.63	15.42	24.33	12.57	27.41	17.72	19.32	26.85	27.53	20.15	21.56	26.26	23.02	24.05	24.2029
G9940_3877	TCTN1	5.17	9.36	9.53	21.5	8.41	7.92	9.31	10.1714	15	19.51	11.86	18.58	6.13	23.14	5.98	14.3143
G9940_16566	SLA2	0.47	0.25	0.42	0.69	0.31	0.28	0.28	0.385714	0.23	0.93	0.22	0.88	0.39	0.82	0.62	0.584286
G9940_8944	OST4	523.25	427.59	579.35	438.62	620.85	310.83	448.36	478.407	469.92	449.02	472.85	471.42	507.27	365.07	567.35	471.843
G9940_3913	MARCKS	8.66	12.25	6.31	25.23	9	5.67	15.44	11.7943	5.54	17.07	6.38	17.97	3.93	14.89	8.26	10.5771
G9940_2876	ELF3	43.69	51.87	89.97	60.02	87.05	76.17	85.72	70.6414	71.42	156.48	85.56	90.42	151.68	122.51	125.33	114.771
G9940_7340	RNASE13	1.45	0.64	1.43	7.38	3.5	0.06	6.64	3.01429	1.77	3.39	1.18	5.89	0.49	0.65	0.03	1.91429
G9940_18825	LOC105610127	6.34	5.76	5.9	11.47	6.48	5.69	7.87	7.07286	5.95	10.45	5.75	8.95	5.9	7.04	4.65	6.95571
G9940_11800	LOC101116193	0	0	0	0	0	0	0	0	0	0	0	0	0	0	0	0
G9940_15491	ZMYND10	1.43	2.26	1.14	0.9	1.22	1.68	1.75	1.48286	1.69	1.36	1.26	1.65	1.4	0.97	1.85	1.45429
G9940_12667	LOC101117289	0.19	0	0	0	0	0	0	0.0271429	0	0	0	0	0	0	0.06	0.00857143
G9940_22276	KCNK13	0.89	0.85	0.58	1.59	0.72	0.57	1.15	0.907143	0.19	0.84	0.48	0.75	1.3	1.38	0.8	0.82
G9940_15311	TCHHL1	0	0	0	0	0	0	0.03	0.00428571	0	0	0	0	0	0	0	0
G9940_18893	FNDC9	0	0.02	0	0.03	0	0	0.01	0.00857143	0.01	0.01	0	0	0	0.03	0.02	0.01
G9940_18809	TEX51	0	0	0	0	0	0	0	0	0	0	0	0	0	0	0	0
G9940_16521	IREB2	3.25	6.5	2.44	10.17	3.72	7.25	6.6	5.70429	3.86	4.04	1.74	5.57	1.69	4.81	1.63	3.33429
G9940_6479	MBP	2.79	1.79	1.82	4.03	1.83	4.05	3.02	2.76143	2.89	6.35	2.39	4.72	4.14	6.12	2.26	4.12429
G9940_14886	UTRN	3.63	3.61	2.23	9.31	2.61	4.49	7.21	4.72714	2.19	4.05	1.59	5.84	2.71	3.09	0.85	2.90286
G9940_5145	HYI	35.79	32.58	40	29.91	40.04	21.15	39.27	34.1057	27.33	35.31	47.75	35.38	66.38	35.92	27.92	39.4271
G9940_24034	SLAMF1	0.6	0.15	0.54	1.38	0.3	0.38	0.77	0.588571	0.56	0.61	0.3	0.57	0.47	0.91	0.43	0.55
G9940_16504	HCRT	0	0	0	0.2	0	0	0	0.0285714	0	0	0	0	0	0	0	0
G9940_4223	HNRNPH2	18.1	23.8	12.96	42.46	22.38	31.9	26.06	25.38	20.16	23.92	16.11	26.74	10.91	25.56	12.24	19.3771
G9940_9243	FBLN5	9.57	5.45	8.46	42.05	6.27	3.71	9.53	12.1486	3.45	8.68	7.01	10.54	3.58	5.44	2.37	5.86714
G9940_1312	C6	0.04	0	0.14	0.16	0.02	0	0.02	0.0542857	0	0.1	0.24	0	0.14	0	0.05	0.0757143
G9940_1387	GPR33	0	0.08	0.07	0	0	0.23	0	0.0542857	0.07	0	0	0	0	0	0.13	0.0285714
G9940_964	LOC101102231	0.33	0.08	0.19	0.56	0.07	0.04	0.52	0.255714	0.08	0.09	0.04	0.4	0.15	0	0.03	0.112857
G9940_7249	LOC101110394	0.34	0.49	0	0	0	0	0	0.118571	2	0	0	1.16	0	0.51	0	0.524286
G9940_7555	LGR4	7.5	9.99	4.64	20.25	5.9	12.39	15.13	10.8286	6.81	7.38	4.66	11.03	4.1	10.95	3.03	6.85143
G9940_679	SF3B4	61.44	49.62	68.17	58.04	64.45	45.33	49.78	56.69	82.98	91.65	51.18	65.23	76.71	65.09	57.64	70.0686
G9940_11830	COMMD5	5.67	4.05	4.65	8.11	5.34	4.92	6.8	5.64857	4.96	7.47	3.71	7.43	5.76	6.61	3.82	5.68
G9940_14949	OXR1	13.49	28.97	8.41	27.35	12.68	28.22	22.6	20.2457	10.89	12.55	6.56	18.7	4.33	13.6	5.52	10.3071
G9940_1582	OMA1	8.69	10.97	7.53	10.06	8.7	10.93	9.96	9.54857	7.9	8.2	6.36	9.23	3.84	11.29	5.23	7.43571
G9940_9510	LSM10	24.1	18.75	19.55	20.7	20.8	16.23	14.8	19.2757	23	26.93	17.69	20.46	26.81	26.29	22.59	23.3957
G9940_13621	LOC101118532	0	0.08	0	0	0	0	0	0.0114286	0	0	0	0	0	0	0	0
G9940_10545	VMA21	16.44	15.93	10.7	27.61	15.43	22.83	19	18.2771	19.51	14.99	10.89	21.71	6.41	20.44	9.14	14.7271
G9940_11271	RIC1	2.82	2.65	1.5	6.58	2.28	3.26	4	3.29857	2.41	3.8	1.48	3.38	1.71	3.7	1.04	2.50286
G9940_22710	LOC114116903	40.69	13.16	1.81	0	88.96	20.02	1.14	23.6829	23.38	24.21	87.05	22.74	69.45	8.28	170.34	57.9214
G9940_2319	MTRF1L	6.15	5.6	6.01	12.98	5.58	5.32	9.63	7.32429	11.75	7.2	3.42	8.38	2.21	6.65	6.7	6.61571
G9940_12612	MSRA	17.36	21.37	15.05	17.52	15.96	17.55	20.74	17.9357	20.89	30.06	17.85	19.81	22.71	28.2	17.34	22.4086
G9940_11562	FRMD4A	6.39	3.55	3.17	10	4.18	6.89	7.11	5.89857	5.48	9.81	5.79	9.7	4.81	22.64	2.63	8.69429
G9940_3818	LOC101105957	0	0	0	0	0	0	0	0	0	0	0	0	0	0	0	0
G9940_10436	NHSL1	3.15	3.4	2.02	5.53	2.55	4.63	3.86	3.59143	3.25	5.44	2.49	4.03	1.67	5.43	1.39	3.38571
G9940_4987	LOC101107455	8.49	10.21	7.18	15.1	8.72	9.27	13.57	10.3629	8.41	9.3	8.33	10.76	2.9	10.29	4.59	7.79714
G9940_10673	NEK1	0.56	0.45	0.38	4.04	0.48	0.66	1.98	1.22143	0.22	1.06	0.21	1.38	0.34	0.75	0.02	0.568571
G9940_11864	CCDC191	2.51	2.16	1.95	5	2.05	2.29	4.91	2.98143	1.71	2.38	1.49	3.72	2.64	3.65	1.36	2.42143
G9940_3225	PTRH2	21.78	24.81	26.22	24.38	26.94	19.82	25.04	24.1414	21.38	23.4	19.2	22.22	20.2	20.24	24.67	21.6157
G9940_3177	TRAPPC4	40.54	42.05	47.54	44.05	42.37	44.29	32.23	41.8671	47.63	47.32	39.68	50.38	52.68	53.02	47.98	48.3843
G9940_12703	SPACA7	0	0	0	0.11	0	0	0	0.0157143	0	0	0	0	0.08	0	0	0.0114286
G9940_4579	SMIM20	171.17	232.83	205.15	152.18	225	208.78	159.45	193.509	202.9	153.88	214.2	190.15	140.68	212.74	155.4	181.421
G9940_5249	WDR36	2.18	2.98	1.45	4.99	2	3.18	3.36	2.87714	1.91	3.86	1.45	3.6	1.2	2.95	1.24	2.31571
G9940_17004	EPHB2	1.56	0.41	0.81	4.83	0.62	0.76	1.22	1.45857	0.54	1.52	0.35	1.71	0.3	0.88	0.32	0.802857
G9940_13399	LMLN	0.23	0.46	0.26	0.62	0.45	0.27	0.56	0.407143	0.28	0.47	0.24	0.41	0.16	0.43	0.13	0.302857
G9940_14861	SERPINB13	28.17	39.66	25.79	20.5	36.93	15.16	40.77	29.5686	35.91	43.19	28.25	30.27	26.64	44.03	53.66	37.4214
G9940_3616	LOC101105687	0	0	0	0	0	0	0	0	0	0	0	0	0	0	0	0
G9940_5351	BAIAP3	0.18	0.36	0.35	0.29	0.15	0.35	0.19	0.267143	0.36	0.28	0.53	0.32	0.25	0.52	0.15	0.344286
G9940_15472	KAT14	9.68	8.94	8.62	19.81	9.21	10.63	14.21	11.5857	8.69	19.68	9.79	17.83	8.29	19.6	3.66	12.5057
G9940_19702	C14H16orf74	5.31	5.86	5.81	10.46	7.46	5.31	8.81	7.00286	7.78	8.47	6.22	8.73	9.02	15.05	3.33	8.37143
G9940_4719	BPIFB3	0.08	0.05	0	0	0	0	0	0.0185714	0	0.05	0	0	0	0	0	0.00714286
G9940_17436	SYCP2	0	0.06	0	0.06	0	0	0	0.0171429	0.01	0.02	0	0.02	0	0	0.01	0.00857143
G9940_2013	PLCB1	0.61	0.85	0.3	2.46	0.85	0.43	0.91	0.915714	0.2	0.54	0.28	0.81	0.31	0.18	0.22	0.362857
G9940_12515	LOC101117107	0.19	0.17	0.19	0.16	0.08	0.17	0.19	0.164286	0	0.1	0	0.14	0.04	0.14	0.03	0.0642857
G9940_11255	BBS1	6.51	6.56	5.26	18.04	6.36	7.12	13.82	9.09571	6.47	11.68	5.02	11.76	6.11	11.48	2.45	7.85286
G9940_16689	SLC35G6	0.03	0.1	0.06	0.08	0.03	0.03	0.04	0.0528571	0.09	0.15	0.07	0.22	0.09	0.22	0.03	0.124286
G9940_15182	IDO2	0.04	0	0.04	0	0.04	0	0	0.0171429	0	0.1	0	0	0.08	0	0	0.0257143
G9940_15922	LOC101121527	0	0	0	0	0	0	0	0	0	0	0	0	0	0	0	0
G9940_4355	PASD1	0.08	0.03	0	0	0	0.03	0	0.02	0.03	0	0	0	0	0	0	0.00428571
G9940_4108	UCN3	0	0	0	0	0	0	0	0	0	0	0	0	0	0	0	0
G9940_6821	CNNM2	1.1	1.06	0.85	3.8	1	0.95	2.2	1.56571	0.81	1.74	0.99	1.91	0.71	1.95	0.29	1.2
G9940_23775	LOC443320	0	0	0.5	0.46	0.18	0	0.63	0.252857	0	0.44	0	0.4	0	0	0.61	0.207143
G9940_19977	MED15	38.11	20.22	29.44	52.35	33.36	24.26	53.82	35.9371	31.21	65.91	21.16	51	44.19	44.81	17.98	39.4657
G9940_23909	BCAT1	0.03	0	0.02	0.1	0	0	0	0.0214286	0	0.02	0	0	0	0	0	0.00285714
G9940_23399	LOC114118511	0	0	0	0	0	0	0	0	0	0	0	0	0	0	0	0
G9940_22274	LOC114115660	15.73	18.61	14.94	28.96	17.85	18.23	23.21	19.6471	9.11	17.64	10.63	13.77	8.5	17.31	7.52	12.0686
G9940_22862	LOC114117326	2.36	3.15	1.32	7.23	1.36	2.91	3.53	3.12286	1.26	3.71	1.36	4.52	1.28	4.32	0.87	2.47429
G9940_11754	LOC101116133	0.1	0	0	0.35	0	0	0.06	0.0728571	0	0	0.06	0	0	0.06	0.05	0.0242857
G9940_15220	FAM20B	13.49	11.81	8.37	23.69	10.34	13.15	18.75	14.2286	12.84	12.78	7.9	15.39	5.17	13.25	7.04	10.6243
G9940_16638	PI16	10.75	3.11	5.73	69.46	1.37	3.37	5.71	14.2143	2.8	1.99	4.68	5.18	3.01	2.28	0.05	2.85571
G9940_15306	MMACHC	49.69	44.54	43.78	38.8	40.53	40.33	31.02	41.2414	40.78	60.08	31.6	44.6	39.71	60.61	33.84	44.46
G9940_10232	C5H19orf24	33.25	22.68	38.04	22.71	26.03	22.01	22.58	26.7571	28.03	40.23	27.07	29.75	43.36	32.39	34.64	33.6386
G9940_12589	C15H11orf94	0.22	0.25	0.22	0	0	0.5	0	0.17	0	0	0	0.54	0.22	0	0	0.108571
G9940_3890	SMC4	3.93	3.72	2.21	10.45	4.33	2.56	7.24	4.92	3.24	2.51	1.05	5.41	0.63	2.37	1.63	2.40571
G9940_437	ARF6	224.14	226.13	185.25	245.68	192.79	267.73	183.36	217.869	250.66	266.97	175.45	248	282.09	311.61	188.39	246.167
G9940_10560	SLC27A1	5.43	4.69	6.75	16.48	6.25	3.4	14.63	8.23286	3.77	8.7	4.25	8.97	6.39	7.98	1.9	5.99429
G9940_2107	LOC101103705	0	0	0	0.08	0.06	0.07	0.15	0.0514286	0.09	0.22	0	0.11	0.07	0.04	0.05	0.0828571
G9940_12346	TXLNA	16.65	11.15	13.45	38.98	12.99	12.93	29.41	19.3657	13.02	29.77	12.55	27.19	10.21	23.13	7.82	17.67
G9940_6071	AFG3L2	92.24	83.67	82.19	113.71	92.92	114.31	113.63	98.9529	100.4	147.31	105.5	127.22	92.23	156.91	79.56	115.59
G9940_22860	LOC114117324	0.21	0	0	0.68	0.38	0.55	0.15	0.281429	0.21	0.56	0.12	0.14	0.27	1.39	0.24	0.418571
G9940_23509	GSC2	0.07	0.16	0.28	1.06	0.16	0.16	0.63	0.36	0.29	0.82	0.16	0.6	0.07	0.78	0	0.388571
G9940_14046	LOC101119090	1.09	0	2.36	0	0	2.13	1.72	1.04286	0	0	2.9	2.37	2.13	1.59	0.93	1.41714
G9940_2461	HEATR4	0.62	0.7	0.54	0.98	1.14	2.04	1.18	1.02857	0.54	1.95	0.85	0.77	0.98	2.26	0.38	1.10429
G9940_7690	LOC101110970	0.06	0	0.02	0.06	0.07	0.04	0.13	0.0542857	0	0.08	0.02	0.07	0	0.06	0	0.0328571
G9940_19996	LOC114108996	0	0.04	0.03	0	0	0	0	0.01	0	0	0	0.04	0	0	0	0.00571429
G9940_2530	FAXC	1.04	0.61	0.84	4.98	0.82	0.34	2.65	1.61143	0.67	1.49	0.69	1.72	0.49	0.66	0.25	0.852857
G9940_8121	CD19	0	0.08	0.07	0.05	0.16	0.24	0.09	0.0985714	0.19	0.18	0	0.52	0.04	0.09	0.16	0.168571
G9940_3784	PRRC1	9.76	9.61	6.01	15.69	7.11	10.26	12.59	10.1471	8.7	9.86	5.85	11.25	5.44	12.14	5.55	8.39857
G9940_9919	SNRPN	24.1	16.47	30.59	37.61	18.28	14.73	18.59	22.91	24.93	38.22	20.1	26.76	20.71	18.26	19.06	24.0057
G9940_22678	LOC114116868	0	0	0	0	0.08	0	0	0.0114286	0	0.02	0	0	0	0	0	0.00285714
G9940_10578	CDS2	10.53	7.22	7.89	30.81	8.58	7.74	19.73	13.2143	9.63	16.5	7.76	16.12	6	12.44	4.12	10.3671
G9940_17065	TMEM159	9.4	15.69	10.42	12.63	12.08	14.3	11.32	12.2629	11.89	12.52	8.91	9.09	13.21	16.51	8.68	11.5443
G9940_10676	EXOSC2	8.79	8.59	7.35	17.66	6.97	7.74	13.8	10.1286	10.96	11.31	6.8	13.07	5.34	13.34	4.94	9.39429
G9940_15500	RPTN	1.91	0.49	0.76	2.87	1.55	9.18	2.15	2.70143	1.38	1.27	8.12	0.53	4.21	1.11	1.66	2.61143
G9940_15568	CRYZL1	8.2	10.06	7.33	20.41	12.24	6.76	22.29	12.47	7.08	10.74	8.58	14.57	4.45	8.69	5.38	8.49857
G9940_8016	HM13	63.32	59.44	76.98	59.91	67.01	57.46	53.9	62.5743	80.01	80	70.73	67.21	93.89	70.83	68.45	75.8743
G9940_15769	KDM5C	26.95	17.2	16.76	42.58	16.62	21.08	30.03	24.46	21.23	42.83	17.86	35.34	19.15	38.36	12.04	26.6871
G9940_19133	C17H22orf39	29.93	25.22	30.13	40.97	26.86	22.93	38.38	30.6314	26.86	45.77	25.42	40.83	31.99	33.67	20.26	32.1143
G9940_371	EYA3	9.7	8.38	8.04	19.86	7.59	11.72	14.47	11.3943	9.09	14.74	7.42	14.67	6.8	15.37	5.4	10.4986
G9940_6300	SPINK9	27.4	41.71	20.47	41.2	18.65	23.52	80.15	36.1571	11.86	15.34	46.24	21.82	9.89	24.33	104.11	33.37
G9940_14871	GALE	36.83	23.39	28.99	26.53	29.89	23.49	29.77	28.4129	62.36	50.88	27.4	40.79	35.1	43.96	60.44	45.8471
G9940_14763	MPP7	12.7	18.91	6.84	22.71	7.87	22.11	18.85	15.7129	11.71	12.02	8.15	14.06	5.05	12.27	6.83	10.0129
G9940_6189	IGFN1	0	0.02	0.02	0	0	0	0	0.00571429	0.02	0	0	0.02	0	0	0	0.00571429
G9940_14862	ACPP	5.97	9.04	4.08	9.3	2.64	15.09	10.48	8.08571	7.81	13.45	8	9.58	4.95	13.62	4.52	8.84714
G9940_16123	MYBL1	0.43	0.24	0.1	0.81	0.28	0.27	0.47	0.371429	0.42	0.09	0.06	0.31	0.11	0.1	0.15	0.177143
G9940_13700	DCUN1D5	9.91	12.86	9.94	12.85	10.48	11.98	12.91	11.5614	9.38	12.09	7.14	14.38	5.78	11.78	8.83	9.91143
G9940_12852	CRKL	49.99	36.92	44.92	72.95	46.99	48.92	54.54	50.7471	42.33	77.73	41.69	68.37	62.78	75.6	32.58	57.2971
G9940_15088	STAU1	51.6	43.24	43.62	88.78	40.82	52.13	70.95	55.8771	55.11	78.02	46.18	67.81	32.33	72.72	33.52	55.0986
G9940_17920	LOC105603754	0	0	0	0	0	0	0	0	0	0	0	0	0	0	0	0
G9940_11481	EFNA5	5.69	4.28	4.52	8.83	5.11	5.74	6.49	5.80857	7.11	8.32	5.2	6.66	4.42	8.31	2.99	6.14429
G9940_4485	LOC101106825	0.39	0.37	0.13	0.98	0.22	0.07	0.58	0.391429	0.14	0.42	0.29	0.55	0.07	0	0	0.21
G9940_9011	ZBED4	3.93	2.86	2.5	7.48	2.39	3.54	4.85	3.93571	3.3	8.12	2.32	7.51	2.55	8.43	1.64	4.83857
G9940_7935	KDM3B	11.44	8.12	6.86	30.02	9.04	10.95	17.84	13.4671	8.4	16.97	7.35	17.31	6.19	17.06	3.91	11.0271
G9940_13175	SMG6	9.33	5.65	9.23	16.96	9.2	6.81	13.56	10.1057	7.67	16.93	8.23	14.61	7.76	12.46	4.86	10.36
G9940_10119	KLK15	0	0	0	0	0.08	0	0	0.0114286	0	0.1	0.08	0	0	0.19	0	0.0528571
G9940_3646	BTK	0.88	1	0.73	1.99	0.87	0.6	1.06	1.01857	0.53	1.35	0.54	1.5	0.54	1.9	0.89	1.03571
G9940_4602	BTBD6	25.38	20.15	24.53	28.44	22.75	26.31	27.16	24.96	22.75	30.5	22.72	26.73	29.53	30.65	17.67	25.7929
G9940_17597	GPR75	0	0	0	0.11	0.02	0.04	0.04	0.03	0.02	0	0	0	0	0.04	0.01	0.01
G9940_4256	ABHD12	110.63	94.38	102.31	66.66	107.77	142.56	98.73	103.291	137.55	144.23	162.6	110.6	247.82	165.71	89.28	151.113
G9940_7912	OPN4	0	0	0	0	0	0	0	0	0	0	0	0	0	0	0	0
G9940_16770	SEC23A	6.9	6.17	3.6	27.2	5.58	5.02	15.8	10.0386	5.69	9.52	3.22	11.59	2.97	7.23	1.65	5.98143
G9940_2550	ADAD1	0	0	0	0	0	0.05	0	0.00714286	0	0	0	0	0	0	0	0
G9940_245	GSK3B	19.7	19.31	21.34	29.39	22.92	25.08	20.64	22.6257	29.48	30.88	23.26	21.15	14.62	18.74	20.53	22.6657
G9940_11507	MARK4	28.64	19.5	19.72	27.53	16.12	27.44	24.17	23.3029	28.01	33	17.8	26.58	30.72	27.58	19.13	26.1171
G9940_15030	PNPLA1	1.46	1.7	0.96	0.71	0.93	2.88	1.98	1.51714	3.11	4.23	1.9	1.11	0.64	1.37	1.83	2.02714
G9940_6082	BEX5	2.17	0.59	3.12	2.64	4.72	1.72	2.95	2.55857	1.31	0.86	3.3	3.38	1.28	0.81	1.4	1.76286
G9940_20191	LOC114109573	0	0	0	0	0	0	0	0	0	0	0	0	0	0	0	0
G9940_18179	LOC105605373	0	0	0	0	0	0	0	0	0	0	0	0	0	0	0	0
G9940_6688	EMC1	21.34	16.47	14.77	43.51	15.11	23.3	32.95	23.9214	25.95	53.71	17.62	40.42	13.63	46.49	10.11	29.7043
G9940_3910	STIM2	1.88	1.89	1.62	5.72	1.36	1.52	3.33	2.47429	1.03	2.4	1.1	2.69	0.71	2.17	0.77	1.55286
G9940_19755	LRFN4	7.61	7.39	9.18	7.91	9.21	12.57	8.14	8.85857	9.92	13.96	10.81	13.09	13.82	11.78	9.33	11.8157
G9940_1075	ERICH1	5.94	3.75	5.85	8.81	6.05	3.11	7.61	5.87429	4.72	6.79	4.39	6.33	3.03	4.71	5.14	5.01571
G9940_1675	SMARCC2	27.11	17.51	22.72	78.16	22.89	16.7	58.15	34.7486	23.14	60.45	17.48	49.18	18.69	38.03	10.88	31.1214
G9940_9200	NUBP2	13.53	10.53	11.82	17.64	11.11	10.54	16.25	13.06	13.11	19.87	10.21	16.13	14.48	14.64	9.99	14.0614
G9940_22032	LOC114114944	0	0	0	0	0	0	0	0	0	0	0	0	0	0	0	0
G9940_10168	LSM11	1.81	1.7	1.5	5.32	1.68	1.56	4.34	2.55857	1.02	2.91	1.12	3.24	0.96	2.24	0.66	1.73571
G9940_7760	LOC101111058	0.03	0	0	0	0	0.14	0	0.0242857	0.07	0	0	0.13	0	0	0	0.0285714
G9940_9048	LOC101112688	0.02	0	0	0.04	0	0.01	0.01	0.0114286	0.01	0	0	0.04	0	0	0	0.00714286
G9940_5117	NEU3	2.23	1.79	1.55	4.34	1.82	1.6	3.87	2.45714	2.17	3.3	1.71	3.15	1.65	2.37	1.01	2.19429
G9940_5038	ITGB8	0.23	0.85	0.22	1.51	0.31	1.2	0.47	0.684286	0.14	0.77	0.11	0.54	0.68	0.49	0.09	0.402857
G9940_20952	LOC114112022	0	0	0	0	0	0	0	0	0	0	0	0	0.04	0	0	0.00571429
G9940_8643	LOC101112158	0	0	0	0	0	0	0	0	0	0	0	0	0	0	0	0
G9940_17446	PGAM2	0.9	0.79	0.42	1.83	0.23	0.4	1.25	0.831429	0.36	1	0.16	0.6	0.49	1.21	0.58	0.628571
G9940_15791	AIMP1	13.05	22.49	11.06	26.43	15.48	13.43	25.73	18.2386	10.14	12.36	7.98	16.89	4.09	10.85	7.91	10.0314
G9940_2042	ACE2	0.35	1.13	0.37	0.52	0.28	0.51	1.23	0.627143	0.43	1.13	0.49	0.88	0.58	1.72	0.56	0.827143
G9940_13407	STOML2	110.36	97.09	111.13	113.95	116.43	98.84	98.78	106.654	110.89	122.02	96.85	114.53	138.56	138.12	95.39	116.623
G9940_6625	LOC101109593	1.42	1.14	0.47	3.21	0.68	1.76	3.39	1.72429	0.4	1.27	0.88	2.18	0.61	1.79	0.24	1.05286
G9940_3725	MACROD2	0.08	0.1	0.05	0.14	0.06	0.06	0.1	0.0842857	0.13	0.23	0.04	0.11	0.03	0.11	0.07	0.102857
G9940_15706	MAP2	0.46	0.69	0.7	5.69	1.08	0.31	1.83	1.53714	0.54	1.91	0.37	1.3	0.15	0.3	0.14	0.672857
G9940_946	HACD4	1.85	3.17	2.34	3.93	2.16	1.35	2.47	2.46714	1.17	1.69	1.56	1.89	1.06	1.65	2.1	1.58857
G9940_12072	PTPN18	5.91	6.49	7.64	8.34	9.43	3.67	6.03	6.78714	6.31	6.83	5.42	6.62	8.96	7.87	11.68	7.67
G9940_16859	SEMA4G	4.42	3.07	3.33	4.71	3.78	4.44	4.39	4.02	4.98	4.31	3.56	4.41	5.55	5.99	1.93	4.39
G9940_14660	ZFAND4	0.62	1.46	0.37	2.22	0.42	0.88	1.76	1.10429	0.73	0.91	0.54	1.82	0.12	1.05	0.22	0.77
G9940_23973	SLC9A3	35.28	23.5	15.57	74.82	9.22	97.09	92.6	49.7257	38.64	162.84	50.57	71.62	22.67	176.07	8.24	75.8071
G9940_14774	SEMA7A	1.4	1.05	1.42	4.23	1.47	0.82	1.47	1.69429	0.74	2.67	0.83	3.79	1.6	1.89	0.93	1.77857
G9940_13112	WAC	17.79	21.17	13.6	47.14	15.62	24.62	34.08	24.86	13.29	25.22	11.07	29.84	7.7	21.05	8.28	16.6357
G9940_4881	GRIK1	0	0	0	0	0	0	0	0	0.02	0	0	0	0	0	0	0.00285714
G9940_3525	RFXANK	27.77	23.94	33.21	40.25	31.45	22.37	36.06	30.7214	23.94	33.81	23.58	35.16	36.73	30.4	23.95	29.6529
G9940_2895	LOC101104705	30.62	46.9	77.15	81.72	47.12	75.32	33.2	56.0043	32.48	127.39	9.73	81.88	18.6	21.36	61.77	50.4586
G9940_8332	CTBS	0	0.02	0.04	0.21	0	0	0.03	0.0428571	0	0.03	0	0.05	0	0	0	0.0114286
G9940_5179	POT1	4.44	4.91	2.88	11.74	4.12	4.47	7.27	5.69	2.58	4.14	2.29	5.93	1.3	4.38	1.33	3.13571
G9940_1223	ASAP2	1.91	1.67	1.34	6.04	1.68	1.85	3.2	2.52714	1.36	2.37	0.94	3.27	1.05	1.98	0.79	1.68
G9940_10894	STAP1	0.13	0.15	0.21	0.16	0.26	0.16	0.21	0.182857	0.11	0.15	0.05	0.18	0.16	0.16	0.04	0.121429
G9940_12174	FA2H	8.66	8.24	5.6	7.55	5.97	10.51	9.67	8.02857	11.57	15.68	11.5	13.22	5.94	10.91	5.93	10.6786
G9940_8090	PLA2G4A	5.47	7.35	5.62	9.03	6.32	11.62	6.48	7.41286	8.92	5.04	3.75	7.21	3.36	4.94	5.11	5.47571
G9940_21682	LOC114113976	779.56	14.14	19.89	33.13	169.65	33.24	6.81	150.917	23.33	473.3	463.16	298.88	28.66	9.74	705.48	286.079
G9940_9248	NDUFS8	459.11	336.45	521.24	317.76	470.57	349.73	392.87	406.819	464.97	487.67	515.84	421.94	814.37	530.03	428.74	523.366
G9940_4134	FNBP1L	2.89	5.68	2.23	8.35	2.66	7.15	7.28	5.17714	3.75	5.82	2.1	6.09	2.75	8.24	1.61	4.33714
G9940_381	SLC26A2	12.93	29.76	8.84	16.97	14.14	32.36	20	19.2857	9.01	18.96	9.78	18.97	6.67	22.82	8.66	13.5529
G9940_17498	CALML6	0	0	0	0.08	0	0	0	0.0114286	0	0	0	0	0	0	0	0
G9940_16426	MSANTD1	0.28	0.09	0.31	0.83	0.12	0.15	0.47	0.321429	0.08	0.67	0.12	0.35	0.1	0.26	0.02	0.228571
G9940_10208	FOXD2	0.11	0	0.17	0.95	0.15	0.03	0.24	0.235714	0.12	0.17	0.3	0.23	0.08	0	0.02	0.131429
G9940_13453	CPT2	30.11	26.7	16.35	41.99	22.34	37.32	34.43	29.8914	31.05	40.46	27.43	38.56	15.96	62.4	14.35	32.8871
G9940_6546	IL17RD	0.73	0.51	0.4	4.41	0.55	0.37	1.7	1.23857	0.5	1.35	0.4	0.99	0.17	0.84	0.17	0.631429
G9940_8333	SMG1	2.28	2.84	1.62	7.17	1.81	4.27	4.47	3.49429	1.85	3.3	1.09	3.92	2.36	3.72	0.73	2.42429
G9940_7859	ADAMTSL2	1.26	0.25	1.23	5.77	0.8	0.44	1.44	1.59857	0.94	0.98	0.3	1.89	0.53	0.68	0.21	0.79
G9940_15881	ST6GALNAC3	0.41	0.54	0.31	0.99	0.15	0.12	0.5	0.431429	0.23	0.2	0.24	0.58	0.13	0.19	0.02	0.227143
G9940_15353	PFDN4	57.22	54.9	53.85	87.13	57.92	42.58	88.43	63.1471	60.8	62.38	40.28	73.58	15.47	50.69	47.74	50.1343
G9940_17248	LOC101123244	1.61	1.19	2.12	3.31	1.99	1.16	2.16	1.93429	1.31	1.91	1.88	3.16	1.78	2.26	1.27	1.93857
G9940_8768	COMMD8	9.87	15.43	8.17	19.47	12.16	13.32	15.02	13.3486	7.56	10.01	5.93	12.4	4.15	10.32	4.69	7.86571
G9940_5626	KLHL4	0.18	0.16	0.07	1.03	0.33	0.2	0.38	0.335714	0.06	0.13	0.04	0.31	0.02	0.07	0.1	0.104286
G9940_1834	LOC101103352	0.16	0	0.33	0	0	0	0	0.07	0	0	0	0	0	0	0.07	0.01
G9940_23813	POU1F1	0	0	0	0	0	0	0	0	0	0	0	0	0	0	0	0
G9940_10983	TUBB1	0.15	0.06	0.24	0.13	0.16	0.23	0.12	0.155714	0.12	0.17	0.06	0.27	0.13	0.24	0.07	0.151429
G9940_11450	NCDN	6.54	4.25	6.66	15.5	6.71	4.38	9.74	7.68286	10.5	12.81	5.03	11.54	7.49	7.79	3.66	8.40286
G9940_1779	GLMP	14.59	4.73	15.78	14.26	13.65	22.51	12.05	13.9386	11.62	14.45	17.58	16.08	15.76	24.36	10.4	15.75
G9940_8569	TRAM1L1	0.05	0.06	0.1	0.07	0	0.06	0	0.0485714	0.05	0	0	0	0	0	0	0.00714286
G9940_14372	FAR1	4.77	8.16	2.8	10.25	5.03	9.52	7.94	6.92429	5.41	4.19	3.05	6.28	1.53	5.18	2.12	3.96571
G9940_1128	NRAS	12.08	16.25	7.99	21.46	11.14	17.57	16.89	14.7686	9.82	12.74	8.34	17.6	5.3	15.23	6.1	10.7329
G9940_20672	LOC114110955	0	0	0	0	0	0	0	0	0	0	0	0	0	0	0	0
G9940_735	EMC3	29.94	29.75	24.4	45.13	25.66	27.46	39.48	31.6886	33.95	42.27	30.4	38.66	17.4	42.54	24.34	32.7943
G9940_3585	TOMM22	191.58	219.17	176.49	176.19	188.38	206.31	191.82	192.849	231.28	248.53	182.02	191.72	170.79	229.4	209.43	209.024
G9940_16933	CHRNB3	0	0	0	0	0	0	0	0	0	0	0	0	0	0	0	0
G9940_14006	HAL	1.11	1.31	0.16	4.08	1.04	7.32	5.02	2.86286	1.9	2.27	2.97	2.22	4.2	5.34	1.43	2.90429
G9940_16287	NOSTRIN	0.48	1	0.64	2.61	0.29	0.42	1.94	1.05429	0.27	0.54	0.14	0.79	0.13	0.41	0.44	0.388571
G9940_6695	RNF41	13.38	9.21	10.14	20.49	12.46	8.96	19.36	13.4286	11.18	17.36	10.49	17.57	9.12	16.2	7.88	12.8286
G9940_14783	DAP3	16.99	15.82	15.58	19.5	16.02	14.77	17.26	16.5629	23.7	21.34	19.74	19.66	11	21.98	16.49	19.13
G9940_10448	LOC101114465	0	0	0	0	0	0	0	0	0	0	0	0	0	0	0	0
G9940_12430	PITX2	3.82	0.17	0.38	1.29	0.51	0.17	0.68	1.00286	1.79	0.52	0.04	1.19	0	0.97	0.03	0.648571
G9940_22231	LOC114115576	0.26	0.58	0.08	0.71	0.32	0.25	0.32	0.36	0.16	0.1	0.08	0.12	0.12	0.31	0	0.127143
G9940_4541	VARS2	8.06	7	8.62	11.66	9.66	8.09	12.17	9.32286	13.71	13	9.29	11.75	13.28	15.68	7.06	11.9671
G9940_8671	TMEM225B	18.74	13.78	15.67	18.43	15.55	12.86	18.87	16.2714	13.91	17.51	12.22	16.12	17.92	15.57	10.33	14.7971
G9940_15360	NUP160	5.52	4.3	4.01	10.42	2.91	4.39	5.64	5.31286	4.79	7.9	3.51	7.26	2.03	7.33	2.85	5.09571
G9940_9164	UBL3	13.83	21.43	12.37	33.81	16.58	24.03	32.96	22.1443	11.09	20.89	10.49	25.04	5.57	17.77	8.64	14.2129
G9940_2236	LOC101103872	0	0	0	0	0	0	0	0	0	0	0	0	0	0	0	0
G9940_10033	BCKDHB	13.63	9.73	9.91	16.44	10.64	10.4	13.12	11.9814	15.97	16.07	10.22	14.94	9.27	19.93	10.5	13.8429
G9940_8972	LOC101112585	10.02	8.11	13.52	15.88	10.64	17.47	15.07	12.9586	7.42	7.7	7.55	12.83	7.21	6.54	2.88	7.44714
G9940_17036	CFHR5	0	0.06	0.03	0.11	0	0.06	0.13	0.0557143	0	0.03	0.06	0.06	0.08	0.03	0.07	0.0471429
G9940_4649	CASC3	24.72	18.24	16.78	46.74	17.94	20.96	34.74	25.7314	20.74	40.67	17.44	36.86	14.09	33.51	10.06	24.7671
G9940_16894	RASAL3	3.58	4.46	4.46	3.4	3.58	2.01	3.34	3.54714	3.72	4.76	3.13	5.92	5.3	6.77	4.13	4.81857
G9940_8423	DMTF1	2.92	3.14	1.73	9.21	2.25	3.42	6.26	4.13286	1.95	3.61	1.5	4.68	1.39	2.69	0.98	2.4
G9940_7336	ERAP1	4.71	3.71	2.41	17	2.45	3.44	9.66	6.19714	2.87	8.36	2.15	7.02	2.35	9.55	1.69	4.85571
G9940_7998	LOC101111363	0	0	0	0	0	0	0	0	0	0	0	0	0	0	0	0
G9940_2389	KLF10	16.3	23.84	12.16	48.31	14.19	13.06	27.93	22.2557	18.97	40.08	15.71	44.27	9.76	31.7	12.22	24.6729
G9940_11843	LOC101116255	0.02	0	0	0	0.03	0	0	0.00714286	0	0	0	0	0	0	0	0
G9940_13594	ELOB	248.24	197.96	278	206.42	271.87	179.77	199.65	225.987	263.34	224.58	250.2	228.13	338.95	177.82	262.71	249.39
G9940_19347	LOC105615767	75.77	194.66	39.81	302.25	118.33	65.16	35.2	118.74	122.13	38.84	235.24	143.25	0	176.86	3.8	102.874
G9940_10212	RBM34	2.16	3.63	2.86	6	3.27	2.84	6.05	3.83	1.44	3.09	2.42	5.71	0.76	3.3	2.34	2.72286
G9940_20395	LOC114110152	0.03	0	0	0.11	0	0	0	0.02	0	0	0	0	0.03	0	0	0.00428571
G9940_21140	LOC114112820	0	0	0	0	0	0	0	0	0	0	0	0	0	0	0	0
G9940_5595	DEF8	7.66	6.02	5.97	14.33	7.25	7.8	15.25	9.18286	8.71	13.73	7.64	16.14	9.35	15.15	4.18	10.7
G9940_11020	ZEB2	1.34	1.1	0.7	7.51	0.84	0.7	1.78	1.99571	0.47	1.59	0.55	1.49	0.65	1	0.39	0.877143
G9940_4574	ADCK2	14.6	9.44	10.81	12.68	10.33	14.39	15.06	12.4729	15.69	20.67	13.23	14.94	16.43	17.2	9.99	15.45
G9940_4876	HMGN4	3.81	4.26	2.94	9.66	3.45	2.21	7.12	4.77857	4.54	4.52	1.85	5.11	2.35	4.21	1.21	3.39857
G9940_9460	LOC101113221	5.59	4.61	9.81	4.76	4.46	7.08	6.46	6.11	4.61	4.28	3.96	3.29	4.24	6.28	9.32	5.14
G9940_6038	CCDC32	28.53	26.04	27.08	35.26	26.36	27.68	26.88	28.2614	27.87	24.74	29.32	25.1	23.51	34.32	28.7	27.6514
G9940_3084	RALGPS1	3.39	3.26	2.1	7.28	2.45	3.14	6.64	4.03714	2.7	6	2.35	5.23	2.51	6.3	1.07	3.73714
G9940_10729	GNL2	11.39	16.68	12.11	22.99	12.49	10.82	20.92	15.3429	13.78	22.98	8.18	18.99	5.11	11.65	9.05	12.82
G9940_16315	FAAP20	18.59	15.15	19.55	23.53	18.74	12.68	21.91	18.5929	15.33	25.63	15.32	18.88	21.64	22.17	12.47	18.7771
G9940_6176	RNF126	85.87	69.64	94.56	78.37	96.86	85.65	84.03	84.9971	114.46	132.4	79.63	104.49	126.08	103.42	93.65	107.733
G9940_2962	EEF2KMT	7.92	6.82	6.59	6.81	7.11	4.44	5.67	6.48	12.27	11.84	6.28	8.99	8.52	8.38	8.42	9.24286
G9940_12666	LOC101117288	0	0	0	0.04	0	0	0.04	0.0114286	0	0	0	0	0	0	0.03	0.00428571
G9940_15545	DHRS13	10.01	9.74	15.29	9.25	15.84	10.97	13.47	12.0814	9.56	15.3	14.45	15.46	24.65	14.4	12.71	15.2186
G9940_18147	ZNF596	3.76	4.52	3.33	7.56	4.94	5.39	7.62	5.30286	3.85	4.69	3.02	5.11	1.74	4.1	2.14	3.52143
G9940_9341	EBI3	1.35	0.97	1.87	1.38	1.04	1.3	2.11	1.43143	0.75	4.04	0.76	1.74	1.47	2.74	1.12	1.80286
G9940_2363	XKRX	1.5	1.78	1.03	2.24	1.04	1.31	1.39	1.47	1.69	1.93	1.09	2.6	0.87	2.17	1.63	1.71143
G9940_5477	DCDC2	0.13	0.17	0.2	0.39	0.25	0.26	0.34	0.248571	0.18	0.41	0.13	0.34	0.33	0.51	0.07	0.281429
G9940_13911	SLC25A29	9.2	7.11	10.17	12.2	7.91	10.4	12.29	9.89714	13.64	18.66	11.68	17.85	9.15	16.21	8.73	13.7029
G9940_19887	MOSMO	1.49	0.31	0.82	1.88	0.3	0.93	2.09	1.11714	0.85	0.88	1.84	1.33	1.64	0.94	1.1	1.22571
G9940_19872	LOC114108698	0.01	0	0	0.02	0	0	0	0.00428571	0	0.02	0	0	0	0.02	0	0.00571429
G9940_21288	LOC114113037	2.44	2.2	1.76	5.23	1.66	1.78	4.79	2.83714	1.6	2.3	0.81	2.05	0.16	0.92	0.52	1.19429
G9940_15602	SPEM2	0.04	0.05	0.08	0	0.04	0	0.05	0.0371429	0.04	0.1	0	0.05	0	0.05	0.07	0.0442857
G9940_14627	PSPC1	6.46	7.18	4.1	22.66	9.91	7.21	19.89	11.0586	15.11	14.34	7.58	15.57	4.28	17.72	3.72	11.1886
G9940_16801	LUZP1	4.45	3.25	3.88	9.86	3.78	5.48	6.04	5.24857	4.41	8.67	4.13	7.68	3.95	8.07	2.42	5.61857
G9940_17467	GDA	0.4	0.5	0.23	0.19	0.32	0.41	0.26	0.33	0.14	0.18	0.38	0.38	0.53	0.62	0.16	0.341429
G9940_19440	LOC105616883	1.8	0	3.13	2.89	1.17	3.34	0.71	1.86286	1.44	1.62	1.2	1.74	1.94	4.78	2.02	2.10571
G9940_20171	SSR1	59.64	64.05	51.61	104.76	51.73	83.94	77.54	70.4671	82.08	90.1	62.34	86.72	40.19	106.03	52.2	74.2371
G9940_5720	LOC101108415	0.93	0.96	0.58	1.38	0.87	1.8	1.67	1.17	0.68	0.56	0.36	1.04	0.28	1.46	0.28	0.665714
G9940_22922	CBLN4	0.04	0	0.04	0.39	0.05	0	0	0.0742857	0	0.05	0.05	0.3	0	0	0	0.0571429
G9940_2804	GRB7	20.08	16.18	14.42	8.97	13.79	21.8	16.26	15.9286	28.41	15.7	21.4	12.99	27.62	25.73	12.71	20.6514
G9940_17557	AFMID	1.28	1.8	2	7.62	2.29	0.99	3.74	2.81714	2.91	2.03	1.7	2.03	0.54	2.43	0.81	1.77857
G9940_724	CTSZ	46.77	69.74	71.58	94	70.32	39.23	50.37	63.1443	46.32	62.02	49.93	70.5	59.23	105.34	96.68	70.0029
G9940_2787	PSMD10	22.3	24.23	21.29	28.91	20.63	22.47	24.5	23.4757	24.84	21.9	16.92	26.46	11.52	24.64	19.92	20.8857
G9940_8517	TEX12	0.07	0.63	0.3	0.26	0.17	0.42	0.71	0.365714	0.08	0.1	0.17	0.36	0.15	0.51	0.24	0.23
G9940_17850	LOC105603371	1.26	1.64	1.28	1.29	1.26	0.78	2.11	1.37429	0.8	1.52	1.04	1.64	1.17	1.06	0.75	1.14
G9940_32	LMNB1	4.46	3.39	2.31	9.79	3.86	3.99	5.27	4.72429	6.64	5.8	2.76	8.66	2.16	5.11	4.25	5.05429
G9940_8673	ABHD11	87.55	54.68	112.91	59.02	102.63	113.31	59.09	84.17	128.49	88.74	115.04	63.75	134.53	86.11	103.27	102.847
G9940_21333	LOC114113113	0.33	0.78	0.2	1.76	0.22	0.37	0.53	0.598571	0.32	1.39	0.64	2.3	0.28	0.55	0	0.782857
G9940_12242	LIN7C	8.8	10.21	4.7	22.38	8.7	11.28	17.73	11.9714	7.45	10.13	4.6	14.21	2.24	11.24	3.31	7.59714
G9940_7599	GTF2F2	12.92	13	10.96	20.86	14.03	14.76	17.32	14.8357	11.84	15.03	8.77	17.53	10.28	17.14	10.9	13.07
G9940_9094	SMTNL2	6.68	1.5	3.39	10.02	3.16	4.92	4.48	4.87857	7.2	5.29	2.34	6.69	4.52	7.44	2.35	5.11857
G9940_11067	ARID1A	14.56	10.29	7.92	31.79	9.04	11.87	20.81	15.1829	10.41	24.35	8.33	22.01	8.14	26.81	4.85	14.9857
G9940_1350	ING3	2.48	3.37	1.97	6.44	1.88	2.81	4.96	3.41571	1.06	2.63	1.23	3.35	0.62	2.23	1.03	1.73571
G9940_6766	ROR2	8.32	2.2	3.98	18.26	4.52	3.53	10.94	7.39286	3.56	10.78	5	9.73	2.2	13.65	2.26	6.74
G9940_21961	LOC114114842	32.89	50.22	27.17	39.18	35.12	52.91	69.67	43.88	24.74	20.82	22.28	55.63	19.27	30.79	22.17	27.9571
G9940_8631	PAQR3	7.59	13.06	4.86	13.09	6.07	12.39	8.75	9.40143	10.14	9.43	4.68	8.99	4.67	8.18	2.8	6.98429
G9940_11807	RNF122	2.37	1.25	1.26	3.37	2.03	0.74	4.48	2.21429	2.18	5.95	1.75	4.5	1.69	2.14	0.67	2.69714
G9940_9654	SLC1A4	14.57	9.86	7.91	9.95	13.01	14.88	8.75	11.2757	10.29	12.34	18.7	15.64	11.64	27.09	3.79	14.2129
G9940_11431	TAF3	4.11	2.92	4.4	8.73	3.71	2.52	7.21	4.8	3.55	7.64	2.68	7.94	1.87	4.35	2.34	4.33857
G9940_12448	APOA4	0.09	0	0	0	0.1	0.11	0	0.0428571	0.15	0.06	0.05	0.17	0	0	0.04	0.0671429
G9940_18450	ODF3L2	0.07	0	0	0.3	0	0	0	0.0528571	0	0.19	0	0.09	0	0.09	0	0.0528571
G9940_15327	MRPL33	33.28	36.36	31.65	38.33	32.64	34.31	36.83	34.7714	30.31	26.27	27.66	28.79	13.16	30.51	29.69	26.6271
G9940_16262	DIABLO	36.35	40.62	39.32	49.2	38.64	33.1	43.42	40.0929	36.47	40.53	30.54	41.55	33.87	41.88	31.02	36.5514
G9940_10830	TRABD	94.11	78.88	93.14	80.12	92.41	103.4	81.91	89.1386	108.77	108.71	82.01	90.43	145.3	113.78	82.11	104.444
G9940_12466	CLDN9	0	0	0	0	0	0	0	0	0	0	0	0	0	0	0	0
G9940_6469	GRIP2	0.13	0.03	0.05	1.42	0.01	0.03	0.25	0.274286	0.04	0.38	0.03	0.24	0.03	0.05	0.01	0.111429
G9940_10822	KLF8	0	0.05	0.05	0.14	0.05	0.05	0.15	0.07	0.06	0	0	0	0.16	0	0.08	0.0428571
G9940_3180	MGAT4D	0	0	0	0	0	0	0	0	0	0	0	0	0	0	0	0
G9940_19255	LOC105614374	0	0	0	0	0	0	0	0	0	0	0	0	0	0	0	0
G9940_11963	DSCC1	5.38	6.1	4.01	13.67	4.5	5.9	10.31	7.12429	5.02	7.34	2.51	8.93	2.63	7.05	2.68	5.16571
G9940_22766	LOC114116982	0	0	0	0	0	0	0	0	0	0	0	0	0	0	0	0
G9940_11175	SULF2	40.5	21.64	34.32	68.06	31.72	23.9	65.78	40.8457	28.55	57.09	33.32	63.32	25.82	71.69	38.58	45.4814
G9940_470	SLC14A1	150.07	164.1	123.14	43.45	119.14	301.75	57.33	136.997	118.8	107.17	124.27	97.17	127.4	189.77	53.62	116.886
G9940_5405	ST5	8.83	3.76	7.35	33.87	6.45	2.61	19.48	11.7643	4.8	20.92	4.38	17.1	3.71	8.24	1.7	8.69286
G9940_10391	UBE3A	6.06	9.62	5.15	20.43	6	9.27	14.98	10.2157	5.18	8.96	4.38	9.36	2.84	8.52	4.31	6.22143
G9940_10563	MTX3	0.6	0.89	0.28	1.79	0.38	0.81	0.87	0.802857	0.69	0.85	0.5	0.71	0.53	0.88	0.11	0.61
G9940_26	GRPEL1	85.26	86.91	87.84	72.34	96.74	97.24	70.15	85.2114	119.33	98.35	100.11	85.23	103.08	113.33	77.32	99.5357
G9940_5349	TEKT5	0	0.05	0	0	0	0	0	0.00714286	0	0	0	0	0	0	0.17	0.0242857
G9940_15807	TMEM192	5.79	7.12	4.34	9.44	6.11	7.2	8.87	6.98143	6.29	8.69	6.18	7.48	3.05	9.86	3.65	6.45714
G9940_520	PRDX2	585.25	593.41	506.6	417.8	539.15	722.12	525.97	555.757	540.23	407.1	554.24	451.48	820.11	607.08	569.53	564.253
G9940_13798	AMELX	0.3	0.18	0.41	0.06	0.28	0.33	0.43	0.284286	0	0.58	0.27	0.48	0.1	0.18	0.26	0.267143
G9940_23142	LOC114117964	28.16	26.17	25.95	17.77	24.99	22.31	14.74	22.87	26.88	25.99	20.56	21.5	31.02	25.78	23.1	24.9757
G9940_11605	IDNK	4.82	4.74	7.68	7.08	7.19	4.31	6.99	6.11571	3.74	4.99	5.11	7.23	2.65	5.11	3.55	4.62571
G9940_17482	LOC101123551	2.35	2.93	2.29	4.91	2.14	2.7	4.33	3.09286	1.34	3.42	1.73	3.37	1.76	3.73	0.88	2.31857
G9940_7388	RASSF3	21.45	16.04	14.13	48.78	10.85	16.11	45.68	24.72	17.96	31.36	12.42	29.61	6.61	17.74	6.85	17.5071
G9940_18999	RBMXL2	0	0.05	0	0	0	0	0	0.00714286	0.05	0	0	0	0	0	0	0.00714286
G9940_19495	CCDC179	0	0	0	0	0	0	0	0	0	0	0	0	0	0	0	0
G9940_6235	KLHL7	2.81	3.09	2.17	6.19	2.56	2.41	3.88	3.30143	2.31	2.45	1.55	3.61	1.06	2.1	1.8	2.12571
G9940_6785	SNX22	0.87	0.63	0.31	0.69	0.98	0.99	0.24	0.672857	0.98	0.57	0.56	1.45	1.38	1.31	0.8	1.00714
G9940_21198	LOC114112914	0.14	0.17	0.51	0.59	0.09	0.03	0.24	0.252857	0.08	0.1	0.18	0.18	0.11	0	0.05	0.1
G9940_14160	PCTP	9.19	5.31	6.77	9.93	9.4	3.78	9.94	7.76	5.88	5.12	4.52	9.27	6.66	7.2	6.81	6.49429
G9940_19763	MAFK	22.29	13.07	17.8	32.12	16.68	12.42	33.43	21.1157	17.64	37.32	14.02	25.88	20.01	19.52	11.76	20.8786
G9940_19917	PPP3R1	23.44	25.87	13.23	41.56	17.64	28.7	30.25	25.8129	20.7	29.94	17.12	32.53	9.56	34.79	10.64	22.1829
G9940_8318	TRIM15	0	0	0.03	0	0	0.04	0	0.01	0.07	0	0	0.08	0	0	0	0.0214286
G9940_3146	TRIP12	17.68	17.56	12.63	49.4	15.17	24.64	30.56	23.9486	17.1	31.6	12.71	28.3	13.29	30.47	10.36	20.5471
G9940_12214	TIFA	1.15	0.47	0.42	1.98	0.57	0.74	1.31	0.948571	0.1	0.9	0.21	0.96	0.23	0.34	0.26	0.428571
G9940_6691	RABGAP1	11.67	10.34	8.3	34.72	8.95	11.61	26.52	16.0157	7.18	19.16	7.08	21.34	6.48	15.11	4.98	11.6186
G9940_10488	HOXA5	1.14	0.32	0.23	4.09	0.61	0.03	2.63	1.29286	0.49	1.64	0.35	2.58	0.12	0.3	0	0.782857
G9940_15163	LARP1B	3.63	4.98	3.84	8.97	4.16	3.88	5.61	5.01	4.17	5.63	2.54	5.43	2.06	3.91	3.15	3.84143
G9940_6802	GPT2	2.19	2.47	2.12	3.16	2.82	4.36	2.97	2.87	3.75	5.03	3.3	4.27	3.05	5.18	1.47	3.72143
G9940_15943	AK7	0.06	0.04	0.06	0.39	0.16	0	0.11	0.117143	0	0	0	0.21	0.07	0	0.05	0.0471429
G9940_18263	LOC105605833	0	0.09	0	0.05	0	0	0	0.02	0	0	0	0	0.08	0	0.03	0.0157143
G9940_9197	SCNM1	26.88	17.83	23.97	21.7	24.29	17.1	18.74	21.5014	24.73	25.2	22.87	23.55	24.9	23.49	22.31	23.8643
G9940_3259	KCNC4	3.91	3.32	2.81	4.74	2.52	1.81	7.2	3.75857	4.09	9.41	2.82	6.33	4.46	6.54	3.83	5.35429
G9940_1924	DCTN4	24.1	24.59	17.11	56.3	17.73	30.16	41.98	30.2814	17.14	29.87	16.47	34.02	10.28	33.19	10.78	21.6786
G9940_7749	MYBPC2	0.71	1.66	1.85	1.45	1.19	0.6	1.46	1.27429	0.63	1	1.04	0.67	1.7	0.41	0.91	0.908571
G9940_8196	BRAT1	11.38	7.54	10.6	14.25	9.48	6.57	15.71	10.79	8.79	21.29	7.99	19.37	12.44	15.16	4.87	12.8443
G9940_6637	LPAR5	6.47	7.01	5.18	6.44	4.28	5.95	5.94	5.89571	7.4	13.49	7.38	8.73	7.48	14	6.61	9.29857
G9940_4313	LYPD4	0	0	0	0	0	0	0.12	0.0171429	0	0	0	0	0	0	0	0
G9940_8811	TUSC3	5.4	1.04	5.54	8.69	5.02	0.91	5.22	4.54571	3.21	4.7	2.42	8.46	1.61	1.98	1.24	3.37429
G9940_6648	BOP1	18.97	14.22	18.01	20.95	17.33	13.9	21.91	17.8986	23.75	36.01	16.05	22.01	21.97	21.56	16.61	22.5657
G9940_16993	HLTF	1.59	2.56	1.14	6.49	1.83	1.93	4.17	2.81571	1.54	1.6	0.71	2.79	0.55	1.64	0.34	1.31
G9940_10644	LOC101114720	0	0	0	0	0	0	0	0	0	0	0	0	0	0	0	0
G9940_3066	LOC101104950	0.1	0	0.04	0.17	0	0	0.09	0.0571429	0	0.09	0	0.04	0	0	0	0.0185714
G9940_1265	RAB40C	27.13	21.83	23.68	28.49	28.97	29.48	30.42	27.1429	34.86	43.39	29.55	32.78	42.81	43.16	20.76	35.33
G9940_9070	KRT7	4.29	3.65	6.36	3.33	3.22	2.23	2.25	3.61857	3.73	9.66	1.22	2.89	4.74	4.7	1.37	4.04429
G9940_4792	C11H17orf58	1.36	1.62	0.8	3.82	1.33	0.33	1.8	1.58	1.43	1.4	0.52	1.76	0.22	0.62	0.6	0.935714
G9940_13671	LOC101118600	6.19	7.54	6.99	7.82	10.1	4.38	8.75	7.39571	5.42	6.07	5.4	6.36	5.28	5.24	6.03	5.68571
G9940_9613	TM9SF4	29.82	21.61	26.13	35.94	27.84	30.29	33.55	29.3114	28.96	48.46	29.96	35.75	29.21	52.93	18.33	34.8
G9940_13788	GOT1	19.9	14.23	13.47	26.6	16.33	16.77	19.7	18.1429	24.44	26.35	20.25	22.61	10.47	26.3	14.6	20.7171
G9940_17227	CDH24	3.32	1.39	2.41	4.75	2.4	1.9	4.41	2.94	1.88	4.36	1.78	3.78	3.52	3.6	1.19	2.87286
G9940_20696	LOC114111026	0.4	0.15	0.48	0.75	0.3	0.39	0.52	0.427143	0.71	0.53	0.45	0.33	0.27	0.17	0.06	0.36
G9940_9916	SNX18	8.09	8.8	5.52	17.76	7.84	10.16	10.69	9.83714	7.38	7.79	5.42	9.26	3.53	8.03	4.35	6.53714
G9940_5498	ASB8	13.95	8.96	11.83	36.7	12.7	9.34	23.96	16.7771	12.72	20.86	10.03	25.46	6.31	15.1	5.2	13.6686
G9940_14611	GPN1	9.78	10.92	9.59	20.03	9.3	9.28	14	11.8429	12.59	13.77	7.68	12.65	5.95	12.4	7.13	10.31
G9940_1152	FRS2	2.34	3.46	1.52	5.39	2.3	4.37	3.52	3.27143	1.69	2.13	1.36	3.08	1.22	2.3	0.85	1.80429
G9940_6125	LOC101108949	0.23	0.2	0.03	0.17	0.15	0.28	0.12	0.168571	0.18	0.24	0.26	0.15	0.05	0.09	0.09	0.151429
G9940_19331	PSAPL1	0	0	0	0	0	0	0	0	0	0	0	0	0	0	0	0
G9940_3091	SLC17A8	0	0	0	0	0	0	0	0	0	0	0	0	0	0	0	0
G9940_7015	DNASE2B	0	0	0	0	0	0	0	0	0	0	0	0	0	0	0	0
G9940_9903	PPP1R3D	2.41	1.89	1.93	5.55	2.42	3.45	4.65	3.18571	2.16	4.32	2.49	4.54	1.85	3.79	2.34	3.07
G9940_20533	BHLHA15	0.15	0.02	0.2	0.21	0.15	0.05	0.25	0.147143	0.11	0.14	0.02	0.11	0.17	0.29	0.38	0.174286
G9940_2796	PRAM1	0.23	0.13	0.16	0.71	0.1	0.24	1.01	0.368571	0.17	0.72	0.05	0.34	0.16	0.26	0.26	0.28
G9940_6978	STK31	0	0	0	0	0	0	0	0	0	0	0	0	0	0	0	0
G9940_8268	ASH2L	8.84	7.21	7.26	23.3	8	6.65	13.6	10.6943	10.08	14.19	7.24	15.19	6.05	13.54	5.17	10.2086
G9940_10229	OCEL1	9.21	7.27	10.78	10.61	8.71	7.93	11.98	9.49857	8.38	8.56	9.57	10.13	8.28	10.97	6.38	8.89571
G9940_12512	PGAP2	65.23	76.23	79.16	75.7	89.04	78.37	82.25	77.9971	78.85	92.27	88.12	86.61	138.81	117.71	74.24	96.6586
G9940_163	KCNK3	0.4	0.06	0.98	4.9	0.32	0	3.6	1.46571	0.66	2.23	0.06	2.59	0.06	0.57	0	0.881429
G9940_5112	PFKFB3	2.34	1.47	2.96	7.95	2.3	1.85	6.93	3.68571	1.73	10.05	2.4	12.51	3.58	6.37	3.01	5.66429
G9940_7837	LOC101111156	8.28	7.1	6.34	19.64	6.03	7.82	12.86	9.72429	7.34	16	6.09	15.15	4.95	12.84	4.18	9.50714
G9940_8390	SH3GL3	3.43	1.36	2.43	14.21	2.75	0.29	8.28	4.67857	3.01	4.87	1.92	7.94	0.48	1.49	0.36	2.86714
G9940_8618	LOC101112122	2.42	1.53	3.83	3.5	1.72	6.1	3.16	3.18	1.05	4.41	0.75	1.31	1.99	1.62	0.99	1.73143
G9940_5904	ALG5	23.51	32.95	26.19	30.02	27.74	35.87	31.49	29.6814	37.33	32.87	37.68	32.92	19.31	34.34	32.36	32.4014
G9940_9295	KCTD19	0.05	0.13	0.05	0.25	0.13	0.1	0.29	0.142857	0.24	0.12	0.1	0.48	0.14	0.08	0	0.165714
G9940_23917	ITGA4	0.07	0.22	0.04	0.57	0.12	0.14	0.18	0.191429	0.01	0.09	0	0.08	0.04	0.26	0.01	0.07
G9940_15449	SWI5	41.53	43.84	40.1	45.64	41.74	37.16	42.71	41.8171	58.79	52.72	39.19	47.32	33.31	50.95	40.95	46.1757
G9940_236	SLC25A10	113.53	86.71	99.01	120.58	116.11	170.68	119.22	117.977	122.7	206.65	109.03	152.11	163.9	234.08	75.29	151.966
G9940_16667	TMBIM6	275.94	306.52	300.75	293.84	267.98	374.13	293.44	301.8	324.82	334.71	361.59	326.6	272.29	438.53	271.6	332.877
G9940_3318	LOC101105290	0.37	0.28	0.88	1.2	0.84	0.14	0.96	0.667143	0.39	0.16	0.28	0.76	0.63	0.46	0.11	0.398571
G9940_12689	ADCY1	0.01	0	0.01	0.01	0	0.01	0	0.00571429	0.01	0.01	0	0	0	0.01	0.01	0.00571429
G9940_11083	SORD	17.37	25.17	15.51	29.55	22.35	29.44	38.14	25.3614	20.59	25.85	28.93	29.02	15.94	46.17	22.52	27.0029
G9940_13819	LOC101118790	0.07	0.25	0	0.1	0	0.25	0.19	0.122857	0.23	0.29	0.25	0	0.15	0.19	0	0.158571
G9940_1744	OCIAD1	89.74	97.54	67.46	160.43	115.52	98.43	169.72	114.12	68.87	85.28	71.33	122.9	30.05	100.24	51.16	75.69
G9940_9414	LSM12	47.8	40.62	48.07	60.33	51.63	44.84	44.49	48.2543	56.21	66.44	41.69	54.91	29.73	55.8	45.14	49.9886
G9940_6297	ZNF775	2.91	1.48	2.41	7.17	3.28	1.62	6.07	3.56286	2.4	5.29	2.09	5.24	2.99	3.84	1.06	3.27286
G9940_241	CRY2	11.83	8.64	8.72	24.92	9.46	8.34	24.37	13.7543	8.81	18.42	9.36	18.61	9.89	18.53	3.57	12.4557
G9940_1441	ANAPC5	15.3	11.9	12.32	21.44	11.97	14.5	17.02	14.9214	14.29	18.15	14.35	16.57	10.22	20.26	9	14.6914
G9940_11708	ATF3	3.48	2.05	5.29	6.31	1.92	3.58	3.47	3.72857	3.36	13.56	2.71	4.1	2.48	3.55	3.57	4.76143
G9940_4582	AREL1	7.59	4.89	5.94	16.53	5.74	7.46	11.25	8.48571	7.45	14.82	6.38	11.84	5.04	13.83	3.69	9.00714
G9940_19161	LOC105613145	0.81	87.94	73.75	0.3	94.43	67.76	49.81	53.5429	72.38	84.97	92.32	70.79	64.21	87.27	70.66	77.5143
G9940_10749	LOC101114847	1.98	0.92	0.52	0	0	3.83	0.33	1.08286	0.53	0.6	0.11	0	0.15	0.57	0.28	0.32
G9940_14192	KYAT3	16.42	16.39	16.73	19.99	21.52	21.49	25.1	19.6629	18.49	13.74	19.8	17.68	6.02	19.99	11.97	15.3843
G9940_10113	TARDBP	19.71	18.99	12.47	36.5	16.18	25.44	24.4	21.9557	14.33	24.82	10.03	25.76	10.21	24.1	11.43	17.24
G9940_3023	GMNC	0.07	0.05	0.02	0.04	0.03	0	0.03	0.0342857	0	0	0.05	0.11	0.05	0.06	0.04	0.0442857
G9940_2454	ZNF672	9.52	8.4	6.83	9.26	6.68	9.98	16.18	9.55	5.21	14.63	8.1	12.46	8.12	17.4	5.13	10.15
G9940_1361	LVRN	0.28	0.19	0.43	2.49	0.36	0.04	1.04	0.69	0.07	0.18	0.07	0.41	0	0.08	0	0.115714
G9940_12156	PAXIP1	4.67	3.28	3.33	8.54	3.93	4.94	6.15	4.97714	4.53	8.51	3.3	6.42	3.34	7.8	2.36	5.18
G9940_17198	SLFNL1	0	0	0	0.08	0	0.06	0	0.02	0.06	0	0.06	0.07	0.05	0	0	0.0342857
G9940_13629	TAC4	0.13	0.12	0.11	0.27	0.1	0.15	0.26	0.162857	0.21	0.17	0.07	0.16	0.13	0.22	0.04	0.142857
G9940_4497	2022-03-03	25.27	40.72	24.66	16.32	18.19	44.93	25.95	28.0057	24.56	26.68	23.86	28.16	26.68	29.82	31.31	27.2957
G9940_12645	OXLD1	29.13	26.19	21.76	17	24.52	22.11	21.22	23.1329	25.15	22.64	22.7	21.69	49.49	37.84	26.2	29.3871
G9940_10908	MAP2K6	6.74	5.64	5.26	11.36	7.72	4.92	10.04	7.38286	9.18	5.09	4.48	5.77	3.82	6.04	2.95	5.33286
G9940_2417	MKNK1	4.92	2.88	4.08	11.17	3.63	2.98	6.58	5.17714	3.25	7.91	2.99	7.57	3.11	5.87	2.18	4.69714
G9940_6524	TTC25	0.04	0	0.06	0.08	0.04	0.02	0.07	0.0442857	0	0	0.06	0.02	0	0.05	0	0.0185714
G9940_1922	IER2	44.01	40.49	40.6	47.59	36.52	32.43	41.33	40.4243	42.61	67.21	36.28	55.67	52.71	54.68	41.39	50.0786
G9940_14041	TRAM2	2.12	1.14	1.13	9.85	1.47	1.32	4.41	3.06286	1.48	3.89	1.2	3.74	1.05	3.48	0.8	2.23429
G9940_11816	GPAT2	0.58	0.09	0.61	1.26	0.74	0.06	0.49	0.547143	0.58	0.99	0.45	0.15	1.17	1.78	0.77	0.841429
G9940_20186	LOC114109563	0	0	0	0	0	0	0	0	0	0	0	0	0	0	0	0
G9940_7208	VIRMA	9.02	10.3	7.38	24.46	9.39	8.64	18.57	12.5371	6.05	11.42	4.24	12.95	4.24	9.26	4.13	7.47
G9940_6364	SVOPL	0.17	0.09	0.24	0.37	0.31	0.41	0.29	0.268571	0.14	0.14	0.08	0.21	0.2	0.79	0.07	0.232857
G9940_12270	ZBTB20	0.68	0.37	0.71	1.33	0.71	0.18	0.95	0.704286	0.25	0.59	0.47	0.75	0.67	0.2	0.27	0.457143
G9940_21914	LOC114114762	0.36	0	0.07	4.22	0	0.33	1.21	0.884286	0.46	0.38	0.16	1.42	0.22	0.81	0.2	0.521429
G9940_19358	FSBP	0.12	0.3	0.1	0.38	0.25	0.28	0.34	0.252857	0.17	0.18	0.14	0.29	0.07	0.1	0.06	0.144286
G9940_6001	PRKACB	1.68	1.58	1.54	11.54	2.26	0.9	7.43	3.84714	1.15	3.08	0.99	3.64	0.32	1.38	0.37	1.56143
G9940_16876	GTDC1	2.36	2.74	1.82	4.96	1.76	2.29	2.16	2.58429	2.37	2.49	2.02	2.51	0.96	2.82	1.08	2.03571
G9940_2320	ZC3H12D	0.26	0.36	0.13	0.71	0.3	0.32	0.48	0.365714	0.09	0.41	0.28	0.39	0.37	0.39	0.13	0.294286
G9940_4302	MSL1	15.49	12.92	9.23	29.41	11.94	16.89	19.03	16.4157	13.01	19.47	10.66	21.61	10.3	24.38	6.1	15.0757
G9940_21162	LOC114112862	0	0	0	0	0	0	0	0	0	0	0	0	0	0	0	0
G9940_9970	CCN3	7.32	7.43	12.67	48.64	4.36	5.09	10.31	13.6886	5.02	8.59	6.01	10.09	1.62	3.87	3.17	5.48143
G9940_7337	ACSBG2	0.09	0	0.03	0.21	0.03	0	0.36	0.102857	0	0.16	0	0.26	0.03	0	0	0.0642857
G9940_14935	SLC26A5	0	0	0	0	0	0	0	0	0	0	0	0	0	0	0	0
G9940_7025	LOC101110111	4.93	5.45	6.72	7.57	4.75	8.67	10.16	6.89286	5.31	9.04	6.62	6.02	7.45	7.04	4.57	6.57857
G9940_15818	KCNK18	0	0	0	0	0	0	0	0	0	0	0	0	0	0	0	0
G9940_14292	RFX1	7.71	4.69	5.3	7.99	4.92	5.81	5.34	5.96571	4.62	11.62	3.86	7.87	5.46	10.53	2.98	6.70571
G9940_8924	TAF6L	16.43	11.45	17.42	16.36	15.77	18.82	14.64	15.8414	15.6	20.62	13.76	17.76	24.82	20.56	13.5	18.0886
G9940_10056	DPH2	11.17	9.36	12.62	12.01	12.7	8.38	13.74	11.4257	10.91	15.09	9.31	12.58	9.6	13.55	7.98	11.2886
G9940_16896	HSD17B11	4.89	5.27	6.16	13.03	6.75	3.57	15.29	7.85143	5.83	6.48	3.33	6.05	2.19	3.18	2.67	4.24714
G9940_13510	MAGI1	3.73	3.51	2.37	8.65	2.6	3.61	6.28	4.39286	1.96	4.87	2.41	5.25	1.81	4.07	1.02	3.05571
G9940_14237	MYH7B	0.64	0.43	1	0.91	1.1	1.35	1.83	1.03714	0.8	0.83	0.83	1.08	0.65	2.62	0.31	1.01714
G9940_5999	DALRD3	27.12	24.01	27.11	31.4	28.98	28.44	35.28	28.9057	23.85	37.19	27.1	33.92	36.15	35.91	21.74	30.8371
G9940_5252	PPP2R5E	3.23	3.88	2.95	9.61	3.43	3.43	7.28	4.83	3	4.32	2.13	5.67	1.08	2.87	2.23	3.04286
G9940_22188	LOC114115385	0.49	0.23	0.77	3.4	0.49	0.1	2.23	1.10143	0.36	1.72	0.42	1.13	0.4	0.69	0.14	0.694286
G9940_10599	PLD1	11.37	18.8	10.39	23.74	11.36	19.65	16.63	15.9914	8.54	11.1	10.62	14.24	7.26	22.29	7.93	11.7114
G9940_10286	ACTG2	2084.6	227.24	1681.33	3458.56	1009.88	8.57	6285.97	2108.02	1328.16	2474.5	893.79	1056.58	179.67	117.84	17.71	866.893
G9940_7608	EXT2	31.82	25.66	24.4	42.46	26.64	28.83	29.3	29.8729	25.83	40.32	24.44	39.21	32.46	41.68	17.07	31.5729
G9940_10736	ACP6	41.62	35.84	29.09	32.47	37.85	31.22	35.4	34.7843	36.53	38.28	49.14	43.11	42.56	43.28	34.92	41.1171
G9940_3441	RAB11FIP2	4.08	4.7	2.19	8.52	3.03	3.93	7.15	4.8	1.95	3.78	1.84	5.52	1.91	2.84	1.18	2.71714
G9940_2173	AGFG1	19.47	31.6	18.16	24.31	16.55	36.03	26.15	24.61	20.16	21.44	17.19	26.11	12.92	33.58	16.38	21.1114
G9940_17959	LOC105603932	0.14	0.19	0.21	0.97	0.13	0.24	0.78	0.38	0.18	0.3	0.15	0.46	0	0.24	0.05	0.197143
G9940_6131	CSK	29.26	25.68	24.93	31.58	23.89	34.18	25.61	27.8757	25.8	45.95	24.61	34.77	31.51	43.85	18.91	32.2
G9940_1870	ANKRD17	8.25	9.03	7.68	15.48	8.64	10.36	11.49	10.1329	6.78	11.38	5.59	10.71	5.26	11.21	5.12	8.00714
G9940_21672	LOC114113963	0	0	0	0	0	0	0	0	0	0.06	0	0	0	0	0	0.00857143
G9940_13574	LOC101118470	0.23	0.15	0.18	0.96	0.22	0.44	0.47	0.378571	0.2	0.23	0.13	0.66	0.16	0.36	0.07	0.258571
G9940_10718	DHX29	4.64	5.9	3.93	12.58	5.24	6.45	10.97	7.10143	4.05	6.1	2.58	8.13	1.62	4.25	2.13	4.12286
G9940_12518	AKAP6	1.1	0.39	0.65	6.82	0.9	0.08	4.37	2.04429	0.7	1.86	0.49	2.63	0.16	0.42	0.02	0.897143
G9940_8009	RNGTT	3.38	4.32	3.04	7.23	3.43	5.93	6.12	4.77857	3.32	4.15	2.52	4.65	1.49	3.63	2.48	3.17714
G9940_6227	2022-09-05	29.08	19.25	11.13	16.84	11.48	13.99	14.01	16.54	19.42	14.27	6.63	13.56	20.89	7.16	12.35	13.4686
G9940_722	PTPRA	25.99	27.74	19.42	37.45	18.83	26.9	32.93	27.0371	27.76	32.56	22.7	31.02	15.66	32.84	18.61	25.8786
G9940_15130	USP34	4.15	5.18	3.29	12.1	3.47	6.62	9.97	6.39714	3.15	5.96	3.33	8.12	2.94	6.07	1.73	4.47143
G9940_6594	WDR26	13.59	17.73	9.33	27.93	10.68	20.78	24.02	17.7229	13.18	15.75	10.22	18.86	7.61	17.23	7.44	12.8986
G9940_375	MLPH	0.17	0.08	0.12	0.43	0	0.1	0.31	0.172857	0.07	0.27	0.04	0.51	0.3	0.22	0.08	0.212857
G9940_21014	LOC114112269	1.31	0.4	0.73	3.6	0.43	0.85	2.29	1.37286	1.73	0	1.9	2.32	1.34	0	1.87	1.30857
G9940_797	CEP57	4.49	4.87	2.79	8.17	3.41	4.64	7.16	5.07571	2.87	3.53	1.9	4.19	0.97	3.61	1.92	2.71286
G9940_24039	CCL25	2.53	3.63	4.64	4.03	3.08	4.44	3.46	3.68714	4.15	2.68	3.42	4.65	2.67	3.69	2.18	3.34857
G9940_1269	GALNT2	6.49	4.89	4.25	16.75	5.22	5.51	11.09	7.74286	6.68	12.96	4.93	11.02	4.23	10.1	2.87	7.54143
G9940_5801	NIPBL	2.5	3.7	1.73	7.91	2.74	3.91	5.46	3.99286	1.82	3.22	1.19	4.43	1.98	3.12	1.12	2.41143
G9940_2004	LEO1	4.94	7.4	2.98	9.53	4.21	5.99	7.33	6.05429	5.29	6.18	2.74	7.59	2.37	5.11	2.43	4.53
G9940_17305	UBOX5	6.36	5.29	6.42	8.34	6.15	6.03	7	6.51286	5.42	7.21	6.52	7.46	7.93	8.24	4.7	6.78286
G9940_16119	LOC101121777	12.64	20.76	6.38	9.48	8.33	25.06	24.15	15.2571	6.43	11.91	11.52	8.54	3.79	12.51	8.41	9.01571
G9940_4810	LOC101107232	21.72	15.64	17.07	47.94	17.17	19.19	24.49	23.3171	14.59	16.08	14.59	21.2	16.68	12.32	9.49	14.9929
G9940_10382	MTSS2	15.41	6.53	7.53	44.25	9.37	5.49	32.71	17.3271	8.35	39.65	6.17	19.23	6.5	14.09	2.91	13.8429
G9940_11781	RRM1	8.66	7.49	5.64	29.84	8.3	7.57	22.64	12.8771	10.94	12.33	7.49	18.11	3.4	10.56	4.47	9.61429
G9940_332	FN1	37.56	12.14	19.17	309.86	16.18	6.53	129.76	75.8857	12	56.68	11.86	46.55	4.85	8.38	3.9	20.6029
G9940_9539	LRRN3	0.11	0	0.05	0.13	0.12	0.04	0.06	0.0728571	0.02	0.02	0.03	0.08	0.05	0	0.06	0.0371429
G9940_1755	METTL11B	0	0	0	0	0	0	0.04	0.00571429	0	0	0	0	0	0	0	0
G9940_7053	DYNLT1	96.82	82.64	103.06	104.07	101.08	74.93	91.18	93.3971	105.95	108	81.38	104.64	86.58	94.77	88.63	95.7071
G9940_23988	DDIT3	14.5	11.67	19.24	29.01	16.29	10.29	22.83	17.69	12.99	18.8	11.52	23.83	9.76	18.32	11.82	15.2914
G9940_7083	LOC101110185	3.7	1.58	2.66	4.5	6.09	1.41	3.38	3.33143	5.35	1.61	4.15	4.17	5.46	1.54	7.87	4.30714
G9940_17565	LOC101123657	0.06	0	0.06	0	0	0.14	0.23	0.07	0.06	0	0	0	0	0.07	0.06	0.0271429
G9940_15308	VAV3	10.31	16.22	6.91	15.04	11.66	25.51	20.24	15.1271	16.55	12.1	13.38	18.77	7.89	19.55	5.97	13.4586
G9940_18505	KLF14	0	0	0	0	0	0	0	0	0	0.08	0	0	0	0	0	0.0114286
G9940_5711	TBX2	6.1	2.09	4.31	13.52	3.38	1.44	5.76	5.22857	3.32	6.13	2.68	5.61	2.35	3.7	1.82	3.65857
G9940_11697	KIF25	0.19	0.21	0.28	0.06	0.05	0.27	0.3	0.194286	0	0.67	0.05	0.29	0.14	0.12	0.09	0.194286
G9940_5137	PSD	13.12	6.77	19.13	51.01	17.95	3.11	42.83	21.9886	10.48	26.6	7.79	27.51	5.1	11.11	1.96	12.9357
G9940_8195	IGFALS	1.8	0.68	1.21	2.88	1.25	0.75	1.3	1.41	0.74	1.65	0.69	1.35	0.92	0.88	0.57	0.971429
G9940_3299	SCNN1D	0.35	0.31	0.27	0.45	0.79	0.34	0.45	0.422857	0.76	0.67	0.15	0.46	0.63	0.33	0.9	0.557143
G9940_4428	MDM1	0.5	0.33	0.16	1.22	0.23	0.23	0.82	0.498571	0.26	0.59	0.18	0.69	0.21	0.28	0.17	0.34
G9940_612	TOB2	39.55	31.47	19.63	54.73	27.02	33.34	46.12	35.98	26.85	70.07	28.32	62.64	19.38	72.64	12.45	41.7643
G9940_9319	PSTK	7.2	9.17	8.75	9.59	11.76	5.41	11.39	9.03857	6.44	8.61	6.92	8.2	6.91	7.4	7.25	7.39
G9940_23698	RNASE10	0.11	0.13	0	0	0	0	0.14	0.0542857	0	0	0	0	0.11	0	0.1	0.03
G9940_15347	CHML	0.07	0.23	0.07	1.06	0.05	0.23	0.17	0.268571	0.1	0.12	0.03	0.37	0.27	0.39	0.02	0.185714
G9940_18266	LOC105605851	0	0	0	0	0	0	0	0	0	0	0	0.04	0.04	0	0	0.0114286
G9940_5699	TNFSF9	0.96	2.48	1.4	1.74	2.46	1.58	1.74	1.76571	1.42	2.35	1.26	4.03	2.34	3.68	1.55	2.37571
G9940_13418	FGL2	10.26	10.35	17.58	65.17	8.6	4.31	25.03	20.1857	3.84	12.61	8.65	15.94	3.78	8.37	4.57	8.25143
G9940_828	MRPS9	34.84	18.81	43.48	41.64	31.07	21.19	25.17	30.8857	46.19	33.26	22.7	48.31	19.82	58.47	17.89	35.2343
G9940_1470	GALNT3	0.96	2.16	0.43	1.65	2.54	1.33	3.6	1.81	1.36	1.31	0.85	3.27	0.66	1.95	1.16	1.50857
G9940_4601	C17H4orf46	14.05	14.51	9.49	13.36	8.83	17.48	11.95	12.81	17.61	12.97	11.1	15.03	6.88	16.24	5.35	12.1686
G9940_24020	PPP1R12A	10.52	7.99	7.28	44.42	10.32	5.15	30.84	16.6457	5.81	13.1	4.09	16.23	2.3	5.6	3.16	7.18429
G9940_2207	ABTB2	2.07	1.06	1.93	3.29	1.33	1.92	2.4	2	1.83	3.9	1.15	2.66	1.86	3.24	1.4	2.29143
G9940_15235	LOC101120610	0	0	0	0	0	0	0	0	0	0	0	0	0	0	0	0
G9940_24033	CCR10	0.37	0.07	0.63	1.73	0.84	0.14	2	0.825714	0.33	0.65	0.07	0.61	0.38	0.77	0.23	0.434286
G9940_3502	PRSS16	0.08	0	0	0.98	0	1.29	0	0.335714	0.12	0	0.09	0	0	0	0.29	0.0714286
G9940_4743	TMEM216	1.3	0.78	1.81	3.1	0.87	0.72	1.88	1.49429	2.09	1.96	1.54	1.01	2.3	2.2	1.53	1.80429
G9940_2006	CEP85L	0.38	0.36	0.3	2.32	0.47	0.16	1.12	0.73	0.23	0.53	0.11	0.78	0.16	0.26	0.07	0.305714
G9940_10839	GTF2A2	33.83	45.98	58.97	68.88	62.85	39.32	63.06	53.27	40.52	36.05	36.6	46.56	25.72	48.56	36.36	38.6243
G9940_1192	LRRC43	0	0	0	0	0	0	0.05	0.00714286	0	0	0	0	0	0	0	0
G9940_4389	CDH8	0	0.02	0.03	0.1	0	0.02	0	0.0242857	0	0.04	0	0.02	0	0	0	0.00857143
G9940_2764	SLC6A20	0.27	0.46	0.32	0.67	0.36	0.22	0.85	0.45	0.15	0.38	0.09	0.77	0.36	0.47	0.18	0.342857
G9940_12822	TPM4	140	160.91	156.88	217.83	166.18	130.49	135.97	158.323	184.61	203.44	103.94	210.06	92.05	140.97	169.81	157.84
G9940_2631	BRI3	139.29	129.73	144.95	151.08	165.23	107.79	146.46	140.647	104.3	177.95	125.1	178.43	201.9	139.89	121.5	149.867
G9940_16786	TFAP4	6.12	5.91	4.5	13.81	5.49	6.15	13.83	7.97286	6.02	16.79	6.87	12.79	4.87	12.32	3.37	9.00429
G9940_5789	ALDH3A1	2.17	0.45	0.76	0.68	0.75	0.45	1.03	0.898571	2.14	0.23	1.19	0.33	2.42	0.72	0.78	1.11571
G9940_8930	RCC1L	17.88	13.61	16.97	19.5	18.08	15.13	21.77	17.5629	23.2	30.99	19.11	23.31	17.75	30.36	15.21	22.8471
G9940_1602	CASP10	0	0.07	0	0.08	0	0.07	0.16	0.0542857	0	0	0	0.3	0	0	0	0.0428571
G9940_16739	ADGRE5	14.32	4.46	12.47	50.32	12.9	2.68	28.36	17.93	9.1	21.32	6.35	21.6	7.83	10.22	6.3	11.8171
G9940_15784	CALD1	110.21	37.58	76.07	409.01	111.84	6.05	605.64	193.771	71.59	230.97	39.8	186.77	6.24	20.89	5.4	80.2371
G9940_9209	EPB41L5	3.14	3.81	2.26	4.26	2.8	4.99	3.91	3.59571	3.61	3.28	2.39	3.6	1.31	3.36	2.02	2.79571
G9940_15374	CHCHD1	56.14	58.54	43.62	52.53	42.6	44.74	36.79	47.8514	60.84	55.09	48.32	52.23	47.85	53.01	44.64	51.7114
G9940_10171	BAHD1	7.04	6.12	4.15	15.87	5.37	10.39	12.06	8.71429	8.16	13.99	6.52	12.41	4.56	13.33	2.85	8.83143
G9940_20408	LOC114110173	0	0	0	0	0	0.17	0	0.0242857	0	0.2	0	0.09	0	0	0	0.0414286
G9940_19862	RDH13	10.52	7.73	2.42	15.78	5.95	7.58	6.94	8.13143	7.6	19.98	5.7	9.23	4.96	13.63	5.98	9.58286
G9940_6274	MIGA1	0.52	0.43	0.18	3.11	0.46	0.19	1.65	0.934286	0.27	0.61	0.17	1.02	0.13	0.28	0.13	0.372857
G9940_9925	GFRAL	0	0	0	0	0	0	0	0	0	0	0	0	0	0	0	0
G9940_13579	MTMR10	3.34	2.27	2.48	12.35	2.86	2.93	11.44	5.38143	3.26	4.35	2.33	7.78	1.12	3.84	1.35	3.43286
G9940_13495	NEURL4	9.33	5.22	6.95	22.02	7.58	6.91	14.47	10.3543	8.82	21.81	6.34	16.8	8.29	18.45	4.19	12.1
G9940_15552	AAR2	7.24	5.87	6.36	9.99	7.06	6.98	8.68	7.45429	9.44	13.3	6.34	10.23	7.79	9.97	5.74	8.97286
G9940_22383	LOC114116117	0.23	0.09	0.2	1.01	0.65	0	0.44	0.374286	0.3	0.57	0.22	0.35	0	0.41	0	0.264286
G9940_16104	GLIPR1	2.22	2.5	1.83	1.13	1.07	1.35	1.17	1.61	1.25	1.99	0.8	1.67	1.43	1.1	1.58	1.40286
G9940_13789	DUSP5	7.35	2.55	2.16	1.44	2.15	3.61	2.53	3.11286	3.74	3.19	0.85	5.55	2.86	1.81	2.39	2.91286
G9940_2819	TFIP11	9.78	5.26	10.14	21.8	11.03	6.07	15.7	11.3971	11.87	16.26	8.93	14.18	11.02	12.65	7.35	11.7514
G9940_9647	EIPR1	39.72	32.03	38.09	52.08	43.09	29.09	47.82	40.2743	44.58	63.92	31.41	50.8	69.4	50.1	26.1	48.0443
G9940_12069	MXRA5	4.15	2.29	1.37	17.37	1.73	2.34	3.65	4.7	0.71	3.77	1.46	4.75	1.8	2.94	0.84	2.32429
G9940_7457	LOC101110664	568.65	725.06	874.79	345.83	1079.43	648.62	693.04	705.06	621.99	664.11	1171.71	545.71	1203.18	759.56	901.48	838.249
G9940_4957	SMS	27.38	23.23	22.37	66.29	19.1	23.74	46.85	32.7086	22.33	38.54	18.07	37.31	7.12	21.58	13.98	22.7043
G9940_4432	NT5DC4	0	0.04	0.07	0.05	0.12	0.08	0.09	0.0642857	0.04	0.09	0.04	0.21	0.07	0.09	0.03	0.0814286
G9940_13799	TMEFF2	0.82	0.17	0.26	1.81	0.13	0	1.06	0.607143	0.16	0.19	0.25	0.82	0	0	0	0.202857
G9940_11601	ERMP1	37.57	39.38	26.91	55.92	33.57	61.07	62.66	45.2971	34.67	45.83	40.61	47.32	20.1	72.33	22.51	40.4814
G9940_10627	OLFM2	1.86	1.15	1.39	1.5	1.19	1.03	0.95	1.29571	0.48	1.59	1.14	0.73	1.42	0.56	0.59	0.93
G9940_20403	LOC114110162	0	0	0	0	0	0	0	0	0	0	0	0	0	0	0	0
G9940_18268	LOC105605854	0.26	0.14	0.36	0.29	0.56	0.17	0.9	0.382857	0.15	0.39	0.14	0.19	0.35	0.12	0.05	0.198571
G9940_21022	LOC114112306	0	0	0	0	0	0	0	0	0	0	0	0	0	0	0	0
G9940_1329	PASK	1.4	0.87	1.17	3.43	0.92	1.27	2.34	1.62857	1.89	2.84	1.09	2.59	0.93	2.99	0.35	1.81143
G9940_7256	EVA1A	1.26	0.79	0.85	1.22	1.03	0.68	1.22	1.00714	0.77	1.01	0.86	1.68	0.81	1.78	0.71	1.08857
G9940_8740	FAM221B	1.74	0.39	1.54	11.54	1.27	0.16	4.31	2.99286	1.07	1.53	0.44	3.68	0.4	0.65	0	1.11
G9940_2513	LOC101104222	0.48	0.26	0.18	0.28	0.28	0.33	0.44	0.321429	0.43	0.12	0.25	0.17	0.48	0.64	0.13	0.317143
G9940_12722	DEF6	3.81	2.56	2.61	2.76	3.14	2.33	3.35	2.93714	4.31	3.74	3.1	3.79	3.24	4.07	3.08	3.61857
G9940_13809	CCDC38	0.55	0.42	0.21	0.47	0.38	0.42	0.58	0.432857	0.39	0.45	0.15	0.26	0.11	0.13	0.15	0.234286
G9940_16713	STIP1	86.48	65.46	80.68	102.31	67.01	73.74	67.06	77.5343	115.11	122.77	62.56	97.8	47.12	96.52	65.68	86.7943
G9940_8320	TEKT2	3.17	4.62	7.21	4.78	5.84	3.67	6.97	5.18	1.13	0.99	4.56	5.38	5.06	5.95	3.81	3.84
G9940_13377	C1QL3	0.06	0.09	0.16	0.55	0.18	0.02	0.74	0.257143	0.04	0.31	0.02	0.39	0	0.05	0	0.115714
G9940_18864	WDR24	17.01	11.5	15.7	18.03	16.77	16.6	15.98	15.9414	20.07	22.25	15.05	18.29	23.09	23.22	15.13	19.5857
G9940_14176	FAM180B	4.11	1.13	3.81	12.94	1.71	0.47	5.02	4.17	1.35	2.68	1.38	2.8	1.37	0.87	0.16	1.51571
G9940_628	TNXB	21.72	3.47	15.34	88.12	5.3	2.24	12.26	21.2071	5.3	12.74	5.07	10.64	2.99	2.37	0.33	5.63429
G9940_9311	DST	2.08	1.65	1.73	12.47	1.65	1.95	6.38	3.98714	1.12	5.47	1.24	5.77	4.37	3.22	0.53	3.10286
G9940_3856	TGFBI	35.97	13.95	34.31	121.2	21.45	11.5	25.98	37.7657	10.81	43.3	19.14	44.96	33.02	22.13	16.27	27.09
G9940_10426	HAUS8	16.24	12.79	22.91	23.99	15.75	8.78	24.93	17.9129	11.2	24.41	13.58	24.05	12.86	17.22	10.96	16.3257
G9940_12077	NUP188	12.55	6.86	10.5	18.44	10.23	10.75	13.56	11.8414	14.55	22.28	8.88	16.67	9.7	18.2	8.55	14.1186
G9940_13046	TMEM231	1.88	2.28	1.91	5.51	1.81	1.74	3.28	2.63	3.58	3.86	2.2	4.38	1.49	4.65	1.34	3.07143
G9940_5994	API5	20.74	22.01	18.12	41.07	20.56	22.32	30.47	25.0414	18.51	24.25	13.17	26.65	9.21	22.37	13.09	18.1786
G9940_11228	COL5A3	2.73	0.49	0.69	7.56	1.28	0.49	3.45	2.38429	0.74	0.93	0.36	1.53	0.78	0.88	0.53	0.821429
G9940_5491	STMN4	0.74	0.11	0.49	2.77	0.3	0.06	1.96	0.918571	0.06	0.85	0.06	0.66	0.05	0.13	0	0.258571
G9940_8479	SLC3A1	0	0	0	0.76	0	0.11	0.06	0.132857	0	0	0	0.06	0.07	0	0	0.0185714
G9940_17344	LOC101123372	3.16	2.58	0.9	1.38	8.65	0.36	0.85	2.55429	3.34	3.45	1.3	2.69	5.03	4.07	3.27	3.30714
G9940_6454	NOC2L	22.81	16.28	19.95	31.14	18.27	19.27	26.67	22.0557	29.53	44.6	18.11	34.98	17.07	29.45	19.56	27.6143
G9940_13795	IQCJ	0	0	0	0	0	0	0	0	0	0	0	0	0	0	0	0
G9940_6330	C1H1orf210	22.97	25.58	21.82	14.57	24.22	28.87	19.81	22.5486	27.41	24.8	22.54	22.98	35.49	33.21	22.19	26.9457
G9940_832	LOC101102056	0	0	0	0	0	0	0	0	0	0	0	0	0	0.1	0	0.0142857
G9940_12499	ZDHHC20	12.15	17.41	8.02	29.02	11.98	19.24	21.65	17.0671	9.93	12.27	7.76	17.93	4.82	14.62	5.72	10.4357
G9940_11611	ASTL	0	0	0	0	0	0	0	0	0	0	0	0	0	0	0	0
G9940_1193	STRN3	10.17	16.2	6.41	29.66	10.77	14.56	23.94	15.9586	6.88	14.49	4.67	17.5	4.06	9.35	4.08	8.71857
G9940_13636	PLD3	66.33	62.72	76.32	72.95	70.87	70.79	70.03	70.0014	62.92	83.84	85.4	54.3	103.7	100.64	76.04	80.9771
G9940_15900	RAB9B	0.02	0	0.04	0.13	0.04	0	0	0.0328571	0.06	0	0	0.02	0	0	0	0.0114286
G9940_4921	IL15RA	1.2	1.36	2.29	3.87	1.25	0.95	1.49	1.77286	0.92	1.64	1.16	1.81	2.62	1.71	1.84	1.67143
G9940_27	CCN1	22.78	5.5	5.25	82.79	5.61	5.79	26.01	21.9614	7.09	24.84	8.09	24.17	3.95	10.8	1.7	11.52
G9940_17792	GATC	12.55	13.95	13.28	19.92	11.77	11.46	17.57	14.3571	17.84	12.96	12.17	14.38	13.55	13.83	12.42	13.8786
G9940_13498	LOC101118373	0.67	0.93	0.48	1.27	0.64	0.5	1.09	0.797143	0.52	0.77	0.36	0.82	0.48	0.66	0.21	0.545714
G9940_11545	PDE3A	0.53	0.31	0.26	3.88	0.66	0.12	2.01	1.11	0.2	0.72	0.23	1.18	0.1	0.14	0.04	0.372857
G9940_16508	UBE2V1	68.93	51.29	63.63	106.75	67.52	53.58	88.85	71.5071	59.6	96.32	51.3	93.61	44.6	71.07	44.54	65.8629
G9940_19812	FANCG	5.32	2.91	4	17.66	3.66	3.64	12.01	7.02857	3.52	9.07	3.77	8.94	3.12	8.05	2.1	5.51
G9940_21425	LOC114113249	0.35	0	0.8	0	0	0.68	0	0.261429	0.76	0	0.57	0	0	0	0.3	0.232857
G9940_8894	IQCH	0.03	0.03	0.03	0	0	0.01	0	0.0142857	0.01	0.05	0.01	0.05	0.03	0.03	0.01	0.0271429
G9940_3969	PARP12	3.08	2.42	5.84	6.68	3.46	3.2	4.64	4.18857	2.02	5.33	1.62	5.99	3.47	4.47	3.9	3.82857
G9940_11424	CEP57L1	3.58	4.61	2.79	6.52	3.79	4.26	5.76	4.47286	2.68	2.71	1.52	3.9	1.84	3.64	2.6	2.69857
G9940_17662	C14H19orf73	0	0	0	0	0	0.15	0	0.0214286	0	0	0	0	0.13	0	0	0.0185714
G9940_12721	TAFA1	0	0	0	0	0	0	0	0	0	0	0	0	0	0	0	0
G9940_12555	LOC101117151	0	0	0	0	0	0	0	0	0	0	0	0.08	0	0	0.13	0.03
G9940_3360	LOC101105348	2.44	2.31	1.53	3.7	1.55	1.15	3.22	2.27143	2.56	2.37	1.2	2.47	2.08	4.67	1.21	2.36571
G9940_16706	TMEM267	3.3	5.53	1.71	5.3	2.77	5.18	3.94	3.96143	1.67	3.12	2.27	5.04	1.12	4.74	1.28	2.74857
G9940_21769	LOC114114084	62.42	33.91	76.13	62.8	58.78	40.84	80.95	59.4043	23.17	79.7	45.67	67.85	74.02	72.07	27.93	55.7729
G9940_9844	TMEM63B	52.36	43.36	40.73	59.31	51.7	65.83	65.54	54.1186	48.25	75.25	47.92	72.21	55.41	106.21	27.95	61.8857
G9940_12652	LOC101117269	18.95	22.68	14.04	41.13	17.38	20.96	31.04	23.74	16.17	25.44	10.52	27.09	8.34	19.16	11.3	16.86
G9940_5369	LOC101107947	0	0.06	0.06	0.08	0.06	0	0.21	0.0671429	0	0.07	0.31	0	0.33	0.07	0.1	0.125714
G9940_9804	IHH	0.03	0.04	0.03	0	0	0.29	0	0.0557143	0.36	0.04	0.07	0.15	0.06	0.04	0	0.102857
G9940_10331	MCUR1	10.69	9.24	9.34	28.04	12.78	10.57	22.94	14.8	10.84	18.01	10.32	22.12	4.85	16.59	6.58	12.7586
G9940_13689	KCNRG	0.21	0.12	0.21	0.65	0.24	0.18	0.27	0.268571	0.27	0.47	0.18	0.57	0.14	0.81	0.15	0.37
G9940_16101	TEX11	0	0	0	0.05	0	0	0.05	0.0142857	0	0	0.02	0	0	0.02	0	0.00571429
G9940_16005	TMEM86A	5.78	7	5.03	8.51	4.79	9.71	11.01	7.40429	6.6	10.81	9.97	10.38	14.54	9.46	4.73	9.49857
G9940_3980	NDUFB9	237.08	182.56	219.94	175.68	226.34	178.5	226.3	206.629	272.65	203.87	252.49	232.5	249.58	237.53	223.94	238.937
G9940_5853	PFKP	7.43	2.68	4.37	21.9	4.92	1.98	6.08	7.05143	2.45	5.65	3.16	11.66	5.21	3.56	2.79	4.92571
G9940_14518	PDCD4	23.9	35.38	19.51	45.68	27.06	38.73	32.48	31.82	22.8	15.67	17.27	27.92	9.64	29.38	11.63	19.1871
G9940_6597	ORC6	13.51	8.38	7.82	10.32	10.73	16.14	8.74	10.8057	13.83	6.55	7.28	12.74	4.67	11.12	5.86	8.86429
G9940_16084	USP14	13.37	15.75	11.97	46.33	14.86	14.28	39.37	22.2757	16.28	20.25	10.11	25.38	4.9	11.83	6.71	13.6371
G9940_8388	LHX5	0	0	0	0	0	0	0	0	0	0	0	0	0	0	0	0
G9940_13047	WDR88	0	0	0	0	0	0	0	0	0	0.05	0	0	0	0.05	0	0.0142857
G9940_12860	CTTN	70.53	71.94	60.53	118.47	73.73	83.12	115.92	84.8914	84.09	115.68	81.06	117.39	66.94	106.2	60.85	90.3157
G9940_17548	MAP2K1	65.07	74.57	64.98	86.08	51.24	83.99	70.03	70.8514	72.52	86.33	66.65	80.61	46.58	94.89	75.62	74.7429
G9940_2929	ZUP1	2.05	4.21	2.05	6.17	3.1	4.03	5.76	3.91	1.72	2.72	1.39	4.53	0.76	2.42	1.32	2.12286
G9940_11822	LOC101116228	5.82	5.46	8.81	11.39	7.08	5.42	8.51	7.49857	5.15	15.47	5.93	10.15	7.12	9.45	7.73	8.71429
G9940_24073	CTNNBL1	24	18.39	20.77	35.51	20.15	18	31.33	24.0214	22.53	30.25	20.51	34.92	18.31	22.03	14.8	23.3357
G9940_8697	CDC40	5.28	6.88	4.9	14.83	6.18	5.83	11.42	7.90286	3.34	6.03	2.67	8.42	1.95	5.27	2.91	4.37
G9940_10197	TEX264	58.44	54.69	63.21	41.63	56.76	62.17	58.56	56.4943	56.71	74.63	69.61	60.13	97.32	79.94	49.19	69.6471
G9940_5687	BARD1	0.29	0.32	0.05	0.86	0.15	0.3	0.57	0.362857	0.22	0.21	0.17	0.71	0.22	0.35	0.09	0.281429
G9940_7902	DNAJC6	0.29	0.53	0.19	0.35	0.25	0.11	0.27	0.284286	0.1	0.2	0.33	0.16	0.04	0.39	0.2	0.202857
G9940_11040	LOC101115225	0.34	0.26	0.11	0.79	0.45	0.58	0.36	0.412857	0.12	0.52	0.25	0.83	0.74	1.34	0.16	0.565714
G9940_4536	ADAL	1.02	0.85	0.72	5.31	0.7	1.43	2.73	1.82286	1.07	2.45	0.69	2.98	1.3	3.24	0.61	1.76286
G9940_14463	KIF12	0.2	0	0.1	0	0.07	0.32	0.22	0.13	0.36	0.17	0.04	0.42	0.26	0.24	0.04	0.218571
G9940_1141	LOC101102454	0	0	0.15	0.2	0	0.33	0	0.0971429	0	0.19	0.16	0	0	0	0	0.05
G9940_24082	DLL4	1.85	1.3	1.4	5.41	1.67	0.93	3.04	2.22857	0.72	3.69	1.44	2.8	1.4	1.98	0.72	1.82143
G9940_13325	CLIC1	267.31	186.18	228.71	227.18	196.28	247.01	217.29	224.28	346.87	240.54	211.32	272.36	268.33	268.68	364.93	281.861
G9940_14319	PDZD2	6.11	4.98	4.69	15.79	5.57	6.01	9.97	7.58857	4.58	8.74	4.01	8.33	3.71	8.71	3.56	5.94857
G9940_5598	FUT1	1.41	1.45	0.39	1.47	0.88	1.01	2.51	1.30286	1.49	8.55	1.11	3.39	0.97	3.99	1.34	2.97714
G9940_1095	LOC101102399	0.13	0.02	0.02	0.08	0.04	0.02	0.16	0.0671429	0.06	0.07	0	0.04	0.02	0	0.02	0.03
G9940_161	CIB1	46.58	35.21	41.72	52.26	57.7	51.51	52.33	48.1871	67.32	55.96	35.03	54.59	60.31	41.69	37.67	50.3671
G9940_23494	LOC114118854	0	0	0.02	0.04	0.06	0	0	0.0171429	0	0	0	0	0	0	0	0
G9940_22981	LOC114117602	0.98	0.65	0	0	0.18	4.44	8.68	2.13286	0.43	0.32	0.18	0	0.25	0.4	0.3	0.268571
G9940_13514	MEN1	25.55	18.54	19.28	27.96	20.78	18.41	22.94	21.9229	27.86	35.71	17.51	27.08	26.09	34.31	13.81	26.0529
G9940_15018	ANGPTL1	3.12	0.74	2.16	21.94	1.76	0.15	11.05	5.84571	1.23	3.6	0.61	6.35	0.26	0.61	0.1	1.82286
G9940_3289	FAM98B	6.55	8.81	5.63	13.21	7.01	7.81	11.13	8.59286	6.77	9.95	5.77	9.95	2.96	8.7	5	7.01429
G9940_5523	USP6NL	4.15	5.12	2.55	6.85	2.66	6.53	4.96	4.68857	5.46	6.27	2.93	6.21	2.26	6.86	1.88	4.55286
G9940_22321	LTK	0.06	0	0.06	0	0	0	0	0.0171429	0.06	0.08	0	0.08	0	0	0	0.0314286
G9940_4900	HS1BP3	21.49	13.3	17.85	38.13	17.25	16.64	27.89	21.7929	19.05	34.07	15.49	31.47	23.83	27.52	11.9	23.3329
G9940_6255	AKT1S1	77.27	59.13	77.54	64.59	71.65	60.44	60.5	67.3029	70.7	107.69	63.59	75.62	102.81	79.26	66.74	80.9157
G9940_4144	PLAC9	25.64	23.49	29.04	56.93	13.04	11.04	15.33	24.93	10.39	16.82	10.43	14.38	41.88	4.27	7.07	15.0343
G9940_5603	ERCC8	2.43	2.76	1.71	2.42	1.24	2.04	2.49	2.15571	2.1	1.72	0.71	1.74	1.13	2.01	1.56	1.56714
G9940_12111	JCAD	1.86	0.87	1.09	8.76	1.54	0.74	5.55	2.91571	1.04	2.61	0.83	2.93	0.55	0.99	0.29	1.32
G9940_1920	FAM3C	16.24	34.52	16.34	21.57	16.95	36.79	29.29	24.5286	18.42	20.75	18.27	21.29	8.77	24.42	16.57	18.3557
G9940_11218	POLR3B	8.14	7.85	5.28	10.86	5.88	7.39	11.02	8.06	5.07	10.47	5.77	9.05	3.44	10.28	3.99	6.86714
G9940_14484	SF3B5	125.21	117.74	110.38	99.9	95.51	118.9	90.28	108.274	160.71	103.97	119.62	114.02	153.56	143.3	138.77	133.421
G9940_16197	MIPOL1	0.93	1.75	1.04	2.39	0.75	1.38	1.09	1.33286	0.98	0.75	0.61	1.26	0.55	1.5	0.31	0.851429
G9940_23125	LOC114117926	0.02	0	0.05	0.18	0.06	0	0.1	0.0585714	0.03	0	0.02	0.04	0.08	0.1	0.02	0.0414286
G9940_10782	PYY	0.11	0	0.11	0	0.13	0.13	0.29	0.11	0.12	0.29	0	0.55	0	0.14	0.1	0.171429
G9940_10725	SLC41A3	7.44	7.39	9.41	7.33	11.39	4.02	8.95	7.99	9.26	9.85	6.14	7.91	11.11	7.58	6.48	8.33286
G9940_3492	KCNIP1	0.3	0.34	0.58	0.84	0.3	0.09	1.07	0.502857	0.04	0.25	0.42	0.6	0.11	0.38	0.04	0.262857
G9940_16552	ZCCHC10	1.67	2.65	1.12	3.68	1.7	1.47	4.27	2.36571	1.59	2.39	0.99	2.6	0.38	1.33	1.05	1.47571
G9940_8498	DDO	4.36	1.47	3.8	20.24	5.3	0	17.47	7.52	2.85	7.85	1.72	11.35	0.24	1.61	0	3.66
G9940_23429	FOXD1	0.6	0.89	0.37	0.54	0.6	0.5	0.93	0.632857	0.92	0.62	0.46	0.75	0.67	0.63	0.38	0.632857
G9940_7237	RAMP1	8.85	3.16	10.6	23.29	9.96	1.54	22.7	11.4429	6.73	7.82	3.97	12.63	5.88	2.93	2.11	6.01
G9940_3543	ZNF23	3.52	5.73	2.47	8.92	3.83	5.3	7.57	5.33429	4.49	4.32	2.07	3.93	1.78	4.32	1.62	3.21857
G9940_16733	FOSL2	74.08	66.67	50.64	79.46	52.11	106.21	88.28	73.9214	77.1	107.81	57.62	108.24	67.24	188.41	28.43	90.6929
G9940_22711	LOC114116904	0	0	0	0.06	0.05	0	0.06	0.0242857	0	0	0	0	0.38	0	0.05	0.0614286
G9940_3034	TNFRSF13C	0.55	0.36	1.12	0.77	0.71	1.79	0.61	0.844286	1.24	0.82	0.35	2.32	1.35	1.37	1.17	1.23143
G9940_10383	LOC101114382	0.09	0	0	0	0	0	0	0.0128571	0	0	0	0	0	0	0	0
G9940_15507	WWTR1	12.14	12.64	8.36	41.27	10.46	15.04	27.57	18.2114	10.26	16.45	6.53	18.89	6.52	12.5	5.3	10.9214
G9940_15722	OSTC	77.44	88.23	73.7	80.68	70.11	63.03	73.31	75.2143	80.57	60.9	63.82	82.07	33.51	70.94	91.1	68.9871
G9940_11525	PCDH15	0.01	0	0	0.02	0	0	0	0.00428571	0	0	0	0.02	0	0	0	0.00285714
G9940_7604	PEPD	24.61	20.39	27.4	49.78	26.96	18.91	32.9	28.7071	19.68	43.7	22.77	38.62	27.62	42.15	15.76	30.0429
G9940_8582	TMEM104	4.27	2.84	4.53	6.41	4	4.23	4.2	4.35429	6.45	8.81	4.95	6.48	5.75	6.55	3.07	6.00857
G9940_1537	SYTL4	1.98	1.84	1.09	4.97	1.37	3.27	3.47	2.57	2.08	2.61	1.36	3.01	1.68	2.56	0.83	2.01857
G9940_9671	ZBTB24	1.62	2.16	1.14	4.97	1.9	2.28	4.22	2.61286	2.13	2.75	1.3	2.89	1.03	2.13	0.62	1.83571
G9940_15258	LPIN1	2.04	1.74	1.49	5.62	2.32	2.88	3.42	2.78714	2.16	3.23	1.78	4.51	1.27	4.04	1.21	2.6
G9940_10085	KRAS	5.26	7.39	3.16	10.97	4.72	8.19	9.22	6.98714	4.06	6.11	3.55	7.76	2.18	6.37	2.39	4.63143
G9940_14108	MN1	1.16	0.22	0.5	4.66	0.61	0.17	1.7	1.28857	0.32	1.79	0.34	1.02	0.16	0.31	0.13	0.581429
G9940_13862	ARGFX	0	0	0	0	0	0	0	0	0	0	0	0	0	0	0	0
G9940_2001	PKD2	7.35	3.23	4.58	40.67	6.28	1.06	25.72	12.6986	3.17	11.29	2.4	15.88	0.66	2.58	0.43	5.20143
G9940_5105	LOC101107613	0	0	0	0	0	0	0.26	0.0371429	0.04	0.05	0	0	0.04	0.05	0	0.0257143
G9940_23614	BARX2	24.09	19.3	13.82	16.91	9.32	22.13	26.88	18.9214	15.83	45.61	25.97	28.25	15.81	35.67	11.69	25.5471
G9940_19786	DEPTOR	0.1	0	0.05	0.49	0.06	0.17	0.32	0.17	0.05	0.26	0.17	0.18	0.1	0.44	0	0.171429
G9940_11187	AP4S1	7.19	5.77	7.41	15.33	8.1	4.19	12.69	8.66857	8.24	10.18	4.43	9.17	2.41	4.77	4.56	6.25143
G9940_2091	HECTD2	0.68	0.53	0.4	7.65	0.69	0.21	2.96	1.87429	0.42	1.19	0.43	1.71	0.11	0.42	0.08	0.622857
G9940_1551	LOC101102980	0	0	0	0	0	0	0	0	0	0	0	0	0	0	0	0
G9940_10905	CCL14	24.54	11.49	34.87	85.82	22.55	4.58	41.63	32.2114	10.56	33	16.65	34.29	6.96	5.26	1.26	15.4257
G9940_3589	HOXA9	0.02	0.01	0.02	0.08	0.01	0.04	0.1	0.04	0.02	0.03	0.01	0	0	0	0	0.00857143
G9940_13492	TRIM13	8.58	7.3	5.8	18.91	8.01	7.85	15.87	10.3314	8.7	9.65	6.94	13.46	4.13	8.29	4.49	7.95143
G9940_19796	LOC114108605	167.92	123.1	151.01	223.13	77.21	71.2	187.22	142.97	106.14	164.85	93.16	169.71	94.1	135.44	58.61	117.43
G9940_17430	HID1	2.64	1.46	2.66	12.34	2.84	2.57	5.85	4.33714	1.74	3.5	1.69	4.93	2.04	1.75	0.77	2.34571
G9940_12583	DUS2	5.65	5.02	5.61	7.83	6.27	5.49	5.99	5.98	7.57	7.97	5.86	7.27	7.15	9.22	4.95	7.14143
G9940_1663	TYW5	2.73	4.3	2.5	8.51	3.19	5.48	6.84	4.79286	2.08	3.23	2.25	4.86	1.47	3.68	1.58	2.73571
G9940_15864	UBE2M	185.3	141.39	187.34	174.6	187.37	156.37	164.51	170.983	216.92	205.7	171.58	187.65	249.68	172.05	184.33	198.273
G9940_21201	LOC114112918	0.09	0	0	0.27	0	0	0.13	0.07	0	0	0	0	0	0	0	0
G9940_2060	PPM1A	28.55	35.97	27.02	54.4	29.49	38.71	38.68	36.1171	27.75	26.77	20.95	36.85	12.52	30.56	18.27	24.81
G9940_14713	TM2D3	14.79	16.21	15.15	16.69	14	12.88	15.02	14.9629	11.42	17.75	13.18	17.73	15.93	20.57	12.42	15.5714
G9940_2706	TSTD2	10.88	9.21	9.81	23.61	9.72	9.36	18.26	12.9786	7.94	14.31	7.88	16.09	6.23	14.06	5.24	10.25
G9940_1814	BAALC	0.61	0.37	1.04	1.03	0.42	0.47	0.37	0.615714	0.95	0.38	0.23	0.3	0.29	0.1	0.11	0.337143
G9940_4821	AGPAT3	11.46	11.26	9.09	20.44	12.58	13.68	15.48	13.4271	14.13	24.2	12.51	19.43	9.27	23.41	8.41	15.9086
G9940_22839	LOC114117283	0.1	0	0.1	0.09	0	0	0	0.0414286	0.03	0	0	0	0.06	0.04	0.03	0.0228571
G9940_2362	KCTD18	1.19	1.3	0.56	3.29	1.08	1.31	2.71	1.63429	1.1	1.44	0.54	1.64	0.4	1.4	0.4	0.988571
G9940_19809	LOC114108618	16.24	16.76	16.62	17.16	8.64	54.14	21.65	21.6014	5.54	47.32	15.86	7.93	47.28	2.3	16.02	20.3214
G9940_474	UBE2N	72.23	91.7	61.76	97.01	66.75	103.82	71.23	80.6429	95.36	92.6	53.34	88.56	40.58	92.82	72.3	76.5086
G9940_12336	DKK1	0.34	0.17	0.61	1.56	0.63	0	0.58	0.555714	0.12	0.64	0.17	1.1	0.04	0.14	0	0.315714
G9940_21414	LOC114113232	8.28	13.3	11.4	22.29	10.63	12.93	10.33	12.7371	9.01	14.25	7.7	18.4	5.55	9.13	10.85	10.6986
G9940_13813	TBC1D9B	19.72	16.5	16.71	39.95	16.35	14.25	32.03	22.2157	19.69	42.29	18.05	30.68	14.79	34.14	10.07	24.2443
G9940_847	SRCIN1	0.6	0.35	0.49	0.59	0.22	0.77	1.03	0.578571	0.38	0.76	0.42	0.73	0.71	1.64	0.22	0.694286
G9940_12527	LOC101117120	0.49	0	0.4	1.67	0	0	0.41	0.424286	0	0	0	0	0.77	0	0.31	0.154286
G9940_9131	MMRN2	1.86	1.13	1.31	11.1	1.03	0.82	2.82	2.86714	0.69	2.95	0.88	2.19	1.18	1.27	0.44	1.37143
G9940_13785	POLD4	65.6	70.32	64.55	49.1	71.98	81.35	52.31	65.03	100.28	66.78	63.08	60.53	101.7	75.06	74.71	77.4486
G9940_17533	GPR45	0	0	0	0.09	0	0.07	0.08	0.0342857	0	0	0	0	0	0.08	0	0.0114286
G9940_5510	CLRN2	0	0	0	0	0	0	0	0	0.05	0	0	0	0	0	0	0.00714286
G9940_20228	LOC114109629	0	0	0	0	0	0	0	0	0	0	0	0	0	0	0	0
G9940_9418	RBM17	16.59	16.7	15.42	36.63	14.91	14.89	27.68	20.4029	16.02	26.94	12.53	27.26	9.7	19.44	10.24	17.4471
G9940_11414	EPHA1	80.25	77.88	69.34	89.9	66.58	78.34	117.4	82.8129	81.59	160.46	86.68	104.73	83.23	185.62	69.89	110.314
G9940_745	CCDC186	1.92	3.68	1.51	6.65	2.04	3.68	4.75	3.46143	1.74	2.57	1.19	4.1	0.91	3.24	0.78	2.07571
G9940_21356	LOC114113148	0	0	0	0	0	0	0	0	0	0	0	0	0	0	0	0
G9940_8933	DZIP1L	1.21	0.29	0.58	2.92	0.49	0.07	1.97	1.07571	0.9	1.24	0.27	1.44	0.28	1.76	0.28	0.881429
G9940_10593	NELFE	55.1	41.71	54.75	54.29	53.74	48.63	59.07	52.47	66.24	69.29	56.47	65.7	63.24	58.48	54.11	61.9329
G9940_421	CDKN1A	157.94	174.16	170.28	138.48	143.81	190.92	117.52	156.159	200.43	262.6	186.36	207.81	263.28	237.31	184.87	220.38
G9940_14051	AFAP1L2	1.98	3.46	3.04	9.27	2.77	4.05	7.88	4.63571	4.12	7.43	2.78	7.67	2.41	3.95	1.34	4.24286
G9940_15566	ACTA2	91.09	30.67	48.01	614.51	58.34	48.44	150.78	148.834	67.14	135.66	78.75	50.57	56.88	28.67	60.85	68.36
G9940_4519	BPIFB6	2.36	1.18	0.29	0.75	0	1.04	0.11	0.818571	0.22	0.98	0	0.36	0.08	0	0.61	0.321429
G9940_6406	EPG5	1.65	1.46	0.93	4.13	1.07	1.91	2.47	1.94571	1.43	2.41	1.44	2.68	1.11	2.99	0.53	1.79857
G9940_17612	LOC105601901	0.4	0.11	0.04	0.15	0.16	0.17	0	0.147143	0.04	0	0.04	0	0.07	0.05	0.1	0.0428571
G9940_15504	BTLA	0.2	0.03	0.13	0.35	0.09	0.09	0.22	0.158571	0.14	0.1	0.36	0.22	0.15	0.29	0.26	0.217143
G9940_11225	CLCN1	0.02	0	0.07	0.03	0.05	0	0.03	0.0285714	0	0	0	0	0.02	0.03	0	0.00714286
G9940_12012	PROM2	68.86	52.49	53.22	91.27	71.25	80.92	97.72	73.6757	78.61	117.96	80	101.99	82.9	156.92	36.53	93.5586
G9940_18065	LOC105604630	0.91	1.43	0.86	2.91	0.95	1.82	1.52	1.48571	0.83	1.22	0.55	1.75	0.47	0.96	0.33	0.872857
G9940_13043	NUDT5	15.78	20.18	17.48	14.43	18.3	17.56	11.24	16.4243	19.55	17.55	20.85	16.56	11.66	15.67	20.95	17.5414
G9940_11051	DPP3	20.49	12.74	18.59	24.82	23.58	20.19	19.41	19.9743	34.05	35.53	22.69	23.98	23.88	30.38	19.52	27.1471
G9940_11459	ZSWIM2	0.05	0	0.04	0	0	0	0.04	0.0185714	0	0	0	0.02	0	0	0	0.00285714
G9940_17794	LOC105603000	21.8	23.77	45.2	12.36	26.5	38.08	21.48	27.0271	31.59	33.32	44.73	26.86	52.8	46.14	23.96	37.0571
G9940_4098	EYA4	0.15	0.03	0	0.23	0	0	0.06	0.0671429	0.04	0.2	0.01	0.21	0	0.02	0	0.0685714
G9940_1830	LOC101103347	0	0.21	0	0	0	0.34	0	0.0785714	0.14	0.24	0	0.11	0.14	0.22	0	0.121429
G9940_9480	RB1CC1	13.4	16.64	9.15	29.99	9.72	18.54	23.38	17.26	11.05	18.66	9.19	19.21	9.14	19.51	5.27	13.1471
G9940_12064	PFKFB1	0.08	0	0	0.68	0.08	0	0.1	0.134286	0.08	0.15	0	0.09	0.04	0	0.03	0.0557143
G9940_14578	TREX1	6.06	4.81	16.94	8.25	9.96	5.64	6.26	8.27429	10.13	8.63	8.01	8.78	16	5.68	13.09	10.0457
G9940_18101	PRM3	0	0	0	0	0	0	0	0	0	0	0	0	0	0	0	0
G9940_4251	LOC101106534	0.19	0.18	0.04	0.95	0.05	0.29	0.58	0.325714	0.2	0.38	0.1	0.27	0.07	0.31	0	0.19
G9940_22083	LOC114115225	0.03	0	0	0	0	0	0	0.00428571	0	0.04	0	0	0	0	0	0.00571429
G9940_1100	MED1	8.55	10.25	6.79	21.02	8.34	9.88	14.8	11.3757	9.05	12.38	5.35	13.04	6.84	12.02	5.37	9.15
G9940_23047	LOC114117808	1.12	2.05	0.76	3.64	0.11	2.65	2.82	1.87857	2.67	2.93	0.38	0	0.43	0	0	0.915714
G9940_11877	MALL	54.7	46.28	37.45	51.06	35.73	63.33	50.15	48.3857	54.65	75.76	57.53	75.11	58.64	81.99	50.33	64.8586
G9940_12958	TMEM244	0.43	0	0.48	1.85	0.05	0	2.2	0.715714	0	0.12	0.16	0.23	0	0	0.04	0.0785714
G9940_9728	ASDURF	8.17	8.37	3.96	17.43	7.78	9.2	16.06	10.1386	8.62	14	8.31	14.89	4.3	12.05	2.52	9.24143
G9940_9702	TRPV4	17.23	11.31	12.34	11.2	12.44	15.76	13.61	13.4129	13.4	27.28	15.73	20.83	19.02	27.29	9	18.9357
G9940_20030	LOC114109054	0	0.42	0.68	0.16	0.13	0.13	1.55	0.438571	0.32	0	0.63	0	0.45	0.27	0	0.238571
G9940_1317	CPNE5	0.1	0.07	0.16	0.28	0.09	0.02	0.26	0.14	0.21	0.23	0.11	0.34	0.16	0.15	0.04	0.177143
G9940_24096	XDH	1.02	1.91	0.77	5.51	2.29	0.65	1.85	2	0.88	2.51	10.49	5.7	1.58	4.46	4.68	4.32857
G9940_17217	CSF2RB	3.41	2.77	3.17	7.63	2.61	2.93	5.16	3.95429	1.65	5.58	2.16	5.34	3.05	4.73	2.98	3.64143
G9940_4857	MFSD3	12.81	6.09	10.97	11.38	10.37	6.99	13.36	10.2814	7.65	19.09	6.87	11.71	12.46	13.55	5.53	10.98
G9940_17163	PIBF1	1.22	1.91	1.27	1.91	1.21	1.92	2.23	1.66714	1.4	1.83	0.93	1.75	0.49	1.22	0.89	1.21571
G9940_1540	LOC101102964	0	0	0	0	0	0	0	0	0	0	0	0	0	0	0	0
G9940_1915	MGST1	656.69	891.9	679.43	575.19	931.97	1242.88	549.2	789.609	920.89	600.99	887.04	654.04	591.91	1001.13	516.94	738.991
G9940_2945	AURKC	0.53	0.15	0.23	0.31	0.35	0.2	0.4	0.31	0.05	0.06	0.05	0.38	0.09	0.39	0.99	0.287143
G9940_772	LOC101101976	0.52	0.31	0.49	0.91	0.47	0.43	0.67	0.542857	0.29	0.63	0.26	0.71	0.25	1.05	0.37	0.508571
G9940_16480	NAIF1	5.84	3.45	4.47	8.3	3.75	3.8	7.93	5.36286	4.1	7.81	3.48	5.82	3.34	8.52	1.84	4.98714
G9940_18767	GATAD1	3.95	4.3	3.4	10.75	4.95	5.63	8	5.85429	5.82	5.95	4.43	6.68	3.22	6.14	3.61	5.12143
G9940_9106	NCAM1	2.65	0.85	2.23	12.28	1.68	0.17	6.49	3.76429	1.21	4.62	1.07	3.52	0.38	0.96	0.12	1.69714
G9940_5225	LCMT1	21.02	21.53	22.34	21.75	23.39	18.28	22.51	21.5457	23.59	21.68	23.07	24.9	19.21	13.42	21.33	21.0286
G9940_2891	KLC2	10.68	6.21	9.71	13.63	9.47	9.81	12.16	10.2386	19.11	22	7.57	14.32	12.13	13.96	7.35	13.7771
G9940_14065	PHOSPHO2	20.51	27.47	23.08	32.47	23.67	14.47	30.19	24.5514	10.89	15.53	11.43	24.98	6.49	13.94	12.35	13.6586
G9940_15173	LOC101120535	0.08	0	0	0	0	0.04	0	0.0171429	0	0	0	0	0	0	0	0
G9940_3229	HS3ST3A1	0	0	0.03	0	0	0	0.03	0.00857143	0	0	0	0	0	0	0.05	0.00714286
G9940_3942	DDB1	28.26	22.74	19.52	68.75	17.97	35.76	44.26	33.8943	30.62	61.3	28.28	47.92	18.33	58.95	14.2	37.0857
G9940_15878	LOC101121468	0	0	0	0	0	0	0	0	0	0	0	0	0	0	0	0
G9940_16753	CEP350	1.89	2.9	0.86	4.63	1.55	3.31	2.91	2.57857	1.75	2.2	0.76	2.51	1.48	1.87	0.59	1.59429
G9940_13266	LOC101118064	0	0	0.03	0.09	0.02	0.11	0.11	0.0514286	0.07	0.1	0.03	0.14	0.05	0.06	0	0.0642857
G9940_23996	TLR5	1.74	3.26	2.3	3	1.48	4.74	4.92	3.06286	2.74	4.61	5.63	4.78	2.5	5.4	2.07	3.96143
G9940_11645	SLC44A4	0.06	0.03	0.27	0.08	0.03	0.24	0	0.101429	0.16	0.19	0.03	0.36	0.12	0.04	0.08	0.14
G9940_9263	HPGD	23.39	55.17	19.5	17.98	18.06	67.37	26.67	32.5914	18.41	15.12	18.67	29.38	14.07	23.76	16.55	19.4229
G9940_6615	PTTG1IP	80.1	62.74	67.56	118.24	73.3	94.24	88.36	83.5057	65.19	94.5	80.53	84.66	75.01	114.41	42.9	79.6
G9940_11124	LOC101115331	8.28	8.62	7.2	10.03	7.08	4.89	10.2	8.04286	6.95	5.81	4.67	6.57	3.88	7.76	5.03	5.81
G9940_20420	LOC114110259	217.18	153.98	225.23	125.39	204.66	158.06	262.47	192.424	223.71	206.75	167.03	158.41	158.92	361.87	167.43	206.303
G9940_13933	SLC2A13	0.2	0.33	0.15	0.8	0.06	0.33	0.3	0.31	0.3	0.23	0.1	0.25	0.12	0.29	0.16	0.207143
G9940_16090	TUFM	144.15	136.16	156.96	152.13	161.81	174.48	128.44	150.59	209.58	227.35	177.77	170.36	205.6	253.22	157.2	200.154
G9940_20496	LOC114110441	0	0.15	0	0	0	0	0	0.0214286	0.21	0	0.15	0.29	0.07	0	0	0.102857
G9940_8364	MAST3	5.31	3.53	3.35	8.4	4.02	4.44	6.55	5.08571	4.87	7.29	3.23	7.61	4.77	9.85	3.75	5.91
G9940_12052	ANO1	2.33	0.57	1	6.65	1.32	0.68	2.93	2.21143	1.38	3.2	0.54	3.62	0.65	1.2	0.35	1.56286
G9940_11743	HEATR1	4.12	3.8	4.06	9.16	3.36	4.74	6.93	5.16714	5.12	10.2	3.07	6.78	3.32	6.94	2.98	5.48714
G9940_6614	MRPL28	102.47	71.09	98.49	70.51	106.78	95.56	59.8	86.3857	111.48	85.02	101.45	91.29	139.85	107.56	105.79	106.063
G9940_16567	WWP2	10.92	9.05	8.48	17.54	9.76	11.68	15.64	11.8671	13.41	17.94	12.32	15.98	11.5	20.77	8.02	14.2771
G9940_3065	B4GALT4	7.62	8.23	6.36	15.68	7.2	11.18	12.22	9.78429	11.67	10.09	7.25	12.87	3.99	13.39	6.05	9.33
G9940_10507	ITIH5	22.61	2.94	8.94	57.38	6.51	2.74	22.89	17.7157	6.49	11.45	3.84	14.35	3.5	5.39	0.78	6.54286
G9940_13547	FAM234B	3.65	4.29	2.71	4.72	3.33	3.66	4.53	3.84143	4.62	6.03	4.11	5.52	2.96	8.36	2.57	4.88143
G9940_11661	SGO1	1.28	1.02	0.84	1.48	0.99	1.19	1.28	1.15429	1.27	0.53	0.24	1.74	0.5	0.65	0.96	0.841429
G9940_5730	LOC101108428	5.64	2.12	2.49	13.64	2.62	1.59	9.73	5.40429	5.13	8.73	2.77	7.79	1.95	4.5	1.26	4.59
G9940_7294	SF3A1	61.88	46.41	58.82	100.7	59.27	44.84	76.11	64.0043	60.08	108.8	49.59	90.03	63.01	78.84	40.01	70.0514
G9940_4091	NDFIP1	88.66	105.77	67.2	134.13	87.96	125.76	97.35	100.976	105.23	97.04	93.58	112.26	50.01	123.25	54.95	90.9029
G9940_15340	FABP7	16.3	7.36	6.33	67.87	4.38	0.34	11.23	16.2586	13.23	9.5	1.81	33.18	0.68	3.8	2.14	9.19143
G9940_18242	LOC105605755	0.05	0	0.06	0	0	0.08	0	0.0271429	0	0	0	0.06	0	0.06	0.04	0.0228571
G9940_1010	LANCL1	18.08	30.99	13.98	28.2	21.71	33.03	30.77	25.2514	22.23	22.2	19.18	23.38	13.98	36.83	12.18	21.4257
G9940_16774	LOC101122637	0.56	0.39	0.35	0	0.18	0.48	0	0.28	1.23	0.23	0	0	0.17	0	0.16	0.255714
G9940_10357	DAPK3	37.76	28.98	38.19	39.35	32.57	35.59	45.54	36.8543	33.53	75.37	35.23	48.02	58.19	60.6	36.48	49.6314
G9940_4255	C12H1orf159	7.56	7.48	8.04	10.68	9.85	6.93	12.21	8.96429	7.38	9.83	6.32	10.9	11.82	10.97	5.82	9.00571
G9940_19901	LOC114108743	11.12	20.78	14.62	18.41	16.26	20.72	22.66	17.7957	19	12.56	0	24.95	7.42	23.02	3.88	12.9757
G9940_19417	LOC105616630	0	0	0	0	0	0	0	0	0	0	0	0	0	0	0	0
G9940_17307	ADAD2	0.3	1.02	1.75	0.62	3.62	1.41	0.72	1.34857	1.73	0.88	3.4	0.83	9.61	2.84	3.19	3.21143
G9940_12789	HHATL	1.46	3.03	1.45	1.25	0.89	1.97	2.91	1.85143	5.6	1.62	2.11	0.92	2.92	0.98	5.95	2.87143
G9940_3486	CNOT1	19.49	16.32	15.36	39.52	15.29	24.95	25.04	22.2814	17.02	26.07	16.12	27.28	12.26	29.43	10.85	19.8614
G9940_7930	LOC101111274	0	0	0	0	0	0	0	0	0	0	0	0	0	0	0	0
G9940_485	SLC39A2	2.14	1.44	0.38	3.69	2.01	2.34	2.77	2.11	1.61	1.77	1.56	2.85	3.36	2.48	0.75	2.05429
G9940_2668	UBE2T	15.7	11.13	8.97	16.05	11.69	8.07	12.29	11.9857	18.05	12.97	9.16	12.13	12.18	13.65	13.23	13.0529
G9940_10626	MZB1	1.27	0.06	2.33	1.63	4.52	0.33	1.32	1.63714	0.1	0.77	0.33	1.38	5.73	4.8	6.3	2.77286
G9940_4311	PLEKHF1	14.63	19.94	24.03	23.5	25.99	17.6	18.43	20.5886	26.76	19.17	33.66	20.17	31.4	33.41	21.67	26.6057
G9940_11589	CHODL	0.53	0.21	0.09	0.48	0.32	0.32	0.4	0.335714	0.07	0.33	0.03	0.12	0	0.16	0.29	0.142857
G9940_15270	FGFR4	0.16	0.1	0.09	0.12	0.03	0	0.14	0.0914286	0.02	0.03	0.1	0.11	0.07	0.03	0.06	0.06
G9940_22649	LOC114116834	0.26	0.24	0.22	0.7	0.36	0.31	0.5	0.37	0.38	0.43	0.19	0.56	0.35	0.8	0.12	0.404286
G9940_22176	TNIP2	7.49	5.1	7.92	10.24	6.48	4.63	8.18	7.14857	7.21	10.66	5.83	8.72	8.81	9.71	7.02	8.28
G9940_4727	ZNF568	0.39	0.5	0.28	2.75	0.37	0.23	1.13	0.807143	0.27	0.79	0.23	0.7	0.15	0.36	0.17	0.381429
G9940_1883	BEAN1	0.09	0.15	0	0.57	0	0.08	0.12	0.144286	0.12	0.15	0.05	0.16	0.03	0.26	0.08	0.121429
G9940_12954	RARS	23.97	35.83	17.66	41.54	20	27.92	26.78	27.6714	24.99	25.07	16.53	32.26	8.43	18.81	17.08	20.4529
G9940_9174	SNX21	18.74	16.66	18.8	25.86	17.77	14.79	22.66	19.3257	18.21	24.62	15.85	22.56	28.63	19.56	15.28	20.6729
G9940_4809	BMP5	0.14	0.17	0.21	0.17	0.25	0.08	0.13	0.164286	0.04	0.09	0.04	0.08	0.03	0.13	0.03	0.0628571
G9940_21477	HIGD1C	0	0	0	0.24	0	0.2	0.22	0.0942857	0.18	0	0	0	0	0	0	0.0257143
G9940_15505	PCYT1A	5.99	7.2	2.63	13.61	4.33	7.36	9.06	7.16857	5.11	8.22	3.46	11.25	3.07	9.19	2.29	6.08429
G9940_10732	TMEM179B	44.96	42.07	44.27	44.48	38.69	47.35	46.51	44.0471	47.74	72.08	55.03	52.04	45.69	68.98	34.39	53.7071
G9940_23129	LOC114117937	0	0	0	0	0	0	0	0	0	0	0	0	0	0	0	0
G9940_22538	LOC114116487	0	0	0	0	0	0	0	0	0	0	0	0	0	0	0	0
G9940_1276	SLC44A1	10.52	14.46	8.08	21.94	10.85	17.61	15.73	14.17	9.78	12.4	9.96	16.29	4.58	16.28	6.51	10.8286
G9940_17491	SIM1	0	0	0	0	0	0	0	0	0	0	0	0	0	0	0	0
G9940_3714	SLC18B1	3.05	5.39	3.92	8.51	4.01	6.98	6.72	5.51143	3.49	6.06	3.29	4.62	3.24	5.13	1.51	3.90571
G9940_14567	LRRC51	11.02	10.9	14.55	13.71	9.01	12.8	8.17	11.4514	11.31	15.59	10.72	10.85	13.49	13.9	9.63	12.2129
G9940_18343	SRSF2	82.88	61.6	48.68	129.37	63.84	77.11	126.99	84.3529	82.37	140.21	66.08	119.86	48.54	100.43	46.17	86.2371
G9940_12390	FBRSL1	13.3	11.11	11.57	23.24	11.81	18.69	23.11	16.1186	12.31	29.52	12.66	25.48	10.78	23.21	4.97	16.99
G9940_3884	SLC17A4	0	0	0	0	0	0	0	0	0	0.04	0.04	0	0	0	0	0.0114286
G9940_12837	PIGL	64.18	67.26	80.87	52.14	84.35	70.07	67.55	69.4886	81.75	67.22	87.89	73.2	105.72	81.13	67.73	80.6629
G9940_17282	LOC101123290	0.49	1.26	0.76	2.61	1.36	0.9	1	1.19714	0.64	1.47	0.48	1.23	2.71	1.05	1.26	1.26286
G9940_2868	APC	1.38	1.69	0.81	4.61	1.1	1.7	2.77	2.00857	0.73	1.96	0.65	2.58	1.07	1.69	0.33	1.28714
G9940_16997	TNK2	6.54	4.07	6.15	20.37	5.63	6.68	16.38	9.40286	6.01	14.44	5.58	16.15	8.1	12.3	3.92	9.5
G9940_5577	FAM180A	1.1	0.71	1.45	3.83	0.77	0.84	2.29	1.57	0.69	1.51	0.98	1.4	0.94	0.82	0.46	0.971429
G9940_12517	KIAA1671	2.3	1.77	1.82	4.66	2.56	2.84	3.24	2.74143	1.42	4.18	2.69	2.48	2.58	4.25	1.73	2.76143
G9940_4453	ZC3H18	13.92	9.32	13.57	26.92	14.14	12.18	20.77	15.8314	13.18	29.9	11.11	21.78	9.36	18.74	9.44	16.2157
G9940_7398	SEC24D	10.89	7.13	5.74	33.43	7.1	4.26	21.78	12.9043	11.65	13.43	5.73	16.69	4.48	8.7	6.73	9.63
G9940_14395	ZNF263	3.04	1.9	2.18	6.84	2.66	3.5	3.8	3.41714	2.18	4.19	2.22	5.24	1.79	4.48	1.18	3.04
G9940_9563	SPATA25	0	0.11	0	0	0	0	0	0.0157143	0	0.24	0	0	0	0	0	0.0342857
G9940_15002	CCDC159	0.92	0.67	0.82	1.76	0.52	0.38	2.28	1.05	0.7	1.69	0.58	1.57	0.57	1.19	0.79	1.01286
G9940_1108	LOC101102414	0.43	0.91	0.33	1.39	0.34	1	1.17	0.795714	0.34	0.49	0.22	0.88	0.14	0.49	0.21	0.395714
G9940_438	ARFIP2	34.93	31.19	41.77	44.06	41.65	35.87	30.46	37.1329	48.64	44.91	37.09	36.63	51.76	40.38	43.33	43.2486
G9940_3473	SCARB2	11.68	14.76	11.24	45	11.69	19.98	23.83	19.74	12.58	16.69	9.1	17.59	4.86	12.05	6.55	11.3457
G9940_9906	KLK11	1.52	0.35	0.18	0.29	0.16	0.12	0.22	0.405714	0.07	0.18	0.12	0.25	0.24	0.43	0.13	0.202857
G9940_6165	FABP1	0.36	0.14	0	0	0.55	0	0.63	0.24	0	0.48	0.95	0	0.12	0.15	0.34	0.291429
G9940_13461	STYXL1	2.9	1.44	2.8	2.48	5.72	1.51	2.25	2.72857	2.95	3.8	3.8	2.31	5	3.8	3.8	3.63714
G9940_11819	DDX56	12.24	11.93	14.15	15.73	12.76	10.8	13.31	12.9886	17.96	23.41	14.35	17.75	14.81	16.53	14.56	17.0529
G9940_2599	BPI	0.34	0.17	0.19	0.57	0.17	0.34	0.1	0.268571	0.2	0.29	0	0.59	0	1.62	0.24	0.42
G9940_13068	ADD3	2.6	2.43	1.04	14.58	2.11	2.44	6.39	4.51286	0.96	1.91	1.06	3.94	0.76	2.12	0.4	1.59286
G9940_14948	TMEM200A	0.94	0.37	0.98	5.21	0.22	0	1.47	1.31286	0.25	0.57	0.42	3.47	0.07	0.25	0	0.718571
G9940_20519	LOC114110472	19.12	23.71	14.16	27.37	18.13	26.47	26.66	22.2314	22.19	23.28	16.53	24.87	9.96	21.87	13.81	18.93
G9940_14218	LOC101119303	4.01	3.95	2.55	8.95	3.85	4.59	5.75	4.80714	3.87	3.27	3.26	9.19	2.03	8.45	1.92	4.57
G9940_789	2022-09-04	209.75	250.56	226.02	114.56	163.31	295.03	196.87	208.014	197.27	167.73	259.59	185.28	278.13	287.39	294.12	238.501
G9940_12224	TMEM70	33.56	40.15	24.62	36.65	34.99	39.6	34.43	34.8571	37.38	37.6	31.19	37.51	16.1	43.63	22.69	32.3
G9940_12885	LOC101117585	0	0	0	0	0	0	0	0	0	0	0	0	0	0	0	0
G9940_8951	LOC101112559	0.62	0.4	0	0.37	0.3	0.1	0.34	0.304286	1.3	0.23	0.3	0.11	0.09	0.11	0	0.305714
G9940_12185	TDGF1	0	0	0	0	0	0	0	0	0	0	0	0	0	0	0	0
G9940_17061	NRROS	0.77	0.79	0.76	3.22	0.99	0.82	1.72	1.29571	0.48	1.43	0.66	1.34	0.81	1.42	0.86	1
G9940_272	OVAR	189.58	222.27	44.41	599.21	99.13	393.37	497.68	292.236	122.99	282.77	310.93	424.77	40.81	351.82	284.34	259.776
G9940_3715	MSC	0.19	0	0.19	0.53	0.21	0.14	0	0.18	0	0.33	0.14	0.16	0.13	0.08	0.35	0.17
G9940_3779	LOC101105903	0.07	0	0	0	0	0	0	0.01	0	0	0	0	0	0	0	0
G9940_5082	TMEM222	15.57	11.75	17.88	18.87	18.9	14.26	16.76	16.2843	20.05	24.6	19.42	22.54	19.25	23.71	15.21	20.6829
G9940_20746	LOC114111228	0.5	0.05	0	0	0.51	0	0	0.151429	0.27	0	0.22	0	0	0	0.23	0.102857
G9940_23407	LOC114118540	0	0	0	0	0	0	0	0	0	0	0	0	0	0	0	0
G9940_3135	VANGL1	1.83	2.67	1.53	5.81	2.05	1.91	3.51	2.75857	3.14	4.97	2.83	4.96	2.69	4.49	1.8	3.55429
G9940_7485	IGSF23	0	0	0	0	0	0	0	0	0	0	0	0	0	0	0	0
G9940_23911	SCNN1A	29.58	21.72	19.09	21.08	14.4	25.33	34.59	23.6843	38.07	46.49	27.19	39.53	21.12	40.65	26.24	34.1843
G9940_18047	LOC105604530	0.5	0.22	0.26	0.44	0.07	0.07	0.17	0.247143	0.15	0.29	0.08	0.5	0.23	0.15	0	0.2
G9940_15136	HARS	25.64	24.29	27.02	32.05	25.68	23.97	27.4	26.5786	38.16	37.08	25.94	28.72	26.06	38.26	27.26	31.64
G9940_4960	RCC2	36.45	32.49	34.14	35.22	28.01	35.76	33.11	33.5971	41.76	55.83	29.07	44.31	43.51	48.18	29.47	41.7329
G9940_5928	MLIP	0.23	0.03	0.11	0.1	0	0.05	0.1	0.0885714	0.02	0.02	0.03	0.04	0.08	0.07	0.01	0.0385714
G9940_13800	LOC101118761	38.28	36.48	16.03	76.07	21.81	35.58	60.46	40.6729	26.78	45.86	18.25	62.46	6.4	43.11	15.7	31.2229
G9940_9874	SCN8A	0.03	0	0.01	0.09	0.01	0.02	0.02	0.0257143	0.01	0.04	0.01	0.04	0.01	0.03	0.03	0.0242857
G9940_20366	LOC114110113	0	0	0	0	0	0	0	0	0	0	0	0	0	0	0	0
G9940_15486	SMTNL1	0	0.04	0	0	0	0	0.4	0.0628571	0	0	0.09	0	0	0	0	0.0128571
G9940_16014	ALG3	27.29	22.54	31.87	24.35	28.81	24.37	20.76	25.7129	38.83	43.33	30.27	27.88	38.74	33.98	27.75	34.3971
G9940_19715	P2RY2	3.67	2.84	3.94	5.45	2.67	6.99	5.07	4.37571	7.06	8.5	5.21	5.12	5.57	8	3.29	6.10714
G9940_13729	NEB	0.07	0.09	0.04	0.13	0.06	0.12	0.2	0.101429	0.03	0.07	0.03	0.13	0.21	0.18	0.02	0.0957143
G9940_8758	LOC101112306	2.45	5.23	5.77	18.67	4.79	12.78	8.31	8.28571	2.32	6.37	3.84	9.28	5.53	8.78	4.13	5.75
G9940_21531	LOC114113734	0	0	0	0	0	0	0	0	0	0	0	0	0	0	0	0
G9940_10403	FNDC3B	2.29	2.44	1.6	9.77	1.69	2.01	5.68	3.64	1.57	2.63	1.12	3.29	1.13	1.97	0.72	1.77571
G9940_23323	LOC114118381	0	0	0	0	0	0	0	0	0	0	0	0	0	0	0	0
G9940_7354	C14H16orf70	7.28	6.47	5.8	11.34	6.37	7.29	8.34	7.55571	7.73	9.87	5.56	9.62	4.76	10.39	3.74	7.38143
G9940_14729	HECW2	2.17	2.87	0.83	2.33	1.6	3.12	2.76	2.24	1.65	1.9	1.28	2.11	0.9	2.58	1.08	1.64286
G9940_1305	KCNG4	0.04	0	0	0.06	0	0	0	0.0142857	0	0	0	0	0	0	0	0
G9940_2966	GJB1	4.15	7.24	4	2.44	2.99	3.47	5.57	4.26571	7.78	7.83	6.96	3.26	4.85	10.11	5.68	6.63857
G9940_5146	CLCN7	17.89	13.47	16.58	37.69	17.64	15.7	35.91	22.1257	17.72	36.8	18.73	33.22	21.89	34.27	8.57	24.4571
G9940_21352	LOC114113140	0.13	0	0.12	0.31	0.1	0	0	0.0942857	0.15	0	0	0.41	0	0.15	0	0.101429
G9940_9326	LOC101113041	6.31	4.17	0	14.15	0	1.35	5.43	4.48714	1.96	2.94	0	3.2	1.21	2.34	0	1.66429
G9940_18253	GML	0	0	0	0	0	0	0	0	0	0	0	0	0	0	0	0
G9940_8464	ACAA2	672.26	535.79	645.41	364.43	627.18	1073.59	354.32	610.426	613.73	502.35	612.98	405.4	460.6	661.77	514.12	538.707
G9940_12650	NCOA5	7.54	7.09	5.63	15.71	5.16	6.58	11.58	8.47	5.84	15.12	5.74	13.27	4.08	10.78	3.22	8.29286
G9940_3397	LOC101105400	1.04	3.48	0.97	1.59	1.65	3.91	5.01	2.52143	1.19	1.37	1.13	1.74	4.07	2.39	0.72	1.80143
G9940_3678	PHLDB3	48.32	51.32	48.92	55.44	60.21	74.31	54.53	56.15	73.55	84.75	47.42	60.94	89.89	85.82	55.2	71.0814
G9940_43	TNFSF11	0	0	0	0	0	0	0	0	0	0	0	0	0	0	0	0
G9940_5891	WEE2	0	0	0	0.05	0	0	0	0.00714286	0	0	0	0	0	0	0	0
G9940_14401	HTRA4	0	0	0.09	0.06	0.09	0.05	0.11	0.0571429	0	0.11	0.24	0.21	0	0.1	0.04	0.1
G9940_12071	MEGF9	13.4	22.29	9.28	18.68	11.02	19.22	17.59	15.9257	14.43	15.78	12.69	20.4	10.02	23.87	7.13	14.9029
G9940_3089	CACNB3	7.11	5.78	8.67	15.5	7.31	3.3	11.24	8.41571	5.7	10.56	5.74	10.87	7.56	6.33	3.54	7.18571
G9940_240	LIPE	1.24	0.34	0.37	9.15	0.54	0.48	1.91	2.00429	0.92	3.59	0.37	1.3	0.55	1.2	0.45	1.19714
G9940_16327	LOC101122059	0	0.09	0.48	0.17	0	0	0	0.105714	0.17	0.1	0.18	0	0	0.5	0	0.135714
G9940_2703	LOC101104456	0	0	0	0	0	0	0	0	0	0	0	0	0	0	0	0
G9940_6077	CAMK2G	26.88	13.32	22.42	84.21	26.25	16.49	76.85	38.06	23.08	39.83	20.2	43.99	11.18	25.75	10.41	24.92
G9940_15200	ILVBL	56.62	38.37	53.21	57.67	50.99	45.3	57.61	51.3957	43.06	72.29	42.52	70.01	65.4	67.69	32.39	56.1943
G9940_20623	LOC114110674	0	0	0	0	0	0	0	0	0	0	0.14	0	0.19	0	0	0.0471429
G9940_5321	BPIFA3	0	0	0	0	0	0	0	0	0	0	0	0	0	0	0	0
G9940_13241	PHF23	36.08	29.05	30.93	44.91	35.03	30.14	35.36	34.5	31.02	37.8	28.05	41.14	38.38	39.82	22.68	34.1271
G9940_1363	RMND1	9.86	14.01	8.94	14.87	12.43	23.24	11.57	13.56	12.85	7.78	9.28	14.65	5.67	15.87	8.1	10.6
G9940_12736	EARS2	7.85	8.63	8.69	10.1	8.07	7.44	10.21	8.71286	11.57	13.94	10.99	9.89	6.86	12.06	8.45	10.5371
G9940_3063	PSMA5	88.36	98.85	108.12	98.42	90.4	100.78	79.21	94.8771	127.04	75.98	81.51	88.31	63.23	84.51	102.98	89.08
G9940_6413	IMPG2	0.16	0.28	0.11	0.7	0.13	0.34	0.32	0.291429	0.12	0.22	0.22	0.21	0.21	0.31	0.07	0.194286
G9940_4365	RAB19	11.73	11.65	7.36	9.61	6.82	11.36	7.37	9.41429	13.25	9.67	7.24	7.85	7.34	13.49	9.67	9.78714
G9940_2388	DCBLD1	10.8	7.63	5.09	12.14	8.35	7.63	16.01	9.66429	11.72	16.03	7.3	16	6.49	16.69	5.02	11.3214
G9940_1003	IGSF8	6.15	3.24	6.6	16.51	5.59	2.47	11.8	7.48	4.56	8.47	3.86	8	4.78	4.99	1.98	5.23429
G9940_2601	NTF4	0.71	1.34	1.32	0.98	2	1.55	1.37	1.32429	1.61	1.7	1.59	1.09	2.09	2.13	1.31	1.64571
G9940_6240	PPAT	0.91	1.26	0.56	2.29	0.64	0.7	2.73	1.29857	0.66	1.67	0.32	1.5	0.53	1.24	0.37	0.898571
G9940_4773	TTLL12	45.88	39.15	46.44	60.81	42.29	58.75	49.86	49.0257	59.9	93.39	48.87	64.4	57.05	79.83	36.9	62.9057
G9940_3413	DERL2	74.12	78.89	78.01	76.46	72.72	77.66	65.11	74.71	98.88	80.03	77.59	83.35	77.43	91.17	99.85	86.9
G9940_11588	DHX32	48.27	39.36	36.73	49.16	30.86	55.5	44.15	43.4329	49.72	51.06	42.38	51.33	37.86	67.58	30.97	47.2714
G9940_6592	RGS9	1.05	0.83	1.99	4.91	1.58	0.3	4.33	2.14143	0.52	2.02	0.88	3.62	0.53	0.98	0.22	1.25286
G9940_1177	GRHL2	4.83	4.51	3.9	4.99	4.46	6.3	4.66	4.80714	4.22	8.18	3.65	6.13	3.58	9.46	2.79	5.43
G9940_3159	DMXL2	0.1	0.04	0.05	0.56	0.05	0.04	0.23	0.152857	0.07	0.08	0.04	0.09	0.03	0.02	0.04	0.0528571
G9940_17624	LOC105601949	0.05	0.05	0	0	0	0.06	0	0.0228571	0	0	0.05	0.17	0	0	0	0.0314286
G9940_17879	LOC105603504	0	0	0.09	0	0.2	0	0.24	0.0757143	0	0	0	0	0.09	0.11	0	0.0285714
G9940_23297	LOC114118324	0	0	0	0	0	0	0	0	0	0	0	0	0	0	0	0
G9940_17145	RETSAT	25.47	19.69	29.35	39.2	17.97	61.64	27.6	31.56	24.81	29.02	23.6	27.75	10.58	46.77	11.74	24.8957
G9940_14100	AMFR	32.28	28.9	21.38	62.66	23.67	41.73	49.45	37.1529	35.11	53.9	29.8	48.72	17.36	56.64	15.35	36.6971
G9940_13515	ANKRD34A	0.6	0.32	0.18	2.06	0.26	0.52	1.16	0.728571	0.51	0.61	0.12	0.36	0.21	0.85	0.15	0.401429
G9940_6355	DYSF	1.78	0.96	2.44	7.15	2.47	1.12	4.56	2.92571	2.29	4.83	1.29	2.84	1.05	1.29	0.6	2.02714
G9940_14040	SUPT3H	6.93	5.67	6.57	11.85	5.17	2.12	10.58	6.98429	3.75	9.07	4.18	9.32	2.43	4.23	1.72	4.95714
G9940_6616	KLHL30	0.77	1.86	2.51	2.37	0.97	2.87	0.6	1.70714	0.59	2.66	1.55	0.66	2.6	3.27	2.09	1.91714
G9940_12284	PHYHD1	0.72	0.37	0.7	3.43	1.18	0.44	1.46	1.18571	0.68	0.64	0.69	1.16	0.66	1.28	0.15	0.751429
G9940_23534	UBB	1447.1	1257.86	1560.8	2298.05	1484.97	1330.65	1231.18	1515.8	1556.49	1455.04	1237.5	1786.22	1207.56	1363.62	1019.02	1375.06
G9940_6973	ENDOU	234.4	374.13	151.78	158.63	113.68	276.19	213.17	217.426	278.12	259.27	218.81	174.23	117.47	234.75	244.71	218.194
G9940_4995	LOC101107463	0.36	0	0	0.78	0.34	0.61	0.25	0.334286	0	0.4	0	0.4	0	0.33	0	0.161429
G9940_15103	ILRUN	45.47	38.57	42.44	71.51	41.26	54.98	53.27	49.6429	52.85	59.47	43.62	57.93	34.16	66.97	29.76	49.2514
G9940_3075	RPS24	3335.92	4052.05	3182.15	3859.29	3765.45	3055.13	4027.91	3611.13	2753.55	2653.56	2902.91	3690.26	773.41	2476.14	2573.97	2546.26
G9940_9032	ADCY7	1.13	1.46	1.06	3.71	1.05	1.07	2.2	1.66857	0.81	3.33	1.41	3.68	1.43	3.15	1.27	2.15429
G9940_15010	MED30	18.7	14.86	20.02	28.36	14.05	13.05	23.49	18.9329	17.64	19.34	9.06	23.65	9.14	16.01	15.69	15.79
G9940_23225	LOC114118075	0.19	0.11	0.13	0.64	0.36	0.21	0.39	0.29	0.03	0.18	0.05	0.35	0.32	0.34	0.2	0.21
G9940_17110	RIN2	8.46	9	5.32	16.45	7.01	10.17	14.16	10.0814	11.42	17.12	8.02	16.32	4.75	17.35	3.64	11.2314
G9940_16065	AP1B1	32.1	21.5	31.43	44.43	31.74	30.85	39.03	33.0114	37.34	56.25	27.81	42.31	43.69	52.2	28.02	41.0886
G9940_1596	LOC101103041	0	0	0	0	0	0	0.26	0.0371429	0	0	0	0.08	0	0	0	0.0114286
G9940_822	CDK20	7.42	4.46	6.07	10.64	6.14	4.44	7.43	6.65714	6.39	12.66	4.26	9.37	5.07	9.95	4.77	7.49571
G9940_5553	ECM2	5.36	3.06	2.15	39.02	2.45	2.2	7.29	8.79	0.97	3.13	1.24	6.89	0.64	1.28	0.56	2.10143
G9940_14038	ADAMTS9	0.51	0.12	0.25	1.68	0.27	0.2	0.47	0.5	0.21	0.27	0.1	0.39	0.11	0.13	0.09	0.185714
G9940_15084	RNF213	0.88	0.76	2.44	3.67	1.14	3.35	2.25	2.07	0.48	2.32	0.69	1.47	1.57	1.54	0.54	1.23
G9940_6618	TSPAN2	8.51	1.52	3.33	24.07	3.74	0.36	17.72	8.46429	3.51	5.52	1.5	8.35	0.21	0.48	0.11	2.81143
G9940_20110	LOC114109364	2.58	1.88	1.76	0.39	2.33	1.79	2.58	1.90143	2.13	2.46	0.61	0	1.42	1.97	0.21	1.25714
G9940_3424	ZNF114	0.34	0.15	0.03	1.64	0.14	0.28	0.51	0.441429	0.1	0.36	0.14	0.29	0.04	0.27	0.26	0.208571
G9940_9612	NCOA6	7.49	6.38	3.58	19.86	4.05	7.95	12.88	8.88429	4.92	13.61	4.72	14.41	5.66	16	1.51	8.69
G9940_14171	AKT2	18.96	15.75	14.07	42.63	14.45	18.89	31.19	22.2771	20.96	39.48	15.5	29.64	16.29	30.35	10.2	23.2029
G9940_4923	URI1	4.2	5.36	3.16	8.58	3.94	4.66	8.43	5.47571	2.65	4.11	2.19	4.89	1.39	3.84	2.18	3.03571
G9940_53	CYB561	34.9	30.96	22.29	23.75	22.36	23.4	30.69	26.9071	33.89	55.28	39.45	33.89	35.07	50.9	28.55	39.5757
G9940_4715	BROX	9.87	17.56	6.56	21.48	10.33	17.84	17.73	14.4814	8.22	10.93	6.51	14.33	3.97	10.94	5.45	8.62143
G9940_17272	LOC101123275	0.92	0.95	0.46	1.7	0.38	1.06	1	0.924286	0.5	1.28	0.34	0.9	0.31	0.85	0.19	0.624286
G9940_6407	FAM234A	356.9	320.59	350.31	247.48	355.17	424.34	405.03	351.403	424.63	441.94	578.91	454.47	801.57	675.49	293.05	524.294
G9940_13936	NUP50	14.04	14.69	13.59	22.42	14.1	17.58	17.3	16.2457	14.24	21.77	11.23	23.64	9.81	20.53	11.15	16.0529
G9940_589	AVPR2	1.12	0.56	1.07	1.56	0.56	0	0.8	0.81	0.11	0.89	0.49	0.76	0.63	0.08	0.12	0.44
G9940_23554	CTLA4	0.13	0.24	0.68	0.74	0.28	0.12	0.5	0.384286	0.1	0.73	0.31	0.52	0.29	0.26	0.78	0.427143
G9940_4226	SPOCD1	0	0	0	0.05	0	0	0	0.00714286	0	0	0.02	0	0	0	0	0.00285714
G9940_3670	CCDC170	0	0.03	0	0	0	0	0	0.00428571	0	0	0	0	0.03	0	0	0.00428571
G9940_2774	AGFG2	7.45	4.54	5.39	10.13	6.88	2.47	11.29	6.87857	10.41	9.77	5.58	10.88	6.85	9.16	4.69	8.19143
G9940_21585	RXRA	50.87	39.38	40.2	69.16	44.09	63.05	69.73	53.7829	45.51	103.84	54.42	83.86	56.7	107.88	27.34	68.5071
G9940_22352	LOC114116068	5.34	6.69	2.93	9.02	4.05	8.08	0.63	5.24857	0	12.27	0.73	8.78	0.94	10.14	3.38	5.17714
G9940_23192	LOC114118023	1.71	2.88	1.65	3.44	2.39	4.37	3.74	2.88286	1.57	2.09	1.42	2.91	1.01	3.09	0.83	1.84571
G9940_1094	ONECUT1	0	0	0	0	0	0	0	0	0	0.01	0	0	0.01	0	0	0.00285714
G9940_5070	KCNG2	0.95	0.43	0.92	1.06	1.77	0.76	1.1	0.998571	1.8	1.12	0.75	0.76	0.43	0.89	2.03	1.11143
G9940_14653	TTC39C	3.38	3.02	2.16	3.08	2.31	2.95	3.31	2.88714	3.95	2.88	2.42	2.91	2.04	3.42	1.84	2.78
G9940_12910	LOC101117613	1.81	1.57	1.39	3.77	1.34	2.43	2.62	2.13286	1.24	2.34	1.44	2.54	1.26	2.39	0.67	1.69714
G9940_4152	TFE3	27.46	23.37	23.36	44.18	20.19	26.34	31.61	28.0729	29.47	47.42	21.54	39.49	26.75	42.66	16.04	31.91
G9940_8161	LOC101111560	4.94	5.81	3.63	13.89	5.32	4.23	11.01	6.97571	6	11.66	4.99	8.03	2.75	5.63	3.3	6.05143
G9940_891	NCS1	12.12	2.26	6.65	20.92	7.94	0.43	28.38	11.2429	10.11	20.11	4.29	13.76	1.94	2.35	0.68	7.60571
G9940_21261	LOC114112997	0.37	0.34	0.26	1.82	0	0.88	0.19	0.551429	0.51	0.43	0	1.58	0.2	0.44	0.12	0.468571
G9940_17434	SAMHD1	4.23	5.78	4.67	18.36	4.44	3.63	7.05	6.88	3.09	9.43	2.79	9.56	4.01	10.07	5.04	6.28429
G9940_3320	S100A2	1656.8	531.07	1965.38	1066.41	2340.29	1405.51	777.59	1391.86	2605.79	1296.36	1763.03	1410.31	2782.91	1240.1	2837.15	1990.81
G9940_16539	LOC101122330	25.34	32.3	22.5	44.15	24.86	32.28	31.73	30.4514	18.33	22.59	15.16	25.91	8.54	28.18	15.3	19.1443
G9940_16554	ARHGEF18	14.82	12.11	14.45	25.14	11.63	15.88	28.81	17.5486	11.94	28.77	13.16	24.39	14.78	24.73	11.06	18.4043
G9940_19614	RNF208	7.31	11.3	11.01	5.37	8.13	9.58	8.51	8.74429	9.12	17.5	10.95	11.07	17.69	12.67	18.28	13.8971
G9940_3226	FOXN1	5.65	4.21	3.09	2.18	2.5	3.5	4.61	3.67714	4.98	8.77	2.06	5.2	2.89	5.39	5.59	4.98286
G9940_9894	MROH6	4.82	5.89	2.1	3.74	2.74	2.91	8.1	4.32857	3.35	8.88	2.3	6.55	3.53	6.04	3.09	4.82
G9940_14872	DNASE1L1	25.7	20.41	21.91	46.92	28.43	22.58	35.99	28.8486	39.9	34.27	21.12	37.77	13.71	30.08	20.99	28.2629
G9940_6387	RANBP10	18.16	15.66	10.98	21.36	10.59	17.26	19.93	16.2771	17.77	24.83	13.77	22.08	11.44	26.46	11.87	18.3171
G9940_15828	IRAK1	20.07	12.77	15.57	27.83	18.11	19.72	23.94	19.7157	22.36	32.06	19.44	28.02	25.02	27.23	14.44	24.0814
G9940_7943	RYR3	0.41	0.2	0.28	1.96	0.23	0.44	1.32	0.691429	0.13	0.75	0.09	0.63	0.13	0.13	0.08	0.277143
G9940_11927	MBL2	0.02	0.08	0.05	0	0	0	0	0.0214286	0	0.06	0.08	0	0.02	0.03	0.09	0.04
G9940_2795	YJEFN3	0.55	0.4	0.36	1.2	0.45	0.46	0.97	0.627143	0.38	0.66	0.23	0.79	0.32	0.56	0.09	0.432857
G9940_3901	EIF5B	20.96	23.94	16.65	41.71	26.36	18.29	38.56	26.6386	25.93	30.72	12.04	32.24	5.86	19.47	13.19	19.9214
G9940_15940	ANKRD13A	72.91	55.37	56.46	83.54	62.75	74.59	74.99	68.6586	72.55	87	53	73.58	55.71	88.2	48.89	68.4186
G9940_2285	RASSF7	11.94	7.06	11.69	6.8	11.71	12	10.08	10.1829	13.23	14.01	8.83	13.94	20.21	14.83	11.5	13.7929
G9940_23944	CXCR4	5.42	5.12	3.24	6.45	3.18	3.79	5.81	4.71571	2.15	4.11	2.5	6.38	2.53	3.8	2.96	3.49
G9940_2519	FAM166A	0.06	0.14	0.13	0.09	0.07	0.21	0.16	0.122857	0	0.08	0.07	0.08	0.46	0.15	0.36	0.171429
G9940_12524	HSPA1L	1.91	1.89	1.63	2.58	1.45	1.71	2.39	1.93714	1.85	2.67	1.59	2.34	1.19	2.65	0.91	1.88571
G9940_7723	CLEC5A	0.51	1.01	1.23	0.92	1.39	0.34	0.61	0.858571	0.71	0.82	0.51	2	0.89	1.91	1.13	1.13857
G9940_6959	BNIP3L	20.43	26.84	14.18	26	13.56	29.36	24.8	22.1671	19.13	14.9	16.6	17.39	10.4	16.48	15.96	15.8371
G9940_4795	SOX13	23.28	17.78	19.31	23.23	20.63	22.38	24.79	21.6286	15.76	36.78	17.11	27.91	28.07	35.32	12.08	24.7186
G9940_1246	MAML2	1.74	1.61	1.16	3.14	1.76	1.67	1.93	1.85857	1.84	1.57	1.28	1.89	2.12	1.23	0.91	1.54857
G9940_7568	TMEM248	27.67	21.55	23.7	47.31	23.29	28.14	36.22	29.6971	27.53	32.55	22.12	34.69	17.75	33.93	17.64	26.6014
G9940_10819	TPM2	1473.34	251.01	1150.86	3151.11	779.99	16.58	3912.06	1533.56	1059.99	2091.27	602.64	1249.47	115.03	169.19	31.54	759.876
G9940_10254	TRANK1	0.71	0.49	0.99	4.54	0.63	0.81	1.8	1.42429	0.32	2.2	0.35	1.7	0.49	0.58	0.18	0.831429
G9940_14269	MSMB	0	0	0	0	0	0	0.26	0.0371429	0	0	0	0.13	0	0	0	0.0185714
G9940_9491	LOC101113260	0	0	0	0	0	0	0	0	0	0	0	0	0	0	0	0
G9940_7369	C1H1orf56	0.27	0.12	0.1	0.09	0	0.23	0	0.115714	0.04	0.09	0.04	0.12	0	0.21	0.06	0.08
G9940_9410	SLC35A1	8.76	16.72	9.94	19.97	11.73	12.08	19.07	14.0386	9.31	11.13	9.16	14.7	4.88	11.62	8.63	9.91857
G9940_12190	C22H10orf90	0	0	0	0	0	0	0	0	0	0	0	0	0	0	0	0
G9940_4196	LMTK3	0.65	1.16	1.98	1.44	0.74	0.49	1.67	1.16143	2.44	1.45	0.5	2.6	0.79	0.57	0.64	1.28429
G9940_23637	EDNRB	1.11	1.58	0.74	4.77	1.3	1.26	1.92	1.81143	0.57	1.45	0.65	2.13	0.43	0.47	0.46	0.88
G9940_8155	APH1B	0.67	0.59	1.16	1.52	0.8	0.87	1.71	1.04571	0.25	0.87	0.43	1.11	0.72	0.59	0.18	0.592857
G9940_872	NSUN3	2.24	6.65	2.17	4.71	3.3	5.69	3.11	3.98143	2.89	3.25	3.61	4.41	1.57	5.05	2.39	3.31
G9940_20993	LOC114112179	0	0	0	0	0	0	0	0	0	0	0	0	0	0	0	0
G9940_17068	MAPK3	104.21	97.02	117.02	132.03	117.59	142.37	122.83	119.01	106.69	120.9	123.67	124.09	177.83	112.32	105.41	124.416
G9940_9826	ALOX12	25.77	24.45	23.97	32.06	18.57	40.73	34.06	28.5157	33.43	54.79	38.38	44.71	21.88	44.04	24.25	37.3543
G9940_23221	LOC114118067	0.48	0.3	0.28	1.51	0.5	0.04	0.54	0.521429	0.04	0.79	0.09	0.68	0.2	0.28	0.37	0.35
G9940_15221	KCTD3	7.16	10.48	4.02	15.44	7.75	9.81	10.82	9.35429	6.28	11.29	4.52	9.56	3.25	8.6	4.07	6.79571
G9940_23952	ATP5MC2	1584.56	1534.14	1583.67	1233.59	1715.6	1510.95	1551.27	1530.54	1349.84	1341.81	1689.18	1487.4	2223.38	1556.39	1353.53	1571.65
G9940_2178	USP39	19.88	12.93	14.88	25.53	14.59	15.59	21.24	17.8057	23.28	25.36	15.46	20.97	13.57	20.6	11.92	18.7371
G9940_21788	FUT7	0.2	0.23	0.21	0.24	0.31	0.19	0.39	0.252857	0.14	0.44	0.34	0.33	0.72	0.59	0.47	0.432857
G9940_16346	DDX1	23.48	26.85	20.27	58.05	21.72	29.24	42.42	31.7186	24.14	35.64	17.42	36.92	7.6	27.89	12.48	23.1557
G9940_1735	LOC101103227	0	1.27	0.57	5.09	0.06	2.44	3.13	1.79429	0.69	0	0.89	0.83	0.9	1.11	0	0.631429
G9940_4861	LOC101107295	28.96	21.46	24	33.94	26.39	22.43	26.78	26.28	35.25	40.29	17.72	29.88	24.51	24.04	17.52	27.03
G9940_7931	GRB10	3.63	2.6	4.33	15.14	4.17	1.82	8.66	5.76429	2.88	8.38	2.79	7.33	2.95	3.64	1.5	4.21
G9940_10899	SYNCRIP	15.91	21.29	11.82	40.18	16.44	21.68	28.03	22.1929	13.76	27.63	10.31	31.72	7.45	22.7	12.67	18.0343
G9940_20277	LOC114109690	0.51	0	0	0	0.19	0	0.22	0.131429	0.36	0	0.19	0	0.35	0.21	0.04	0.164286
G9940_11206	MAP3K21	1.51	1.42	0.78	2.97	0.83	1.55	2.38	1.63429	0.95	1.51	0.66	2.44	0.71	2.01	0.37	1.23571
G9940_1988	OTOGL	0.02	0.01	0.01	0.04	0.01	0	0.05	0.02	0.01	0	0.02	0	0	0	0	0.00428571
G9940_6933	LOC101109989	2.86	4.77	3.12	10.16	4.45	3.24	7.52	5.16	4.16	4.51	2.56	6.73	2.31	5.33	0.97	3.79571
G9940_20807	LOC114111394	0	0	0	0	0	0	0	0	0	0	0	0	0	0	0	0
G9940_9683	NSUN6	2.21	2.19	1.82	7.29	1.58	2.19	5.22	3.21429	2.11	3.18	1.61	4.61	1.73	2.38	0.61	2.31857
G9940_9674	NAPRT	39.04	32.04	44.62	45.62	37.3	47.83	39.84	40.8986	43.15	36.65	46.71	59.71	43.61	37.85	38.64	43.76
G9940_20271	LOC114109681	0	0.04	0	0	0	0	0	0.00571429	0	0	0	0	0.07	0	0	0.01
G9940_23738	CEBPB	18.44	15.83	18.96	29.78	11.94	12.09	23.4	18.6343	10.68	51.29	14.22	40.43	15.56	29.79	13.33	25.0429
G9940_13041	HELZ	2.52	2.3	1.66	6.83	2.1	2.95	4.52	3.26857	1.85	3.86	1.52	4.01	2.05	4.32	0.89	2.64286
G9940_12619	LRRC8A	14.97	9.93	14.38	28.47	14.01	13.73	19.87	16.48	15.92	35.41	13.76	30.33	14.45	24	16.61	21.4971
G9940_2288	TNKS2	5.69	5.37	2.5	20.67	3.33	7.39	10.34	7.89857	2.85	7.81	2.71	10.43	2.54	7.29	1.64	5.03857
G9940_9507	CCR8	0.58	0.45	0.43	0.89	0.24	0	0.97	0.508571	0.26	0.71	0.34	1.27	0.18	0.3	1.2	0.608571
G9940_12040	NDUFC1	15.25	11.19	10.05	17.99	12.02	13.73	12.61	13.2629	14.29	15.02	8.63	11.74	7.37	13.43	12.4	11.84
G9940_10031	LOC101113937	0	0	0	0	0	0	0	0	0	0	0	0	0	0	0	0
G9940_14848	RALGAPA1	5	6.74	3.13	10.77	3.59	7.03	8.59	6.40714	3.33	4.74	2.75	6.44	2.26	4.57	1.51	3.65714
G9940_18776	MNX1	0	0.13	0.06	0	0	0	0.22	0.0585714	0.18	0.07	0.06	0.14	0.06	0.14	0.1	0.107143
G9940_24011	FGFR3	36.26	30.59	35.89	55.13	31.85	48.1	46.93	40.6786	20.95	161.48	31.41	65.86	36.88	98	34.96	64.22
G9940_4499	SUGP2	6.07	4.28	3.52	22.45	4.43	5.46	14.99	8.74286	4.4	15.83	2.99	11.98	4.04	12.66	1.48	7.62571
G9940_726	ZNF527	1.72	2.49	1.32	5.33	1.95	2.2	4.17	2.74	1.31	1.68	1.28	2.47	0.6	2.23	1.03	1.51429
G9940_5918	TUB	0.89	1	0.4	4.82	0.77	0.52	2.45	1.55	0.69	2.68	0.33	1.52	1.62	0.36	0.06	1.03714
G9940_13586	MACF1	15.27	11.68	8.71	42.76	9.55	12.45	28.53	18.4214	12.19	28.87	9.76	25.12	15.22	19.25	5.41	16.5457
G9940_13762	POLDIP2	116.95	106.04	108.97	116.49	129.03	126.07	120.47	117.717	129.56	141.99	141.41	129.4	164.41	164.93	110.23	140.276
G9940_12055	CFAP58	0	0.03	0.01	0.16	0.06	0.03	0.02	0.0442857	0	0.02	0.02	0.04	0.03	0.04	0	0.0214286
G9940_9008	ITPRIPL1	4.44	3.16	3.77	8.47	3.85	2.44	6.43	4.65143	5.74	4.14	2.63	6.04	3.66	4.14	3.99	4.33429
G9940_13721	ABCD3	11.53	20.38	10.38	23.43	13.76	26.1	20.61	18.0271	12.36	13.27	8.74	15.47	5.02	12.62	8.39	10.8386
G9940_13127	CFAP100	0.26	0.07	0.23	1.6	0.36	0.11	0.91	0.505714	0.24	0.46	0.25	0.79	0.03	0.04	0	0.258571
G9940_629	GPX1	1706.87	1821.49	2348.05	1109.79	2059.75	1983.79	1384.82	1773.51	2348.94	2048.98	2354.62	1557.54	2867.66	2236.24	2069.93	2211.99
G9940_8587	FBXO2	1.06	0.89	1.24	0.79	0.55	0.99	0.91	0.918571	0.8	0.91	0.69	1.33	0.89	1.11	0.53	0.894286
G9940_8846	LOC101112427	0	0	0	0	0	0	0	0	0	0	0	0	0	0	0	0
G9940_10855	VILL	0.85	0.44	0.63	0.19	0.26	1.1	1.63	0.728571	0.19	0.81	0.95	0.71	1.07	0.46	0.53	0.674286
G9940_8530	KCNA2	0.07	0.02	0.04	1.71	0.06	0.02	0.27	0.312857	0.05	0.34	0.1	0.21	0.07	0.11	0	0.125714
G9940_2685	MCM3	11.64	6.2	9.45	27.78	10.67	7.26	16.56	12.7943	25.2	18.53	9.96	17.39	9.8	10.81	12.46	14.8786
G9940_6485	NOL8	2.57	3.81	1.38	7.85	2.99	3.54	6.65	4.11286	2.08	3.22	1.57	5.15	0.91	2.41	1.28	2.37429
G9940_952	LTBP1	3.89	2.69	2.71	34.53	2.42	2.55	6.93	7.96	1.7	4.14	2.27	5.42	1.29	3.34	1.75	2.84429
G9940_8120	DIPK1C	39.99	27.19	28.55	17.76	37.75	19.51	35.65	29.4857	31.67	16.07	18.08	29.32	55.99	91.04	24.69	38.1229
G9940_22043	LOC114114966	0	0	0	0.07	0	0	0	0.01	0	0	0	0	0	0	0	0
G9940_21286	LOC114113035	0.68	0	0	0.6	0.34	3.54	1.78	0.991429	0	1.44	0	0	0	0	0	0.205714
G9940_16837	CDH4	0.08	0.05	0.09	0.87	0.05	0.05	0.14	0.19	0.01	0.07	0.07	0.3	0.04	0.07	0	0.08
G9940_5809	LOC101108528	6.65	6.73	3.52	16.17	4.78	5.72	9.96	7.64714	4.69	12.15	4.96	11.15	4.01	15.29	2.98	7.89
G9940_4104	LRRC59	31.56	24.11	26.71	44.29	28.23	27.96	30.31	30.4529	45.75	54.02	23.86	43.85	20.95	42.43	34.39	37.8929
G9940_10696	RNASET2	10.43	8.12	12.63	24.57	14.8	11.14	17.55	14.1771	13.89	20.39	10.95	14.53	14.44	20.79	8.18	14.7386
G9940_9279	LOC101112981	1.51	4.58	2.37	3.04	6.15	2.61	9.03	4.18429	2.45	5.38	5.45	7.81	4.16	7.8	4.55	5.37143
G9940_11264	ZMYM4	1.11	1.46	0.57	4.59	1.26	1.34	2.74	1.86714	0.62	1.81	0.56	2.5	0.65	1.57	0.36	1.15286
G9940_10098	RNASE6	7.12	5.85	4.19	13.57	3.64	3.19	4.48	6.00571	1.32	5.81	3.76	5.66	3.84	7.34	3.18	4.41571
G9940_5600	RIC3	0.75	1.2	1.06	3.44	0.54	0.66	2.96	1.51571	0.77	1.76	0.4	1.75	0.87	2.13	0.25	1.13286
G9940_11115	POLH	9.1	5.88	5.98	15.51	7.82	6.38	12.16	8.97571	10.01	8.37	6.08	13.03	4.64	7.5	5.44	7.86714
G9940_21580	FBXW5	77.56	39.67	88.14	95.05	80.62	49.9	96.18	75.3029	77.75	113.45	68.86	88.04	95.19	70.4	48.88	80.3671
G9940_1289	GC	0.11	0.26	0.38	0.1	0.08	0	0	0.132857	0	0.34	1.3	0	0.45	0.23	0.24	0.365714
G9940_8657	SLC22A7	0	0	0	0	0	0	0	0	0	0.04	0.03	0	0.03	0	0	0.0142857
G9940_3248	C1H1orf87	0.05	0.07	0.06	0.11	0	0	0.08	0.0528571	0.09	0.08	0	0.16	0	0	0.06	0.0557143
G9940_14854	NTNG1	0.45	0.21	0.43	3.63	0.42	0.11	1.33	0.94	0.41	0.81	0.23	0.55	0.11	0.21	0.07	0.341429
G9940_11056	FECH	20.78	17.48	12.98	33.08	18.36	20.04	27.73	21.4929	16.88	25.16	17.83	26.51	13.96	32.53	11.53	20.6286
G9940_363	MRCL3	565.53	587.83	634.45	660.17	616.08	613.12	635.69	616.124	619.89	537.25	554.18	594.68	375.54	500.38	607.32	541.32
G9940_16355	MOB3A	28.21	22.14	31.11	29.72	29.75	23.55	24.54	27.0029	29.69	38.12	25.79	38.24	38.62	35.16	30.44	33.7229
G9940_12456	RIPOR2	0.39	0.2	0.25	0.75	0.15	0.2	0.52	0.351429	0.15	0.22	0.07	0.48	0.19	0.27	0.36	0.248571
G9940_20579	LOC114110610	0.45	0.66	0.79	3.89	0	0.41	1.18	1.05429	1	1.8	1.96	3.38	0.43	1.37	0.15	1.44143
G9940_8375	PHB	188.89	169.04	206.64	151.53	176.58	220.13	147.65	180.066	239.15	258.26	212.03	186.28	190.1	270.03	183.37	219.889
G9940_10358	BSG	2500.14	2038.53	3244.63	1561.36	3033.09	2986.61	1545.25	2415.66	3310.28	2396.86	3217.02	2678.82	4191.39	3740.04	2588.1	3160.36
G9940_13830	C12H1orf116	33.92	25.43	21.43	22.56	22.02	33	27.96	26.6171	29.62	41.97	22.01	37.85	27.13	37.69	23.44	31.3871
G9940_970	AMTN	0.7	0.9	0.94	2.5	1.22	0.77	1.85	1.26857	0.49	1.64	0.82	1.47	1.32	2.33	0.84	1.27286
G9940_5228	TAFA3	0.32	0.18	0.08	0.25	0.04	0.27	0.1	0.177143	0.13	0.16	0.45	0.1	0.16	0.3	0.18	0.211429
G9940_20997	LOC114112206	0.03	0.04	0.2	0.1	0.11	0.11	0	0.0842857	0.07	0.04	0.07	0.12	0.61	0.04	0.03	0.14
G9940_18745	NPTXR	1.25	0.21	0.45	4.6	0.73	0.17	2.56	1.42429	0.86	1.4	0.34	1.44	0.26	0.35	0.06	0.672857
G9940_15401	EFS	23.74	18.3	18	19.7	16.01	19.22	16.52	18.7843	18.32	34.48	17.21	24.33	34.54	37.17	20.6	26.6643
G9940_4446	LRRC14	10.71	8.82	9.93	15.58	9.26	8.76	14.78	11.12	10.65	16.29	8.46	13.63	11.33	12.61	5.87	11.2629
G9940_12292	C5H19orf71	0.47	0.14	0.24	2.16	0.37	0.31	0.68	0.624286	0.39	1.17	0.07	0.79	0.41	0.81	0.13	0.538571
G9940_4398	LOC101106720	0.15	0.66	0.07	0.05	0.12	0.08	0.09	0.174286	0.27	0.05	0.21	0.27	0.15	0.37	0.14	0.208571
G9940_11841	KCNC3	0.51	0.4	0.38	1.07	0.84	0.51	0.85	0.651429	0.9	1.03	0.59	0.85	0.72	1.86	0.54	0.927143
G9940_9318	FAM78B	0.24	0.21	0.19	0.66	0.12	0.12	0.31	0.264286	0.17	0.48	0.21	0.39	0.19	0.33	0.12	0.27
G9940_16475	CERS6	0.4	0.76	0.62	1.58	0.6	0.33	0.7	0.712857	0.67	0.5	0.49	1	0.32	0.94	0.41	0.618571
G9940_15141	SLC10A1	0	0.05	0.07	0.24	0.06	0.07	0.19	0.0971429	0.01	0.12	0.18	0.11	0.15	0.04	0.07	0.0971429
G9940_13681	HAUS2	3.8	5.84	2.85	12.12	3.29	5.37	7.53	5.82857	3.6	5.05	2.33	7.13	1.07	4.54	1.29	3.57286
G9940_23136	ZSCAN22	0.13	0.43	0.26	0.66	0.47	0.33	0.54	0.402857	0.2	0.08	0.29	0.2	0.55	0.08	0.24	0.234286
G9940_13782	LZTFL1	6.15	3.83	3.72	9.6	3.98	3.39	8.06	5.53286	3.02	4.71	2.89	6.01	1.1	4.64	2.57	3.56286
G9940_17638	LOC105601990	1.85	2.71	1.71	4.79	2.43	4.49	3.11	3.01286	1.09	2.33	1.22	1.63	0.73	1.84	1.04	1.41143
G9940_14718	ZBTB44	3.29	4.4	2.24	8.04	2.92	5.71	5.46	4.58	2.45	4.7	2.34	5.06	1.93	6.26	1.12	3.40857
G9940_1928	SLTM	8.6	13.02	6.1	22.04	10.1	9.92	17.56	12.4771	7.3	11.92	4.94	15.72	3.2	9.63	4.47	8.16857
G9940_10752	LOC101114850	0	0	0	0	0.02	0	0	0.00285714	0	0	0	0	0	0	0	0
G9940_3694	PEX5L	0.02	0.05	0.06	0.1	0.02	0.02	0.08	0.05	0.04	0.05	0.02	0.04	0.02	0.02	0.02	0.03
G9940_3295	SPHK1	14.11	14.39	17.91	14.51	22.24	11.77	9.58	14.93	11	19.94	11.51	26.11	29.49	36.04	17.35	21.6343
G9940_11423	RPS6KA5	16.21	12.55	9.44	30.28	13.59	16.31	22.45	17.2614	10.47	16.98	9.58	23.37	8.58	22.96	6.24	14.0257
G9940_10930	LOC101115073	0	0.61	0	0.12	0.2	0.51	0	0.205714	0.09	0	0.1	0.59	0.41	1.5	0.08	0.395714
G9940_13467	PLAT	7.36	6.08	7.69	17.06	6.34	7.99	7.67	8.59857	5.94	5.76	5.76	6.32	5.06	7.94	6.6	6.19714
G9940_10368	GABRR1	0	0	0	0	0	0	0	0	0	0	0	0	0	0	0	0
G9940_15839	DHFR	2.39	2.42	1.35	6.07	2.76	2.8	4.69	3.21143	2.16	2.2	1.71	3.33	0.89	1.85	0.86	1.85714
G9940_9845	PRMT3	3.37	4.5	2.7	5.22	3.41	4.25	4.77	4.03143	3.85	4.3	2.18	3.59	1.25	3.93	2.72	3.11714
G9940_2488	SIGIRR	8.28	8.63	11.47	13.76	10.26	7.2	11.26	10.1229	9.29	16.89	7.88	14.02	12.88	14.29	8.3	11.9357
G9940_23583	FGF10	0.26	0.49	0.15	1.4	0.16	0.38	0.31	0.45	0.23	0.38	0.16	0.71	0.1	0.21	0.13	0.274286
G9940_6411	ZKSCAN5	4.32	3.83	3.87	11.44	3.82	4.21	9.07	5.79429	4.41	7.1	3.57	7.96	2.56	5.94	2.18	4.81714
G9940_10535	LOC101114575	0.02	0.09	0.03	0.1	0	0.05	0.14	0.0614286	0.02	0.27	0.03	0.05	0.05	0.19	0.02	0.09
G9940_3010	EFCAB14	14.1	15.81	10.96	24.64	13	19.54	18.84	16.6986	18.1	23.73	12.49	18.63	9.04	22.06	9.03	16.1543
G9940_21844	ZNRF2	1.72	2.46	1.83	3.83	2.13	2.12	3.57	2.52286	1.83	3.02	1.65	3.04	1.42	3.27	1.31	2.22
G9940_14116	POLI	2.19	3.81	1.43	5.02	3.77	2.72	6.78	3.67429	2.26	3.6	1.98	4.87	0.75	2.29	0.93	2.38286
G9940_20356	LOC114110100	0	0	0	0	0	0	0	0	0	0	0	0	0	0	0	0
G9940_8285	ADH7	0.12	0.2	0.06	0.08	0	0.2	0	0.0942857	0.31	0.31	0.07	0.15	0.36	0.07	0.11	0.197143
G9940_17489	LOC101123559	5.8	7.25	6.31	12.5	8.04	5.79	9.2	7.84143	4.82	6.45	4.11	7.93	10.37	6.43	4.42	6.36143
G9940_13274	MYL10	0.21	0.23	0.31	0	0.12	0	0	0.124286	0.65	0	0	0	0.21	0.13	0.19	0.168571
G9940_5997	LRRC14B	0.03	0	0.03	0.08	0.07	0	0.45	0.0942857	0.15	0.15	0	0	0	0	0.03	0.0471429
G9940_13210	BMS1	5.02	5.75	4.96	14.37	5.1	5.35	10.98	7.36143	5.37	10.36	4.06	10.83	2.62	6.02	3.56	6.11714
G9940_10075	GALNT5	0.02	0	0.01	0.02	0	0.01	0	0.00857143	0	0	0	0	0	0	0	0
G9940_6433	LOC101109351	1	0.16	2.12	0.45	0.19	0.56	0.72	0.742857	0.43	0.49	0.44	1.89	0.1	0.12	0.58	0.578571
G9940_10666	LOC101114750	10.26	9.6	0.99	10.77	1.01	4.56	7.01	6.31429	7.52	6.62	6.98	9.47	0.79	4.47	2.77	5.51714
G9940_6996	RABIF	34.33	31.1	29.59	46.67	34.92	37.04	44.66	36.9014	37.06	57.9	28.89	43.17	32.84	53.32	25.6	39.8257
G9940_16702	MPZL3	20.96	33.27	17.18	25.06	15.52	34.95	31.16	25.4429	24.11	21.83	19.24	29.9	14.17	37.36	15.91	23.2171
G9940_876	ZIC4	0	0	0.02	0.02	0	0	0.02	0.00857143	0	0.05	0.09	0	0	0	0	0.02
G9940_12831	TRMT11	1.01	1.97	1.48	2.95	1.29	1.4	1.84	1.70571	1.36	1.36	0.96	2.03	0.42	1.3	0.69	1.16
G9940_5157	PQBP1	43.69	35.25	42.3	44.63	42.73	31.73	40.14	40.0671	51.34	55.33	40.39	50.85	46.36	40.33	43.35	46.85
G9940_1658	CSMD1	0.01	0	0	0	0	0.01	0.01	0.00428571	0.01	0.01	0	0.02	0	0	0.01	0.00714286
G9940_6673	C1H1orf185	0	0	0.07	0.3	0.08	0	0	0.0642857	0.08	0	0.08	0.18	0.07	0	0	0.0585714
G9940_19765	PAM16	238.72	267.01	272.41	137.54	270.29	181.05	176.13	220.45	228.39	206.14	242.54	182.69	380.88	240.74	249.79	247.31
G9940_21433	OLIG1	0	0	0	0	0	0	0	0	0	0	0	0	0	0	0	0
G9940_16740	PET100	171.66	180.49	216.04	117.05	241.57	143.16	130.06	171.433	186.34	159.93	201.42	156.61	207.14	154.84	224.56	184.406
G9940_14591	SAMD7	0	0	0	0	0	0	0	0	0	0	0	0	0	0	0	0
G9940_7639	PRF1	0.86	0.4	1.11	1.11	0.7	0.17	0.46	0.687143	0.12	1.39	0.23	1.09	0.21	0.77	0.68	0.641429
G9940_8103	LOC101111486	0	0.1	0.09	0.54	0	0.1	0.11	0.134286	0.05	0.38	0.15	0.21	0.17	0.11	0	0.152857
G9940_9954	TBRG4	77.75	63.14	69.44	67.38	76.68	72.88	71.41	71.24	77.12	115.85	64.72	103.5	87.96	124.92	72.72	92.3986
G9940_6702	PRSS37	2.56	0.62	1.3	0	1.24	0.94	0.71	1.05286	2.4	0.48	0.41	0.9	1.11	0.57	4.83	1.52857
G9940_345	NFIL3	10.37	13.06	15.28	18.99	12.34	14.81	14.96	14.2586	16.44	23.03	12.4	15.83	10.63	19.58	15.79	16.2429
G9940_2554	AMT	10.06	6.4	8.93	18.38	8.19	9.28	16.88	11.16	6.34	16.46	6.06	16.5	9.47	13	4.84	10.3814
G9940_21984	PNP	159.64	180.59	140.57	95.3	87.17	128.71	59.23	121.601	98.19	71.09	91.05	118.02	75.43	106.62	135.55	99.4214
G9940_7536	PREP	24.68	23.24	14.94	31.76	16.56	26.63	23.01	22.9743	32.48	33.14	21.51	27.97	15.35	25.84	17.63	24.8457
G9940_15021	ELSPBP1	0	0	0	0	0	0	0	0	0	0	0	0	0	0	0	0
G9940_5418	NDUFB5	205.1	199.67	201.08	156.48	209.19	154.42	157.15	183.299	195.97	156.75	216.49	158.4	124.89	206.13	221.43	182.866
G9940_17193	NSMCE4A	22.13	26	20.42	36.95	21.97	23.12	32.7	26.1843	23.04	24.68	20.94	35.09	10.3	29.37	16.89	22.9014
G9940_14601	THAP1	3.16	3.14	2.3	4.71	2.22	3.75	3.63	3.27286	2.21	3.57	1.93	3.61	1.31	3.22	2.02	2.55286
G9940_2518	TMEM184B	13.87	10.63	10.84	24.24	11.02	13.03	14.99	14.0886	12.68	21.61	11.76	16.49	12.49	21.92	7.18	14.8757
G9940_1356	LNPEP	0.71	0.63	0.3	3.36	0.4	1.34	0.91	1.09286	0.79	0.72	0.32	1.17	1.93	1.26	0.18	0.91
G9940_15189	ENTPD4	9.95	8.67	7.37	15.88	8.78	14.97	13.18	11.2571	14.98	11.56	13.32	17.38	9.27	15.58	6.04	12.59
G9940_12094	CXXC5	18.77	16.82	16.09	31.56	18.64	21.79	25.5	21.31	22.2	19.31	18.59	22.12	13.49	18.99	10.64	17.9057
G9940_20570	LOC114110596	0	0	0	0	0.44	0.45	0	0.127143	0	0	0.44	0.24	0	0	0	0.0971429
G9940_19460	COP1	22.16	24.35	19.9	30.9	24.43	27.69	23.72	24.7357	18.99	20.69	17.11	26.51	11.63	26.4	13.97	19.3286
G9940_13734	IFT172	2.38	1.82	2.7	10.01	2.26	1.32	5.6	3.72714	1.96	5.54	1.79	4.71	1.42	3.47	0.82	2.81571
G9940_3656	LAMB1	10.08	10.37	7.95	46.51	7.95	6.83	25.69	16.4829	5.27	13.33	4.07	15.43	5.07	15.49	2.43	8.72714
G9940_11151	UBLCP1	11.35	22.46	11.35	22.98	17.6	24.4	17.65	18.2557	19.28	11.31	9.1	17.48	4.52	10.21	9.55	11.6357
G9940_2826	MCCD1	3.99	5.7	2.97	1.77	2.6	1.76	4.06	3.26429	3.72	4.2	3.38	2.95	9.24	3.01	3.74	4.32
G9940_9107	ZNF214	0.56	0.71	0.5	1.66	0.39	0.24	1.13	0.741429	0.29	0.91	0.23	0.77	0.11	0.35	0.08	0.391429
G9940_19889	LOC114108727	0	0	0	0.19	0	0	0	0.0271429	0.2	0.08	0	0	0	0	0	0.04
G9940_1301	FADS6	25.95	30.73	1.59	12.41	24.57	34.78	27.34	22.4814	13.42	37.14	43.52	16.87	48.39	30.63	23.63	30.5143
G9940_15199	GFPT2	6.07	1.66	4.21	19.03	2.27	0.93	7.14	5.90143	1.61	6.24	2.29	5.01	1.31	1.53	0.15	2.59143
G9940_16588	PVRIG	0.76	0.38	0.63	1.25	1.07	0.38	0.55	0.717143	0.45	1.36	0.69	3.15	1.39	1.18	1.41	1.37571
G9940_12718	GRK3	1.25	1.09	1.31	3.02	1.56	1.48	2.04	1.67857	0.92	1.67	1.06	1.89	1.58	3.11	0.83	1.58
G9940_21810	LOC114114452	0.17	0.09	0.08	0.23	0.09	0	0.21	0.124286	0.17	0.22	0.09	0.2	0.17	0.1	0.38	0.19
G9940_1205	SH2D4A	18.12	25.88	22.83	21.83	18.61	29.46	23.82	22.9357	27.76	39.29	28.95	26.23	23.73	38.81	33.05	31.1171
G9940_10834	GAMT	197.33	173.54	206.92	141.73	204.8	204.44	145.97	182.104	144.39	144.39	160.07	141.49	318.67	186.19	173.14	181.191
G9940_22773	LOC114116989	133.52	182.67	34.72	154.77	219.14	136.74	214.15	153.673	66.99	218.53	215.07	137.81	76.82	69.16	193.56	139.706
G9940_23769	LOC443313	2832.95	2325.24	1364.19	1664.33	3746.51	1893.24	2156.28	2283.25	2670.06	1923.96	4659.17	3091.46	4335.42	1959.81	12411.2	4435.87
G9940_13620	ZGRF1	0.09	0.1	0.1	0.24	0.08	0.16	0.22	0.141429	0.17	0.15	0.04	0.2	0.05	0.11	0.09	0.115714
G9940_11112	PPP4R4	0.09	0.19	0.14	0.38	0.28	0.12	0.19	0.198571	0.16	0.07	0.14	0.16	0.06	0.07	0.06	0.102857
G9940_20627	C25H10orf105	0.19	0	0.19	0	0.21	0	0	0.0842857	0.2	0.24	0	0.69	0.38	0.47	0	0.282857
G9940_6149	RBP1	71.38	23.73	45.1	55.53	34.13	39.87	25.89	42.2329	53.42	11.33	25.17	26.46	61.36	25.65	22.08	32.21
G9940_3880	VGLL4	10.66	5.34	3.12	22.1	5.07	9.61	11.39	9.61286	8.72	14.05	4.77	15.47	3.06	15.73	0.99	8.97
G9940_3341	LOC101105325	0	0	0	0	0	0	0	0	0	0	0	0	0	0	0	0
G9940_11034	NEDD8	140.9	123.46	170.09	136.87	164.18	137.58	113.01	140.87	171.62	130.68	160.61	142.62	178.97	128	182.69	156.456
G9940_5671	LOC101108354	7.37	9.69	3.38	9.37	6.26	8.85	12.02	8.13429	6.04	8.01	4.23	11.58	2.21	10.97	2.82	6.55143
G9940_6350	EMD	65.24	48.19	59.36	91.05	62.68	47.93	72.08	63.79	72.47	80.44	46.41	72.95	76.8	55.79	43.81	64.0957
G9940_346	PANK2	9.44	7.94	7.54	15.57	7.94	8.4	14.61	10.2057	9.79	9.54	6.78	13.07	3.69	8.38	4.67	7.98857
G9940_6683	UCK2	3.75	2.8	2.11	4.36	2.84	1.85	3.21	2.98857	4.62	5.39	2.27	3.2	2.34	3.15	2.96	3.41857
G9940_5896	KIAA0232	4.5	4.45	3.44	13.99	4.27	6.73	11.2	6.94	5.12	10.93	4.09	10.35	3.59	9.41	1.93	6.48857
G9940_21629	LOC114113908	0.46	0.81	0.53	4.47	0.38	0.93	2.2	1.39714	0.48	1.62	0.11	1.84	0.72	1.59	0.14	0.928571
G9940_7796	CHD7	2.72	2.83	2.58	3.87	3.41	2.97	3.43	3.11571	3.16	5.57	2.38	4.14	3.01	5	1.88	3.59143
G9940_17146	C3H2orf49	3.76	3.92	2.96	8.52	3.56	3.42	6.85	4.71286	3.26	5.56	2.6	6.37	2.18	4.95	2.2	3.87429
G9940_1512	TRIM23	2.2	3.58	1.6	8.15	2.49	3.19	7.24	4.06429	2.09	3.17	1.48	4.33	1.14	3.51	0.81	2.36143
G9940_3895	HOXD1	0.04	0	0	0.05	0	0	0	0.0128571	0	0	0	0	0	0	0	0
G9940_6499	DENND5B	0.38	0.26	0.22	2.51	0.45	0.18	1.78	0.825714	0.18	0.92	0.2	1.13	0.17	0.34	0.15	0.441429
G9940_1567	FOXA2	0.03	0	0	0	0.04	0	0	0.01	0	0	0.04	0	0.03	0	0	0.01
G9940_8581	ZNF652	2.6	2.31	1.67	6.5	2.7	3.05	5.35	3.45429	2.1	3.48	1.76	4.59	1.53	3.61	0.95	2.57429
G9940_7802	GID8	26.23	27.91	19.56	40	21.05	29.48	33.16	28.1986	25.39	36.04	21.22	33.32	17.74	40.07	16.64	27.2029
G9940_15510	DBT	7.86	10.15	4.79	14.08	7.31	10.33	12.02	9.50571	7.98	8.11	4.06	10.21	2.88	11.86	3.49	6.94143
G9940_9636	GALNT15	2.19	1.98	4.07	9.32	1.65	1.23	11.93	4.62429	2.42	9	3.63	8.08	1.03	2.14	0.21	3.78714
G9940_1794	EFHC2	0.27	0.33	0.35	0.07	0.22	0.22	0.19	0.235714	0.05	0.1	0.06	0.18	0.05	0.12	0.09	0.0928571
G9940_2585	CATSPER3	3.75	2.96	3.07	3.11	4.23	4.76	5.24	3.87429	4.33	4.77	4.38	3.72	4.9	5.38	3.24	4.38857
G9940_5046	UBE2W	3.76	5.39	2.15	7.38	3.53	5.29	5.36	4.69429	3.25	4	2.19	4.32	1.61	4.27	1.49	3.01857
G9940_3617	2022-03-06	12.55	13.32	9.18	29.35	12.08	15.1	18.94	15.7886	12.37	17.14	8.77	17.58	8	17.51	5.92	12.47
G9940_12887	LOC101117587	5.5	3.92	5.47	5	8.45	6.13	10.47	6.42	5.59	7.52	3.84	8.87	7.64	11.61	2.32	6.77
G9940_14331	AGT	1.24	0.44	0.7	1.81	0.22	0.26	0.84	0.787143	0.93	1.37	1.28	0.44	1.02	0.81	0.39	0.891429
G9940_13323	EVL	45.99	23.24	44.91	92.02	42.7	19.64	70.25	48.3929	27.28	50.14	26.44	57.74	44.25	44.56	22.11	38.9314
G9940_1671	PRKAG1	19.35	16.13	22.3	33.45	23.8	16.76	26.3	22.5843	35.9	32.26	24.09	28.64	18.58	24.51	19.85	26.2614
G9940_9380	PRKAB2	3.41	3.65	3.26	15.13	3.4	2.88	12.65	6.34	3.84	7.42	2.35	7.04	1.39	4.5	0.94	3.92571
G9940_9991	BTF3	849.67	1056.69	653.18	738.45	849.08	812.5	838.65	828.317	639.47	546.06	626.76	758.22	305.33	596.94	590.56	580.477
G9940_11793	ZDHHC24	4.13	3.52	4.12	7.56	4.13	3.82	5.42	4.67143	5.54	6.08	3.9	6.73	5.42	6.31	3.43	5.34429
G9940_2938	SGSM2	10.67	7.39	7.44	22.05	7.8	8.68	17	11.5757	9.26	24.68	6.68	17.86	9.34	23.25	3.49	13.5086
G9940_3605	CD34	23.19	11.47	14.46	87.26	14.28	11.54	34.95	28.1643	9.05	28.31	14.29	33.91	6.79	11.14	4.48	15.4243
G9940_1728	TMEM268	1.54	0.98	1.21	3.52	0.79	1.12	1.5	1.52286	1.43	2.1	0.97	2.43	0.78	1.3	0.61	1.37429
G9940_18764	LOC105609617	0	0.15	0	0.23	0.14	0	0	0.0742857	0	0	0	0	0	0	0	0
G9940_6897	PHC2	32.54	17.52	32.63	69.58	27.5	18.66	56.96	36.4843	26.61	52.02	22.33	49.61	30.35	31.55	18.22	32.9557
G9940_6894	LOC101109939	0	0	0.15	0.11	0.17	0	0	0.0614286	0	0	0	0	0.08	0.09	0	0.0242857
G9940_17608	LOC105601887	0.02	0.01	0.02	0.03	0.01	0.03	0.02	0.02	0	0.01	0.01	0.03	0.04	0.01	0.01	0.0157143
G9940_3232	TGM3	459.39	734.17	502.22	795.01	739.6	595.92	968.74	685.007	695.15	1468.03	1171.95	995.53	831.75	900.72	1622.66	1097.97
G9940_14193	MRPL9	48.85	64.49	43.65	49.75	54.41	49.79	54.54	52.2114	43.15	41.47	35.52	53.7	36.69	59.58	35.73	43.6914
G9940_5156	DUSP21	0	0	0	0	0	0	0	0	0	0	0	0	0	0	0	0
G9940_7040	LOC101110131	0.57	0.73	0.63	1.44	0.46	0.89	0.73	0.778571	1.18	0.7	0.2	0.93	0.32	0.76	0.26	0.621429
G9940_3545	SDHAF1	15.92	19.16	22.85	21.06	20.01	13.75	12.76	17.93	20.73	23.13	12.94	22.21	27.45	27.21	18.82	21.7843
G9940_12173	MAG	0.03	0	0.06	0.16	0	0	0	0.0357143	0.04	0	0.03	0	0	0	0	0.01
G9940_21808	LOC114114442	0	0.09	0	0	0	0	0	0.0128571	0	0	0	0	0	0	0	0
G9940_14260	LRCH3	2.92	3.15	1.52	12.27	2.72	3.13	8.54	4.89286	1.52	4.65	1.67	6.17	0.7	3.6	0.69	2.71429
G9940_12957	WDHD1	0.49	0.64	0.5	2.08	0.65	0.75	0.89	0.857143	0.97	0.82	0.37	0.97	0.25	0.53	0.6	0.644286
G9940_1215	ZBTB40	7.75	4.75	6.36	17.5	5.41	6.48	10.4	8.37857	6.6	16.09	5.28	11.21	5.72	12.45	3.4	8.67857
G9940_17323	TRAP1	31.74	26.94	25.93	38	25.81	32.39	33.21	30.5743	43.41	57.66	28.88	39.7	33.49	56.84	26.54	40.9314
G9940_4774	FIGNL1	1.84	1.94	1.75	3	1.41	2.59	1.92	2.06429	2.39	2.8	1.32	2.99	0.99	2.03	1.11	1.94714
G9940_14726	CCL21	71.72	40.55	72.01	180.76	89.65	33.39	61.84	78.56	41.26	31.24	45.12	86.16	89.72	38	72.31	57.6871
G9940_5672	CHMP1B	54.1	60.02	39.41	55.83	44.92	67.79	54.37	53.7771	56.75	51.22	42.51	51.51	35.99	55.66	39.67	47.6157
G9940_15179	NDST2	18.36	11.44	13.39	24.48	12.93	15.67	21.66	16.8471	13.12	25.59	14.07	22.16	13.65	30.12	8.6	18.1871
G9940_23834	IFNG	0	0	0.09	0.25	0.1	0	0.11	0.0785714	0.09	0	0.1	0.22	0	0.11	0.08	0.0857143
G9940_6290	TMEM106C	4.72	3.32	4.17	9.53	5.07	4.09	6.25	5.30714	5.37	6.28	2.79	6.6	3.14	7.77	2.83	4.96857
G9940_9627	CHKA	6.18	7.78	5.46	8.58	5.27	7.59	10.33	7.31286	4.2	10	6.62	9.61	5.19	8.49	4.26	6.91
G9940_4272	CIITA	0.99	1.24	1.46	1.79	1.21	0.8	1.62	1.30143	0.83	2.46	1	2.39	1.72	3.11	1.93	1.92
G9940_20373	INS	0	0	0	0	0	0	0	0	0	0	0	0	0	0	0	0
G9940_6872	MMAA	23.24	33.42	28.87	33.84	32.05	37.84	28.59	31.1214	36.96	28.96	22.5	30.4	21.77	39.37	27.01	29.5671
G9940_9735	TAFA2	0.03	0	0	0.04	0	0	0	0.01	0	0.04	0.03	0.03	0	0	0	0.0142857
G9940_17154	LOC101123120	0.05	0.02	0.05	0.16	0.02	0	0.09	0.0557143	0.02	0.04	0	0.06	0	0	0	0.0171429
G9940_23767	CATHL3	0	0	0	0	0	0	0	0	0	0	0	0	0	0	0	0
G9940_10176	LPAR6	18.1	50.77	15.44	32.8	26.17	39.71	27.88	30.1243	26.31	22.43	20.17	30.76	7.01	34.67	18.03	22.7686
G9940_9280	CBLN3	0.23	0.2	0.36	1.44	0.31	0.2	0.46	0.457143	0.34	0.53	0.42	0.5	0.28	0.31	0.02	0.342857
G9940_8018	ZFP90	2.51	3.28	2.05	6	2.34	3.22	4.74	3.44857	2.08	3.36	1.65	4.1	1	3.68	1.37	2.46286
G9940_14094	UNC13D	5.43	3.8	4.76	4.64	6.1	5.13	4.62	4.92571	5.91	4.88	5.06	5.33	7.53	7.55	4.12	5.76857
G9940_16578	LOC101122394	0	0	0	0	0	0	0	0	0	0	0	0	0	0	0	0
G9940_3796	ALOX12B	7.35	12.83	3.95	2.76	1.92	5.54	8.63	6.14	4.62	1.45	0.64	3.77	2.38	1.24	4.31	2.63
G9940_8175	REXO2	66.15	75.33	81.88	89.34	90.23	89.06	69.3	80.1843	116.4	111.49	84.68	89.44	46.82	72.59	77.65	85.5814
G9940_19475	LOC106990128	0	0	0	0	0	0	0	0	0	0.01	0	0	0	0.1	0	0.0157143
G9940_6838	2022-09-10	18.18	18.58	15.44	45.49	19.5	21	42.53	25.8171	15.69	17.36	12.37	33.51	7.7	15.79	8.71	15.8757
G9940_12370	PTPRK	5.03	5.68	2.78	10.61	4.4	6.84	10.1	6.49143	2.97	8.42	3.84	7.56	2.96	9.63	1.95	5.33286
G9940_16806	BBS10	1.16	1.61	1.32	4.37	1.82	2.72	3.43	2.34714	1.55	1.44	0.72	2.59	0.64	2.58	0.95	1.49571
G9940_7654	CNNM4	15.51	14.29	9.97	22.16	12.57	23.73	20.49	16.96	20.94	29.12	17.66	23.2	12.67	38.1	6.36	21.15
G9940_28	TYMS	7.55	7.64	6.25	12.53	9.08	5.09	7.04	7.88286	10.97	3.4	3.39	9.65	7.64	6.33	7.6	6.99714
G9940_23962	SLC5A1	17.01	11.88	11.04	29.15	11.58	14.35	23.62	16.9471	16.4	48.55	21.31	34.12	11.88	39.06	18.95	27.1814
G9940_2496	LOC101104199	4.03	9.68	1.84	2.89	4.3	2.01	3.81	4.08	1.65	2.71	0.8	1.81	0.59	0	3.96	1.64571
G9940_11434	LOC101115729	0.64	0.34	0.35	3.18	0.19	0.28	1.94	0.988571	0.34	1.13	0.08	2.03	0.07	0.49	0.05	0.598571
G9940_6261	DTX1	3.66	1.25	2.98	11.67	2.76	1.21	2.27	3.68571	1.4	3.1	1.95	3.78	2.91	1.27	1.2	2.23
G9940_6418	MPP4	0	0	0	0	0	0	0	0	0	0	0	0	0	0	0	0
G9940_17	EIF4A2	288.52	373.14	207.46	513.31	233.96	282.67	430.86	332.846	216.3	286.31	183.27	363.9	110.56	364.8	135.19	237.19
G9940_3929	ZC3H12C	2.6	4.09	1.76	3.72	3.1	4.93	4.85	3.57857	2.05	3.4	1.96	4.61	2.06	3.65	2.36	2.87
G9940_13873	LIMA1	24.47	31.67	14.55	40.71	26.73	39.98	28.41	29.5029	22.05	20.4	13.1	30.97	14.79	38.71	11.74	21.68
G9940_7005	LOC101110088	0	0	0	0	0	0	0	0	0	0.04	0	0	0	0	0	0.00571429
G9940_1974	DUSP4	1.82	2.43	2.36	5.43	1.81	4.84	2.76	3.06429	7.61	4.12	3.38	3.64	1.4	4.63	0.63	3.63
G9940_12695	CCSER1	0.15	0.17	0.08	0.74	0.1	0.04	0.71	0.284286	0.09	0.33	0.05	0.39	0.02	0.16	0	0.148571
G9940_13180	INTS7	5.36	3.96	4.1	8.7	3.11	4.03	8.77	5.43286	3.75	7.46	3.84	8.12	2.55	7.08	2.54	5.04857
G9940_15095	SLC43A1	12.95	5.31	15.26	58.68	13.79	2.37	42.35	21.53	9.4	27.84	8.09	27.34	5.38	5.99	1.35	12.1986
G9940_23699	SLC15A1	1.76	0.71	0.73	2.01	0.98	2.69	3.01	1.69857	0.53	10.85	1.32	1.66	0.63	6.16	1.12	3.18143
G9940_10183	TMEM230	28.32	35.03	24.6	51.67	32.47	26.82	37.87	33.8257	40.09	38.67	28.86	40.41	19.66	41.28	20.79	32.8229
G9940_1912	ATP6AP2	55.91	80.52	46.99	87.24	59.22	77.16	92.75	71.3986	63.62	70	58.54	81.78	25.87	91.62	42.12	61.9357
G9940_75	SLIT2	0.5	0.12	0.38	3.33	0.46	0.12	0.86	0.824286	0.3	0.96	0.19	0.91	0.15	0.15	0.06	0.388571
G9940_22950	LOC114117569	0	0	0	0	0.03	0	0.01	0.00571429	0	0.02	0	0	0	0	0	0.00285714
G9940_2997	SLN	0.27	0	0	0	0	0.1	0	0.0528571	0	0	0	0	0	0	0	0
G9940_13710	LOC101118647	46.95	40.68	62.3	48.93	49.75	26.8	40.07	45.0686	54.37	48.66	53.48	43.34	77.06	44.2	49.28	52.9129
G9940_15127	LOC101120481	8.94	8.18	9.09	16.33	8.33	4.12	10.39	9.34	10.23	10.91	5.31	11.86	6.25	8.03	4.76	8.19286
G9940_13859	POLR2J	95.14	87.6	115.29	97.16	112.16	98.11	74.4	97.1229	127.21	125.42	108.94	94.63	117.9	88.31	117.45	111.409
G9940_23394	LOC114118505	0.29	0.16	0.99	0.23	0.16	0.81	0.33	0.424286	0.6	0.39	0.48	0.53	0.32	0.71	0.38	0.487143
G9940_1043	LSR	27.88	22.36	32.23	24.07	27.77	30.57	28.95	27.69	30.84	55.92	28.65	38.3	38.24	50.72	26.27	38.42
G9940_3391	GPR82	0.1	0.25	0.08	0.14	0.27	0.16	0.34	0.191429	0.04	0.16	0.09	0.05	0	0.15	0.15	0.0914286
G9940_15001	LOC101120326	34.25	30.36	46.44	53.31	23.81	13.96	53.26	36.4843	38.19	67.06	31.32	128.64	56.71	29.58	59.7	58.7429
G9940_10964	MPND	34.61	36.35	32.48	26.74	38.65	32.07	43.05	34.85	34.34	33.14	39.17	37.53	60.62	43.55	34.84	40.4557
G9940_5956	ZNF638	3.27	5.58	2.35	14.57	2.84	6.28	8.27	6.16571	2.56	5.1	1.56	6.7	1.97	3.94	1.14	3.28143
G9940_12523	TXNRD3	10.69	6.55	5.75	9.63	5.31	5.06	11.47	7.78	6.64	15.14	5.28	12.58	5.73	10.9	5.08	8.76429
G9940_2503	IMP4	51.47	38.08	42.51	50.82	43.5	35.7	46.17	44.0357	57.85	84	41.59	55.83	48.22	75.68	50.34	59.0729
G9940_9091	NALCN	0.01	0.01	0.04	0.24	0	0.01	0.01	0.0457143	0.02	0.03	0.01	0	0	0.01	0	0.01
G9940_3267	EIF4G3	8.84	7.45	5.53	40.79	7.51	6.78	19.93	13.8329	7.17	17.22	4.57	17.32	7.01	10.22	3.62	9.59
G9940_6787	ZBTB1	2.54	4.7	1.4	8.74	2.35	3.92	6.83	4.35429	1.53	3.46	1.49	5.47	0.92	3.77	0.97	2.51571
G9940_2781	HTATSF1	9.75	11.09	6.75	30.04	8.88	8.67	23.57	14.1071	6.53	14.66	5.4	17.6	3.45	8.89	4.19	8.67429
G9940_2744	RETREG3	31.95	27.69	26	55.88	26.41	36.99	45.26	35.74	34.52	47.18	30.98	46.49	30.85	52.82	20.2	37.5771
G9940_13408	LOC101118248	5.77	5.93	4.74	11.09	5.85	4.78	8.11	6.61	5.79	7.36	3.68	6.67	2.86	7.11	4.42	5.41286
G9940_14569	SERGEF	8.14	4.6	5.75	8.48	5.54	4.06	8.95	6.50286	5.76	7.9	5.36	6.36	6.24	5.77	8.13	6.50286
G9940_13628	SLC38A10	17.65	11.34	15.73	32.59	17.14	16.35	26.49	19.6129	17.06	36.33	14.5	25.47	16.25	32.62	13.47	22.2429
G9940_3421	IRF8	3.6	3.84	4.18	6.68	3.88	2.9	5	4.29714	2.41	5.47	2.5	6.51	4.07	9.68	5.17	5.11571
G9940_10705	LOC101114795	0	0	0	0	0	0	0	0	0	0	0	0	0	0	0	0
G9940_14895	KLHL11	2.57	2.96	1.78	4.87	1.93	2.24	3.11	2.78	1.47	2.71	1.5	3.32	1.1	2.93	0.96	1.99857
G9940_20900	LOC114111667	1.36	1.11	0.81	2.87	1.12	1.55	2.38	1.6	0.79	1.31	0.96	2.26	1.27	1.54	0.53	1.23714
G9940_6955	PEAR1	4.14	2.32	2.7	15.7	2.45	1.83	5.87	5.00143	1.62	4.32	2.15	5.24	1.9	2.63	0.83	2.67
G9940_23127	LOC114117931	7.28	5.22	8.97	4.87	4.27	3.6	3.77	5.42571	2.84	5.66	2.94	5.98	7.74	3.89	4.88	4.84714
G9940_11707	NMNAT1	9.41	11.29	9.08	19.33	10.32	9.73	17.58	12.3914	12.94	11.04	6.65	12.55	6.31	8.82	8.22	9.50429
G9940_4304	KRT12	0	0.13	0.04	0	0	0.04	0	0.03	0.11	0.14	0.04	0.05	0.08	0	0	0.06
G9940_893	APOF	0	0	0	0	0.09	0.14	0	0.0328571	0	0.05	0.18	0.05	0	0.05	0.07	0.0571429
G9940_3090	MDM2	6.63	11.67	4.82	13.8	6.33	9.5	12.79	9.36286	4.19	9.67	4.31	9.73	2.94	8.25	4.36	6.20714
G9940_20138	LOC114109406	2.47	6.18	1.67	8.71	2.64	9.93	3.63	5.03286	3.43	7.42	1.55	5.47	0.5	4	1.42	3.39857
G9940_5550	FSCN1	25.4	23.1	25.59	40.64	34.19	17.69	16.72	26.19	56.23	27.66	15.02	37.66	37.15	20.09	35.87	32.8114
G9940_23057	TMEM160	83.5	73.13	104.73	53.47	80.22	72.62	60.18	75.4071	100.64	85.67	97.72	79	158.86	70.95	95.2	98.2914
G9940_3366	LOC101105356	0	0	0	0	0	0.29	0.07	0.0514286	0	0.08	0	0	0	0	0	0.0114286
G9940_3995	TMEM9B	60.75	68.69	53.91	71.32	63.31	66.28	65.09	64.1929	71.75	68.21	61.79	67.14	47.36	75.31	55.34	63.8429
G9940_19590	LOC106990881	0	0.76	0	0	5	0	0	0.822857	0	0	0	8.34	0	0	0	1.19143
G9940_14284	KIF5A	0.13	0.03	0.08	0.15	0.03	0.01	0.26	0.0985714	0.02	0.06	0.08	0.06	0.06	0.04	0	0.0457143
G9940_2832	FAM53B	31.71	17.89	21.23	43.89	22.75	27.71	34.69	28.5529	22.87	41.22	19.88	35.42	31.97	41.92	13.02	29.4714
G9940_11476	PPP1R9A	0.32	0.48	0.17	1.37	0.19	0.1	1.01	0.52	0.13	0.54	0.12	0.39	0.02	0.14	0.01	0.192857
G9940_16248	POLR3F	5.65	7.08	7.15	12.76	8.72	6.71	10.63	8.38571	5.56	7.64	5.52	9.98	3.66	5.32	4.95	6.09
G9940_4376	USP50	0.23	0.13	0.06	0.4	0.13	0.2	0.15	0.185714	0.06	0.15	0.13	0.28	0.23	0.29	0.05	0.17
G9940_6319	SERPINH1	160.24	89.75	119.13	251.94	96.33	91.66	100.14	129.884	133.16	176.91	79.3	125.97	121.28	132.93	74.95	120.643
G9940_11032	PRDM5	0.2	0.16	0.07	2.56	0.2	0.04	0.93	0.594286	0.15	0.3	0.08	0.44	0.17	0.13	0.06	0.19
G9940_1410	TOR2A	6.57	4.59	8.09	7.74	6.33	4.97	5.52	6.25857	5.98	9.16	6.31	8.57	7.71	10.6	6.86	7.88429
G9940_8391	STOML1	1.23	1	1.25	4.22	1.4	1.77	3.16	2.00429	0.99	3.1	1.23	2.72	1.72	3.09	0.95	1.97143
G9940_17546	LOC101123632	0.04	0.07	0.18	0.67	0.02	0	0.4	0.197143	0	0.26	0.09	0.44	0.12	0.13	0.02	0.151429
G9940_4905	VAV1	0.95	0.84	0.75	2.34	0.54	0.43	1.35	1.02857	0.7	1.33	0.59	1.98	1.15	1.95	0.99	1.24143
G9940_4325	BTBD1	11.95	12.65	9.02	18.25	11.89	17.1	16.53	13.9129	14.39	11.9	10.22	13.85	6.21	15.04	9.48	11.5843
G9940_18958	OVCA2	29.32	26.31	29.16	18.21	38.04	16.04	23.32	25.7714	27.4	24.69	25.3	27.12	35.79	19.85	26.85	26.7143
G9940_12255	DEPDC1	0.73	0.85	0.4	1.74	0.66	0.44	0.91	0.818571	0.75	0.44	0.21	0.96	0.51	0.61	0.45	0.561429
G9940_16376	CCDC73	0.12	0.16	0.06	0.34	0.26	0.16	0.35	0.207143	0.13	0.16	0.02	0.2	0.04	0.23	0	0.111429
G9940_9811	DENND1A	10.08	6.47	6.58	15.73	7.23	7.99	12.72	9.54286	8.25	16.73	8.03	13.09	7.96	13.66	4.43	10.3071
G9940_7371	RGS5	4.35	7.98	3.87	57.18	5.61	5.25	12.32	13.7943	2.35	5	2.01	8.3	1.43	2.82	1.23	3.30571
G9940_1017	NAV3	0.16	0.09	0.12	0.81	0.06	0.05	0.25	0.22	0.06	0.06	0.05	0.22	0.09	0.08	0.03	0.0842857
G9940_9462	DBX2	0	0	0	0.07	0	0	0	0.01	0	0	0	0	0.22	0	0	0.0314286
G9940_7567	ZSWIM5	0.08	0.06	0.03	0.13	0.1	0.08	0.23	0.101429	0.04	0.14	0	0.17	0.05	0.11	0.02	0.0757143
G9940_13690	F10	0	0.04	0.26	0.05	0.08	0	0.05	0.0685714	0	0.33	0.53	0	0.15	0.05	0.13	0.17
G9940_3398	NR1H4	0	0	0	0	0	0.04	0.09	0.0185714	0.15	0	0	0.04	0	0.04	0	0.0328571
G9940_9188	LOC101112856	0.66	0	0	0.2	0.17	0	0	0.147143	0	0	0.17	0	0	0.18	0.14	0.07
G9940_4552	NINJ1	13.25	8.67	16.42	18.47	12.7	11.13	15.9	13.7914	10.15	17.97	11.45	14.1	20.7	16.72	9.98	14.4386
G9940_14054	GPR160	25.69	38.5	30.07	20.66	32.09	29.65	34.28	30.1343	32.51	20.41	30.54	28.12	20.28	20.31	23.43	25.0857
G9940_2613	CRTC3	7.24	5.06	4.57	21.79	5.95	4.63	11.65	8.69857	4.95	11.41	4.88	11.2	4.73	9.21	2.49	6.98143
G9940_7404	SAMD15	0.22	0.74	0.24	0.22	0.37	0.74	0.43	0.422857	0.33	0.44	0.27	0.64	0.18	0.32	0.2	0.34
G9940_4288	SLC25A42	58.06	30.33	38.3	40.2	47.69	70.66	47.71	47.5643	48.28	56.89	32.72	44.32	30.01	85.72	21.77	45.6729
G9940_21037	LOC114112435	0	0	0	0	0	0	0	0	0	0	0	0	0	0	0	0
G9940_2575	CCL20	2.65	13.74	57.02	28.78	25.11	4.75	25.16	22.4586	1.51	11.86	15.77	34.28	5.43	16.83	68.02	21.9571
G9940_24045	CYP11B1	0.04	0	0	0	0	0	0	0.00571429	0	0.02	0	0	0	0	0	0.00285714
G9940_16879	NMUR1	0	0	0	0	0	0	0	0	0	0	0	0	0	0	0.09	0.0128571
G9940_9409	LCA5	0.03	0.06	0.05	0.25	0	0.12	0.2	0.101429	0.05	0.21	0.06	0.16	0	0.03	0	0.0728571
G9940_7658	FAM163B	0	0	0	0	0.16	0	0	0.0228571	0	0	0	0	0	0	0	0
G9940_9942	CNGA2	0.05	0	0.03	0.03	0.11	0	0	0.0314286	0	0	0	0	0	0	0	0
G9940_16170	NDUFB7	406.35	356.26	430.55	294.62	458.4	329.05	341.67	373.843	474.16	391.64	445.94	374.96	684.93	405.31	439.35	459.47
G9940_21445	LOC114113380	0	0	0	0	0	0	0	0	0.16	0	0	0	0	0	0	0.0228571
G9940_13985	RAD9A	4.92	3.28	4.14	9.11	5.37	4.06	6.7	5.36857	8.79	9.17	4.9	6.38	4.94	7.11	4.55	6.54857
G9940_5236	RENBP	10.34	17.22	21.09	17.96	39.32	18.27	28.92	21.8743	12.33	35.81	22.75	29.88	47.46	40.81	23.42	30.3514
G9940_13332	SFT2D2	19.37	21.53	11.56	25.44	12	34.16	18.44	20.3571	20.48	19.28	14.19	19.09	9.37	22.69	9.7	16.4
G9940_15114	OXNAD1	21.5	17.4	21.62	23.48	21.89	19.93	23.33	21.3071	23.29	28.84	26.25	24.23	20.52	23.75	21.17	24.0071
G9940_12982	MCEE	87.83	158.32	136.79	92.58	128.07	134.41	76.78	116.397	92.71	94.68	103.64	88.04	114.71	193.55	102.09	112.774
G9940_16791	NRBF2	14.66	16.12	9.71	21.13	12.62	18.9	14.86	15.4286	16.39	15.39	11.86	18.4	7.35	18.14	8.83	13.7657
G9940_7757	FAM189A1	0	0	0	0	0	0.02	0	0.00285714	0	0.04	0	0	0	0.04	0	0.0114286
G9940_6992	MAPK7	12.15	5.88	9.16	16.36	9.36	6.05	14.25	10.4586	7.62	18.84	7.49	15.19	10.26	11.01	6.27	10.9543
G9940_11089	GLI4	8.93	11.74	9.46	12.59	9.31	11.93	9.94	10.5571	8.86	14.88	8.31	11.7	10.66	13.88	7.36	10.8071
G9940_379	NR2F2	10.78	5.81	5.11	56.59	8.86	6.3	25.58	17.0043	6.24	18.12	4.43	21.38	2.24	8.82	1.65	8.98286
G9940_8659	INTS5	12.32	12.01	12.61	15.7	11.8	11.93	11.24	12.5157	14.43	18.67	10.26	14.86	17.25	19.62	8.91	14.8571
G9940_9747	THEG	0	0	0	0	0	0	0	0	0	0	0	0	0	0	0	0
G9940_6042	ARID1B	4.39	3.45	2.63	9.98	3.53	4.38	6.29	4.95	2.91	6.17	2.44	6.13	2.14	6.61	1.47	3.98143
G9940_10261	LOC101114226	2.47	2.25	1.66	8.11	2.36	1.21	3.16	3.03143	0.69	2.01	1.31	2.66	0.87	1.12	1.75	1.48714
G9940_15356	FAM71E2	0	0	0	0.04	0	0	0.07	0.0157143	0	0.03	0	0	0	0.03	0	0.00857143
G9940_13157	LOC101117924	0	0	0	0	0	0	0.19	0.0271429	0	0	0	0	0	0	0	0
G9940_1989	MFNG	4.78	3.87	4.68	11.47	3.66	2.89	6.79	5.44857	3.35	7.98	3.39	7.07	6.34	5.41	3.28	5.26
G9940_21533	LOC114113736	0.16	0.05	0	0.76	0.05	0.22	0.32	0.222857	0.05	0.43	0	0.25	0.08	0.69	0	0.214286
G9940_1033	SEC14L1	19.66	15.15	16.16	31.48	11.14	26.35	25.51	20.7786	29.46	30.35	17.09	23.66	17.03	37.44	11.17	23.7429
G9940_5416	SH2D2A	0.44	0.2	0.41	0.69	0.56	0.2	0.64	0.448571	0.18	0.61	0.39	1.04	0.41	0.73	0.62	0.568571
G9940_6466	LSM6	57.09	53.47	47.69	76.03	57.08	49.4	57.79	56.9357	55.33	61.29	44.12	65.27	29.19	57.84	45.75	51.2557
G9940_2364	LOC101104046	1.53	1.46	1.04	2.78	1.24	1.02	2.43	1.64286	1.34	1.67	1.49	2.94	1.28	1.77	1.45	1.70571
G9940_15005	LOC101120331	0.04	0	0	0	0	0	0	0.00571429	0	0	0	0	0	0.05	0	0.00714286
G9940_1726	LOC101103208	14.7	17.27	16.23	13.68	17.86	12.55	15.31	15.3714	15.39	16.1	16.05	17.57	16.71	18.86	19.36	17.1486
G9940_928	CRELD1	14.95	12.46	14.32	17.09	12.38	12.84	15.64	14.24	14.11	20.72	11.51	18.32	14.23	22.67	11.25	16.1157
G9940_19646	PCDHAC1	0	0	0	0	0	0	0	0	0	0.04	0	0	0	0	0	0.00571429
G9940_8202	DIAPH2	1.04	0.94	0.45	2.23	1.05	0.82	1.55	1.15429	0.6	1.25	0.59	1.37	1.35	1	0.51	0.952857
G9940_10	TRAF3	3.67	3.44	3.48	9.31	4.21	5.84	5.91	5.12286	6.46	9.87	4.15	6.64	5.89	9.71	2.88	6.51429
G9940_8244	LOC101111658	0	0	0	0	0	0	0	0	0	0.12	0	0	0	0.09	0	0.03
G9940_19593	LOC106990899	0	0	0	0	0	0	0	0	0	0	0	0	0	0	0	0
G9940_5696	DELE1	31.65	23.29	34.23	45.04	30.95	25.42	37.01	32.5129	21.79	40.06	25.06	36.11	31.89	44.87	15.94	30.8171
G9940_9602	SBNO2	14.58	10.44	19.25	23.93	16.59	10.94	19.49	16.46	11.46	36.66	12.44	24.64	21.03	26.59	18.07	21.5557
G9940_3651	ADCY6	12.05	10.31	9.29	24.13	10.54	20.07	20.5	15.27	13.91	26.43	10.91	19.05	9.13	37.3	5.17	17.4143
G9940_16033	DDX17	79.29	68.44	45.07	182.99	49.91	92.84	124.94	91.9257	53.51	121.83	40.54	123.95	47.84	112.21	22.83	74.6729
G9940_9520	STAG1	3.98	4.22	2.69	10.38	3.32	4.39	7.39	5.19571	2.35	4.71	1.73	6.29	1.17	3.04	0.94	2.89
G9940_10262	FLAD1	36.96	32.21	41.27	37.17	42.35	36.67	32.73	37.0514	54.28	52.87	36.31	40.92	58.11	49.89	35.62	46.8571
G9940_23766	REN	0.14	0.22	0.24	0.27	0.27	0.05	0.5	0.241429	0.1	0	0	0	0.24	0.12	0	0.0657143
G9940_1119	SLC4A7	1.11	1.47	0.7	4.04	0.94	3.24	6.2	2.52857	1.13	1.2	0.53	2.84	0.75	1.24	0.51	1.17143
G9940_9788	LOC101113636	0.44	0.24	0.87	2.98	1.01	0.56	1.1	1.02857	0.32	0.1	0.23	0.52	0.54	0.7	1.15	0.508571
G9940_15726	LOC101121267	14.56	24.7	7.53	12.26	11.1	22.67	19.66	16.0686	6.72	17.52	7.6	18.36	3.44	12.31	16.94	11.8414
G9940_12392	PSTPIP1	1.9	0.94	2.59	4.16	1.48	0.69	2.63	2.05571	0.74	2.18	1.06	3.45	2.56	2.9	2.87	2.25143
G9940_5239	LIPT1	6.15	13.17	6.84	6.22	8.2	7.08	10.02	8.24	4.99	8.39	5.38	5.1	2.29	6.17	3.9	5.17429
G9940_6266	LOC101109129	1.41	0	0.87	2.56	2.07	0	1.09	1.14286	0.61	0.69	0	0.82	1.22	0.23	0.35	0.56
G9940_3266	TAF7L	0.03	0.09	0	1.05	0.18	0	0.1	0.207143	0.05	0.17	0.06	0.35	0	0	0	0.09
G9940_4006	CCDC87	0	0.07	0.09	0.03	0.07	0.02	0.08	0.0514286	0.13	0.08	0.14	0.1	0.06	0.11	0.1	0.102857
G9940_3412	ALDOC	17.79	17.58	11.57	8.27	9.31	19.59	10	13.4443	17.25	10.04	10.44	11.26	20.21	14.71	18.5	14.63
G9940_12613	FMR1NB	0	0	0	0	0	0	0	0	0	0	0	0	0	0	0	0
G9940_10678	DAZAP2	129.6	109.66	82.52	197.76	123.84	128.72	173.93	135.147	111.7	164.25	104.72	169.46	89.63	167.64	65.63	124.719
G9940_2416	CCDC89	0.05	0.2	0.15	0.21	0.36	0.2	0.1	0.181429	0.98	0.39	0.08	0.06	0.42	0.12	0.21	0.322857
G9940_9719	WDR5B	2.26	2.1	1.7	6.98	2.17	2.2	6.82	3.46143	1.74	3.81	1.92	3.51	1.74	3.24	1.09	2.43571
G9940_21295	LOC114113045	0.27	0.37	0.45	0.61	0.55	10.15	0	1.77143	0	11.1	0	0	0.3	0	1.16	1.79429
G9940_571	PEG3	1.38	1.04	0.99	4.88	1.03	0.66	2.56	1.79143	1.6	3.71	0.78	2.02	0.54	2.38	0.32	1.62143
G9940_14004	LOC101119032	0	0	0	0	0	0	0	0	0	0	0	0	0	0	0	0
G9940_11579	LOC101115913	0	0	0	0.16	0	0	0	0.0228571	0	0	0	0	0	0	0	0
G9940_8083	STK24	38.84	34.57	28.86	45.1	28.89	39.27	42.72	36.8929	35.88	59.31	32.36	43.58	30.47	52.08	31.03	40.6729
G9940_13212	FKTN	0.44	1.02	0.26	1.53	0.34	0.89	0.8	0.754286	0.17	0.86	0.55	0.82	0.41	1.22	0.15	0.597143
G9940_4141	C24H7orf26	25.83	21.94	35.31	36.29	24.87	25	28.71	28.2786	25.44	40.61	24.79	36.39	29.95	30.99	22.57	30.1057
G9940_10929	CFB	2.6	1.55	7.76	16.17	4.52	0.59	7.93	5.87429	0.55	16.5	5.7	4.13	1.55	1.09	3.93	4.77857
G9940_13630	CDC73	6.87	8.68	4.96	18.94	7.46	9.17	13.6	9.95429	6.23	10.1	4.15	11.62	2.8	8.5	3.17	6.65286
G9940_4280	LYG1	0	0	0	0	0	0	0	0	0	0	0	0	0	0	0	0
G9940_24010	TGFB3	1.3	0.37	0.92	14.75	0.87	0.13	1.42	2.82286	0.35	1.79	0.61	1.38	0.55	0.51	0.16	0.764286
G9940_19981	GNB1L	26.43	22.91	31.44	19.88	27.69	24.4	24.76	25.3586	30.11	37.96	31.04	27.76	40.62	35.91	25.98	32.7686
G9940_3981	CNMD	3.59	0.27	1.21	10.31	0.7	0	0.99	2.43857	0.25	1.44	0.75	9.53	0.39	1.43	0	1.97
G9940_10429	LOC101114442	0.27	0.64	0.9	0.53	0.49	0.6	0.83	0.608571	0.42	0.49	0.26	0.3	0.22	0.24	0.17	0.3
G9940_18098	C24H16orf91	31.29	29.51	32.25	34.49	28.93	29.15	38.3	31.9886	35.26	42.17	29.54	40.17	26.15	34.13	25.39	33.2586
G9940_16278	DNAJC28	4.68	6.62	3.33	7.43	4.55	7.65	7.84	6.01429	3.52	5.06	2.55	7.17	2.16	5.2	3.23	4.12714
G9940_17823	LOC105603226	8.04	8.87	9.37	13.25	7.83	8.36	17.61	10.4757	2.16	11.68	4.18	7.45	10.83	13.89	6.47	8.09429
G9940_592	MYOZ3	0.33	0.09	0.34	4.65	0.09	0	0.22	0.817143	0	0.33	0	1.03	0.17	0	0	0.218571
G9940_4545	LOC101106894	0	0	0	0	0.16	0	0.09	0.0357143	0	0.09	0	0	0.07	0.18	0.07	0.0585714
G9940_4035	LMOD2	0	0	0	0	0	0	0	0	0	0	0	0	0	0	0	0
G9940_14991	NKX2-6	0	0	0	0	0	0	0	0	0	0	0	0	0	0	0	0
G9940_2919	SLC27A6	0.26	0.27	0.41	0.5	0.19	0.41	1.51	0.507143	0.2	0.22	0.16	1.15	0.1	0.59	0.13	0.364286
G9940_14508	NSMCE3	16.12	16.1	12.55	19.81	13.44	14.45	12.83	15.0429	15.03	16.55	12.51	20.22	12.28	17.36	9.91	14.8371
G9940_5487	LOC101108102	0.02	0	0.02	0.03	0.03	0.03	0	0.0185714	0.03	0.06	0	0	0.07	0.06	0.09	0.0442857
G9940_93	CAV2	7.18	9.94	4.58	27.21	8.41	8.42	14.84	11.5114	5.15	6.4	3.74	9.55	2.63	4.69	1.93	4.87
G9940_14090	RSPO2	0.07	0.08	0.04	0.21	0.02	0.05	0.03	0.0714286	0.05	0	0	0.05	0.02	0.11	0.02	0.0357143
G9940_2501	AMBP	0.31	0.2	0.81	0.37	0.35	0	0.34	0.34	0	1.04	3.13	0.05	1.12	0.39	1.07	0.971429
G9940_14285	LOC101119384	0.04	0.04	0	0	0.04	0	0	0.0171429	0	0.05	0.08	0	0.23	0.05	0.14	0.0785714
G9940_16055	TEPP	0	0	0	0	0	0	0	0	0	0	0	0	0	0.09	0	0.0128571
G9940_8936	HINT2	94.37	113.05	111.53	84.98	127.95	89.53	101.93	103.334	121.89	114.09	133.38	146.56	141.49	119.02	122.03	128.351
G9940_1816	COG3	4.09	4.55	2.76	12.54	3.18	5.57	9.38	6.01	3.25	6.54	2.53	7.18	2.1	5.54	1.77	4.13
G9940_5483	NAPG	20.05	15.08	12.29	26.42	12.75	18.28	27.11	18.8543	17.63	28.92	15.45	26.54	11.28	29.16	9.94	19.8457
G9940_9952	SEMA3E	0	0	0	0.05	0.03	0.01	0	0.0128571	0.04	0.1	0.01	0.03	0	0	0	0.0257143
G9940_13356	LOC101118184	0	0.04	0	0.16	0.08	0	0	0.04	0	0.05	0	0.33	0.08	0	0.11	0.0814286
G9940_11624	SESN1	9.2	10.32	6.51	21.53	7.62	10.56	25.57	13.0443	7.52	10.04	5.24	14.94	3.47	10.62	2.3	7.73286
G9940_9807	SLC35D2	11.87	14.99	11.42	15.47	12.94	11.27	15.01	13.2814	11.96	8.37	10.06	13.27	15.31	14.48	10.58	12.0043
G9940_23417	LOC114118560	0	0.15	0.07	0.18	0	0.08	0	0.0685714	0.28	0.17	0.07	0.16	0	0.08	0.25	0.144286
G9940_14436	POP5	16.17	14.28	12.97	17.94	13.75	11.69	15.08	14.5543	17.21	17.58	11.15	17.47	17.36	18.36	13.1	16.0329
G9940_5557	SLC10A3	20.35	14.92	17.36	19.92	16.15	17.81	19.57	18.0114	22.49	26.05	17.1	20.37	22.83	23.76	14.31	20.9871
G9940_650	GADD45G	2.85	1.94	1.91	3.09	2.08	2.3	3.27	2.49143	3.66	4.18	3.67	5	2.64	3.42	2.39	3.56571
G9940_17541	ZYX	267.6	100.74	281.07	513.45	227.02	79.26	517.58	283.817	205.35	519.42	143.05	345.78	178.7	145.9	93.83	233.147
G9940_10971	GJB7	0	0	0	0.05	0	0	0	0.00714286	0	0	0	0	0	0	0	0
G9940_13529	B3GALT5	0	0	0	0.09	0	0	0.03	0.0171429	0	0.03	0	0	0	0.03	0	0.00857143
G9940_9569	ANKRA2	5.86	6.19	2.71	13.54	4.96	5.25	12.13	7.23429	3.41	7.65	4.14	10.56	2.02	7.15	2.04	5.28143
G9940_1316	PGK2	0	0	0	0	0	0	0	0	0	0	0	0	0	0	0	0
G9940_13949	PDSS2	7.43	6.01	5.77	10.98	6.85	7.75	10.8	7.94143	7.14	9.73	7.21	9.64	2.96	12.53	4.34	7.65
G9940_2062	WDYHV1	4.58	3.18	3.35	11.14	4.03	2.14	9.81	5.46143	5.78	6.35	3.44	6.14	3.15	4.16	2.04	4.43714
G9940_12712	TIMM10B	11.05	11.33	12.75	18.2	12.49	9	14.72	12.7914	9.95	19.01	9.26	15.52	9.61	14.79	10.84	12.7114
G9940_11523	S1PR1	5.81	2.56	4.1	24.42	3.33	2.54	10.96	7.67429	1.76	7.25	2.23	8.79	1.27	4.03	0.98	3.75857
G9940_1	NOX4	0.16	0.06	0.28	1.57	0.23	0	0.16	0.351429	0.04	0.07	0.06	0.34	0.04	0	0.02	0.0814286
G9940_8080	CDK19	3.62	4.36	2.16	10.55	3.04	4.54	5.51	4.82571	2.29	4.45	1.91	5.87	1.98	5.34	1.3	3.30571
G9940_5940	RBP2	527.54	470.38	456.57	281.31	339.51	483.41	284.5	406.174	497.53	251.63	468.55	371.65	749.58	480.09	645.85	494.983
G9940_18868	SNRNP27	32.62	34.81	32.7	51.2	36.12	37.29	44.18	38.4171	38.65	37.38	20.53	44.8	15.89	32.74	28.05	31.1486
G9940_15601	PSMD11	49.19	45.65	47.13	71.19	42.11	44.67	54.48	50.6314	58.66	78.47	46.16	65.69	34.2	56.51	45.6	55.0414
G9940_6866	MPEG1	7.52	7.86	5.99	12.39	5.89	6.55	5.65	7.40714	3.59	11.43	7.14	10.58	7.26	15.83	5.63	8.78
G9940_13400	ELAC1	5.64	4.52	5.27	15.24	5.6	4.14	12.84	7.60714	5.23	7.51	3.95	9.11	4.66	5.97	1.72	5.45
G9940_4489	GLIPR2	14.14	9.82	12.58	34.46	10.07	13.49	22.31	16.6957	8.49	17.71	8.73	12.4	6.13	9.32	6.78	9.93714
G9940_10581	SNRPD2	260.72	240.74	278.24	220.05	296.49	195.02	230.5	245.966	304.84	258.01	261.41	250.06	258.09	238.09	281.68	264.597
G9940_6132	STRC	0.94	0.22	0.3	0.12	0.52	0.39	0.23	0.388571	0.33	0.33	0.27	0.21	0.75	0.31	0.78	0.425714
G9940_16694	GABRD	0	0	0	0.05	0	0	0	0.00714286	0	0	0	0.04	0.04	0	0	0.0114286
G9940_11790	SLC38A3	0.41	1.27	0.51	0.88	0.56	0.8	1.39	0.831429	0.35	0.89	0.8	1.2	0.89	1.69	0.58	0.914286
G9940_21155	LOC114112842	0	0	0	0	0	0	0	0	0	0	0	0	0	0	0	0
G9940_16314	PLXNA2	5.41	4.83	3.09	8.13	3.15	8.8	7.74	5.87857	4.77	10.56	5.12	8.44	4.71	10.67	2.51	6.68286
G9940_15455	SLCO1C1	0	0	0	0.03	0	0	0	0.00428571	0.03	0	0	0	0	0	0	0.00428571
G9940_13272	CSF3R	0.2	0.36	0.51	0.91	0.48	0.19	0.55	0.457143	0.1	2.09	0.36	1.85	0.87	0.45	1.05	0.967143
G9940_22045	LOC114114968	0	0	0	0.08	0	0	0.07	0.0214286	0	0	0	0	0.11	0.14	0	0.0357143
G9940_15419	ZCCHC8	3.06	4.29	1.69	7.95	2.99	3.77	7.07	4.40286	2.27	4.35	1.88	5.69	1.31	4.3	1.51	3.04429
G9940_13491	GPR20	0.19	0.04	0.03	1.98	0.04	0	0.25	0.361429	0.1	0.46	0.04	0.12	0.06	0.2	0	0.14
G9940_3861	TMX1	20.7	27.86	21.84	34.71	28.48	41.03	31.84	29.4943	35.84	31.43	26.01	33.35	14.34	35.74	20.62	28.19
G9940_6103	LOC101108922	0	0	0	0	0	0	0	0	0	0	0	0	0	0	0	0
G9940_14438	LOC101119588	0	0	0	0	0	0	0	0	0	0	0.06	0.03	0	0	0	0.0128571
G9940_4271	GRK7	0	0	0	0	0	0	0	0	0	0	0.05	0	0.04	0	0	0.0128571
G9940_5186	ZC2HC1C	1.18	1.25	0.77	3.17	1.27	1.19	2.89	1.67429	0.7	1.7	0.97	1.72	1.4	1.27	0.46	1.17429
G9940_21887	LOC114114600	243.44	59.66	356.8	792.05	55.93	38.18	398.85	277.844	307.56	308.85	95.43	209.72	147.6	187.87	358	230.719
G9940_4958	LOC101107420	0.88	1.28	2.28	2.9	2.35	4.98	0.93	2.22857	4.05	3.36	3.33	3.56	2.76	4.3	11.92	4.75429
G9940_21600	LOC114113876	0	0	0	0	0	0	0	0	0	0	0	0	0	0	0	0
G9940_10473	RPS7	5110.84	5295.7	5205.15	3725.86	5127.86	4903.35	4442.35	4830.16	4644.23	4738.32	5917.05	4818.61	3485.72	5125.95	4575.36	4757.89
G9940_8280	SLC2A6	0.99	1.43	2.84	2.85	2.99	0.96	1.36	1.91714	1.03	3.04	1.18	2.27	4.6	2.98	3.97	2.72429
[truncated: 17,829 more rows]

## Sheet: Sheet3
sample_name	total_clean_read	total_mapping_genome_ratio	uniquely_mapping_genome_ratio
A1	23.82	94.59	80.26
A2	21.93	94.98	80.18
A3	23.84	94.55	80.58
A4	23.8	94.63	80.32
A5	23.81	94.31	80.19
A6	23.83	94.44	79.78
A7	23.82	94.33	78.65
	23.55	94.5471	79.9943
B1	23.68	93.67	78.12
B2	23.73	94.83	78.18
B3	23.77	94.56	79.7
B4	23.84	94.53	79.54
B5	23.78	94.34	80.25
B6	23.7	93.98	77.27
B7	23.79	94.7	80.51
	23.7557	94.3729	79.0814

## Sheet: Sheet4
st_gene_id	gene_symbol	A1	A2	A3	A4	A5	A6	A7		B1	B2	B3	B4	B5	B6	B7
G9940_17300	TBC1D4	7.92	6.04	5.08	7.27	5.64	4.75	5.69	6.05571	6.88	4.96	5.7	5.19	5.65	5.55	5.65	5.65429
G9940_7075	UGT3A2	0.1	0.08	0.03	0.04	0	0.04	0.04	0.0471429	0.04	0.2	0.08	0	0.1	0.13	0.04	0.0842857
G9940_7291	LOC101110449	0.09	0.03	0	0.26	0.18	0.07	0	0.09	0.03	0	0	0	0.17	0.11	0.1	0.0585714
G9940_11167	LOC101115381	28.29	12.36	33.09	34.29	17.37	24.09	19.09	24.0829	31.81	26.28	20.06	38.55	31.62	25.42	27.27	28.7157
G9940_3739	UBP1	154.12	128.13	133.63	171.42	161.84	162.36	156.51	152.573	137.47	137.87	171.82	143.69	161.92	165.42	120.94	148.447
G9940_8340	TBC1D25	9.48	8.95	7.92	8.71	9.29	7.35	8.48	8.59714	8	7.28	8.92	8.59	7.02	9.95	8.45	8.31571
G9940_7072	LOC101110173	0	0	0	0	0	0	0	0	0	0	0	0	0	0	0	0
G9940_12401	IGSF10	4.86	3.41	4.58	3.9	8.56	1.24	6	4.65	4.52	2.16	5.25	3.31	1.9	6.18	4.21	3.93286
G9940_22123	LOC114115281	3.12	3.23	3	5.66	2.23	3.1	5.38	3.67429	3.56	4.2	4.42	3.8	5.31	2.97	4.23	4.07
G9940_13633	PIGU	36.37	25.27	28.65	19.35	26.77	24.02	25.67	26.5857	24.99	24.53	24.97	31.87	24.49	21.85	27.28	25.7114
G9940_5454	PTDSS1	39.26	41.43	42.03	39.56	44.19	25.28	41.78	39.0757	37.07	41.89	47.6	38.31	34.51	41.58	31.24	38.8857
G9940_6584	PRSS57	0.18	0.09	0.04	0.14	0.18	0	0.13	0.108571	0.08	0.18	0.31	0.25	0.09	0.18	0.26	0.192857
G9940_16808	NEDD1	19.74	12.81	17.61	17.06	20.63	11.14	20.68	17.0957	10.98	12.83	30.03	11.57	18.5	23.86	7.23	16.4286
G9940_12240	LOC101116758	0.12	0.12	0.11	0.13	0.12	0	0	0.0857143	0.11	0.12	0.25	0	0	0	0	0.0685714
G9940_7140	DIXDC1	9.33	4.56	8.45	7.38	7.26	6.23	7.09	7.18571	5.07	6.47	5.87	4.39	5.65	11.26	8.49	6.74286
G9940_2174	TRIM14	33.12	43.26	32.23	35.75	37.45	48.4	38.18	38.3414	33.85	32.72	22.46	35.87	40.98	24.2	37.68	32.5371
G9940_9058	NTPCR	48.58	58.01	55.26	43.49	50.62	33.98	56.28	49.46	43.67	46.13	59.12	54.2	35.73	54.48	41.28	47.8014
G9940_22163	LOC114115345	0.47	0.24	0.15	0.44	0.09	0	0.09	0.211429	0.16	0.35	0.09	0.28	0.43	0	0.51	0.26
G9940_16776	TWIST2	1.59	1.47	1.41	2.39	1.94	1.18	1.08	1.58	1.85	2.45	1.33	2.5	1.95	1.58	2.67	2.04714
G9940_13792	LOC101118751	0	2.64	2.51	0.73	2.26	14.85	0.16	3.30714	0.48	0.85	1.37	0.73	4.05	0.25	14.38	3.15857
G9940_1734	REEP1	4.62	1.99	2.14	2.31	3.08	1.6	3.48	2.74571	3.92	2.5	3.79	2.18	2.24	3.81	5.41	3.40714
G9940_3750	TFDP2	52.89	36.52	41.81	31.02	50.72	21	52.45	40.9157	30.2	36.78	65.61	38.28	35.45	60.15	16.18	40.3786
G9940_15456	MED27	47.64	47.65	55.31	48.04	63.29	32.55	51.29	49.3957	36.81	54.22	58.91	48.19	45.63	57.51	38.18	48.4929
G9940_14483	NOP9	21.89	23.89	26.13	20.67	26.42	16.56	25.3	22.98	19.97	21.69	28.8	21.29	20.3	30.1	18.48	22.9471
G9940_4673	TYW3	10.15	5.46	6.9	6.59	7.36	3.83	7.03	6.76	5.24	6.25	9.42	3.24	6.22	6.62	5.83	6.11714
G9940_16838	LOC101122717	358.21	246.38	392.12	239.49	367.54	197.08	335.67	305.213	212.1	295.38	518.15	275.73	288.54	387.7	120.1	299.671
G9940_6359	PTGES2	29.76	34.15	31.53	21.43	26.74	30.71	21.99	28.0443	31.09	26.11	25.93	41.89	27.13	21.76	38.27	30.3114
G9940_12664	LOC101117286	0	0.05	0	0	0.05	0	0	0.0142857	0	0.05	0.1	0	0	0.05	0.05	0.0357143
G9940_18850	LOC105610309	8.76	6.94	2.83	6.17	4.42	4.76	5.41	5.61286	6.58	5.38	5.77	4.29	6.86	5.39	9.52	6.25571
G9940_691	KYNU	7.67	9.24	4.46	12.71	7.43	26.6	7.82	10.8471	3.7	16.96	11	3.07	14.86	8.63	4.72	8.99143
G9940_2788	LOC101104568	2.51	1.17	2.79	2.22	1.34	1.65	1.39	1.86714	2.68	3.66	2.09	2.55	2.35	1.35	2.65	2.47571
G9940_12273	LOC101116799	0	0	0	0	0	0	0	0	0	0	0	0	0	0	0.13	0.0185714
G9940_11551	RBM47	40	42.35	28.98	49.15	40.43	60.86	38.91	42.9543	54.91	42.32	23.23	50.09	60.97	34.69	65.19	47.3429
G9940_5630	LOC101108295	1.02	0.07	0.29	0.57	1.25	0.3	0.54	0.577143	0.58	0.52	0.8	0.22	0.36	0.71	0.06	0.464286
G9940_758	IL1RAPL2	0	0	0.04	0	0	0	0	0.00571429	0.09	0	0.05	0	0	0	0	0.02
G9940_1932	SASH1	8.76	5.24	4.8	7.03	5.51	3.19	5.44	5.71	7.92	5.34	7.15	5.11	5.95	6.54	8.42	6.63286
G9940_1743	PRDM6	0.08	0.04	0.03	0.02	0	0.05	0	0.0314286	0.07	0.02	0.11	0.04	0.02	0.08	0.1	0.0628571
G9940_8366	METTL17	12.49	12.81	11.57	12.32	16.18	9.34	17.31	13.1457	9.68	11.72	16.97	11.24	12.05	15.52	8.21	12.1986
G9940_11643	SLC22A14	0.05	3.47	0.61	7.82	1.26	1.15	11.01	3.62429	4.68	8.48	1.66	1.87	0.46	2.54	0.81	2.92857
G9940_4947	SZT2	12.73	13.19	12.56	11.73	16.11	9.68	13.61	12.8014	10.86	11.55	16.32	12.11	14.41	15.12	10.91	13.04
G9940_13743	TSPAN17	50.17	58.25	45.57	65.98	52.21	76.25	57.52	57.9929	68.05	49.59	40.95	56.79	69.18	45.68	63.56	56.2571
G9940_8133	FRMD7	0.03	0.05	0.14	0.03	0.11	0.1	0.05	0.0728571	0.1	0.11	0.19	0.05	0.24	0.14	0.05	0.125714
G9940_13509	DEGS2	25.33	84.82	33.68	100.4	47.21	104.8	68.51	66.3929	106.86	62.56	21.83	69.9	71.58	53.07	100.13	69.4186
G9940_15733	RO60	13.37	5.87	6.62	13.17	10.85	10.07	9.52	9.92429	7.15	7.39	16.6	6.62	11.23	13.55	6.67	9.88714
G9940_10153	LOC101114089	0	0.15	0	0.14	0.16	0	0.12	0.0814286	0.07	0.08	0.2	0	0	0	0	0.05
G9940_6494	KRT1	0	0	0	0	0	0	0	0	0.04	0	0	0.04	0.04	0	0	0.0171429
G9940_14390	TDRKH	3.53	3.88	3.2	3.33	3.76	2.23	4.04	3.42429	2.62	4.71	5.6	4.26	2.67	3.7	2.69	3.75
G9940_14556	PLD5	0.14	0.03	0.03	0.07	0	0.14	0.03	0.0628571	0	0.11	0.07	0	0.07	0.07	0.1	0.06
G9940_12043	ISG20	16.38	19.67	21.57	22.6	16.26	70.32	13.36	25.7371	38.76	15.16	17.36	25.52	27.18	21.66	65.3	30.1343
G9940_11721	CCDC152	0	2.06	0.59	2.33	1.21	1.62	1.75	1.36571	1.83	1.05	1.61	0.91	1.59	0.44	0.91	1.19143
G9940_5838	CHST14	9.29	6.82	9.37	6.44	8.6	5.79	7.22	7.64714	8.16	9.4	6.2	8.61	6.85	7.15	9.58	7.99286
G9940_3556	LOC101105611	0.08	0	0	0	0	0	0	0.0114286	0	0	0	0	0	0	0	0
G9940_11160	SPTLC2	55.63	65.93	43.17	90.62	58.71	81.45	57.45	64.7086	88.05	70.15	38.43	67.2	87.57	50.84	99.9	71.7343
G9940_1386	HAPLN3	1.49	1.64	1.73	2.23	2.69	1.03	1.82	1.80429	1.85	2.55	2.44	1.72	1.79	2.46	1.37	2.02571
G9940_17501	HSD17B14	2.15	0.61	1.82	1.62	1.39	0.55	1.79	1.41857	0.85	1.01	1.1	2.09	1.11	1.39	0.52	1.15286
G9940_10503	KCNJ2	1.97	1.71	1.84	1.96	1.84	2.42	1.24	1.85429	1.43	1.49	1.98	1.72	1.88	1.47	1.86	1.69
G9940_4026	EQTN	0.54	0.75	0.32	0.25	0.12	0.97	0.3	0.464286	0.51	0.49	0.31	0.28	0.37	0.43	0.58	0.424286
G9940_3171	MYBL2	245.28	287.7	407.13	156.67	432.05	93.68	393.45	287.994	173.4	239.02	462.07	253.96	235.65	386.45	35.57	255.16
G9940_16604	LOC101122428	1.97	1.9	1.28	1.67	3.92	0.67	0.26	1.66714	2.23	2.01	4.29	0.49	1.76	0.68	0.25	1.67286
G9940_12671	SH3D21	4.35	4.61	2.7	4.12	4.12	3.23	3.8	3.84714	4.32	5.49	4.19	3.7	4.37	4.37	4.49	4.41857
G9940_1281	C3H2orf73	0	0	0	0	0	0	0	0	0.11	0	0.12	0.11	0.45	0	0	0.112857
G9940_13844	CDC5L	23.69	16.83	19.9	24.26	26.05	23.19	22.49	22.3443	19.29	19.56	24.71	17.8	23.82	23.58	18.42	21.0257
G9940_17903	LOC105603639	1.45	1.24	0.58	3.53	1.15	4.59	2.26	2.11429	2.13	1.19	1.23	1.64	2.66	2.21	1.44	1.78571
G9940_11116	C2	86.01	33.09	39.42	39.72	29.35	56.23	29.28	44.7286	52.79	24.2	27.27	56.62	35.97	30.19	79.6	43.8057
G9940_9605	ELOVL4	3.03	2.94	1.78	1.4	3.24	1.12	2.08	2.22714	1.28	2.28	4.04	2.76	2.15	4.62	1.03	2.59429
G9940_16593	SGCZ	0	0.03	0.01	0.02	0.04	0.03	0.01	0.02	0.03	0.01	0	0.01	0.01	0.01	0	0.01
G9940_17264	KAT6B	15.01	10.98	10.13	13.32	15.68	12.82	12.86	12.9714	10.74	12.71	15.76	11.14	14.94	17.33	12.42	13.5771
G9940_546	PAX2	0.3	0.29	0.16	0.13	0.31	0	0.21	0.2	0.11	0.19	0.12	0.39	0.19	0.16	0	0.165714
G9940_15274	MAPK10	0.73	0.69	0.07	0.12	0.12	0.19	0.63	0.364286	0.46	0.31	0.15	0.24	0.15	0.81	1.01	0.447143
G9940_9276	SIL1	23.4	25.53	22.01	22.96	19.55	22.84	19.96	22.3214	24.67	26.12	19.67	25.58	25.31	19.64	26.68	23.9529
G9940_3932	SIN3A	28.25	26.13	25.08	23.58	30.55	18.33	27.23	25.5929	20.57	24.02	30.29	23.89	26.83	28.06	20.96	24.9457
G9940_222	SLC25A38	31.4	33.33	31.01	33	34.66	31.11	38.9	33.3443	32	32.74	34.56	34.87	30.62	38.14	32.99	33.7029
G9940_8289	SLC22A16	8.46	2.81	2.27	4.28	2.54	3.35	1.81	3.64571	5.42	2.04	2.47	3.46	3.17	2.1	6.05	3.53
G9940_846	2022-09-09	268.29	372.64	334.37	265.11	345.65	264.36	331.33	311.679	317.7	311.08	267.71	303.23	355.52	308.95	286.49	307.24
G9940_9730	RALB	45.91	39.96	45.18	57.62	43.45	53.28	51.06	48.0657	60.35	62.97	36.78	59.77	54.25	44.27	60.95	54.1914
G9940_19851	ZNF502	1.04	0.73	0.73	1.13	0.9	0.77	1.44	0.962857	0.64	0.86	1.17	0.61	0.93	1.4	0.76	0.91
G9940_17656	LOC105602050	27.06	23.73	25.67	20.36	29.64	24	26.81	25.3243	21.98	25.77	25.81	23.65	27.71	27.42	19.85	24.5986
G9940_19813	LOC114108622	0	0	7.62	3.78	2.56	3.56	2.05	2.79571	2.85	3.03	0	33.95	0	54.08	0	13.4157
G9940_2650	FBXO41	0.6	0.48	0.39	0.53	0.62	0.5	0.45	0.51	0.31	0.88	0.6	0.46	0.56	0.65	0.92	0.625714
G9940_16	DDOST	151.3	136.39	146.44	128.22	142.89	140.7	117.4	137.62	155.11	144.74	124.98	177.8	140.43	123.9	161.03	146.856
G9940_12502	MAP3K8	5.46	3.91	4.16	5.18	4.89	6.06	4.42	4.86857	3.3	4.22	5.36	3.11	5.53	5.47	4.62	4.51571
G9940_5367	VAX2	0.1	0.28	0.34	0	0.1	0.1	0.1	0.145714	0	0.1	0.49	0	0.1	0.1	0	0.112857
G9940_16758	NNAT	7.47	7.35	5.82	7.15	8.59	8.89	5.33	7.22857	7.37	6.99	10.29	6.05	7.2	5.56	7.66	7.30286
G9940_5184	PPEF2	0.62	0.52	0.11	0.49	0.13	0.26	0.28	0.344286	0.17	0.66	0.45	0.29	0.64	0.43	0.4	0.434286
G9940_11526	SLC50A1	38.58	37.91	37.15	35.07	37.55	33.8	38.78	36.9771	32.26	40.68	34.39	42.08	38.19	35.13	36.18	36.9871
G9940_13607	LOC101118511	0.17	0.13	0.12	0.37	0.18	0.21	0.14	0.188571	0.07	0.32	0.32	0.16	0.29	0.39	0.13	0.24
G9940_5942	TTC24	0	0	0	0	0.17	0	0	0.0242857	0.03	0	0.03	0.03	0	0	0	0.0128571
G9940_20254	LOC114109663	30.46	26.32	21.22	53.12	28.32	51.46	48.65	37.0786	35.04	30.79	33.85	18.03	42.62	49.5	32.56	34.6271
G9940_11369	VAMP3	92.73	90.76	88.02	113.69	95.59	119.96	97.18	99.7043	103.93	103.43	80.94	95.11	104.01	94.57	99.67	97.38
G9940_12826	PDE4A	8.86	7.05	7.21	8.23	8.95	5.4	7.93	7.66143	7.95	8.08	6.11	7.87	7.64	8.36	13.52	8.50429
G9940_9803	ITGA6	35.28	21.27	20.8	45.08	31.56	124.05	23.89	43.1329	40.09	21.44	21.14	33.19	34.72	30.28	48.98	32.8343
G9940_20695	LOC114111024	0.18	0	0	0	0.19	0	0	0.0528571	0	0	0	0	0	0	0	0
G9940_1096	TRIB1	45.25	48.8	61.6	60.99	60.07	61.5	58.29	56.6429	52.94	52.4	48.88	41.62	53.71	63.76	54.29	52.5143
G9940_5428	ASB5	0.34	0.11	0.07	0.21	0.17	0.27	0.19	0.194286	0.15	0.27	0.23	0.33	0.39	0.15	0.33	0.264286
G9940_9534	SNRNP200	89.43	88.54	83.03	79.92	95.8	65.57	91.2	84.7843	87.48	88.01	86.84	87.34	82.65	85.92	85.63	86.2671
G9940_19822	LOC114108633	25.87	29.33	30.45	22.24	25.65	17.76	28.38	25.6686	22.2	26.93	29.74	27	20.21	24.02	18.66	24.1086
G9940_5377	LOC101107957	11.7	67.92	18.4	106.25	39	115.67	40.99	57.1329	62.18	78.99	19.21	81.86	64.66	43	78.82	61.2457
G9940_7911	ADCY10	0.15	0.22	0.19	0.35	0.23	0.13	0.08	0.192857	0.13	0.19	0.15	0.12	0.18	0.27	0.18	0.174286
G9940_23646	ACVR2B	1.51	1.41	0.9	1.37	0.61	1.04	0.7	1.07714	1.22	1.21	1.1	1.4	0.83	0.61	1.51	1.12571
G9940_16828	PLXDC1	8.87	4.08	6.06	5.33	6.94	2.83	6.29	5.77143	7.96	6.7	7.46	5.5	4.54	5.65	8.05	6.55143
G9940_11698	CHCHD7	15.58	14.02	13.67	13.72	14.77	11.66	13.31	13.8186	13.98	15.42	16.61	11.22	13.07	14.92	11.52	13.82
G9940_21015	LOC114112279	0.01	0.02	0	0	0	0	0	0.00428571	0.02	0.03	0	0	0	0	0	0.00714286
G9940_8111	LEPROT	50.54	43.54	42.96	67.8	35.35	63.6	48.63	50.3457	58.79	51.78	39.36	47.83	56.61	40.53	50.53	49.3471
G9940_15301	LOC101120701	7.14	3.74	2.48	4.66	4.37	3.87	3.32	4.22571	3.35	3.62	5.18	2.54	3.52	3.55	3.69	3.63571
G9940_19452	RPL10A	2664.36	2645.71	2944.24	1742.26	2376.75	1784.83	2565.34	2389.07	2280.27	2585.23	2741.2	2332.52	2077.54	2662.82	1920.38	2371.42
G9940_3241	KLHL28	8.5	4.27	4.1	9.33	9.22	7.78	7.9	7.3	4.24	5.4	12.21	4.63	9.46	8.59	3.82	6.90714
G9940_13812	LRRC17	5.16	2.72	4.27	6.48	3.58	3.29	4.78	4.32571	8.07	5.56	6.05	3.5	3.93	4.23	2.32	4.80857
G9940_11633	PLTP	103.38	41.98	50.07	57.58	39.89	36.24	67.45	56.6557	77.93	52.76	63.75	57.82	53.51	57.94	62.52	60.89
G9940_1662	SCN2A	0.52	0.33	0.25	1.11	0.27	0.91	0.63	0.574286	0.43	0.66	0.24	0.22	0.52	0.35	1.09	0.501429
G9940_5014	RRNAD1	17.27	16.4	18.1	16.14	21.72	16.91	19.22	17.9657	19.18	18.17	18.06	17.27	19.42	19.28	14.63	18.0014
G9940_12218	ADAM10	43.33	25.68	25.95	47.34	36.85	45.31	35.56	37.1457	36.45	32.79	39.49	27.91	47.29	38.64	36.41	36.9971
G9940_2136	RGS16	3.72	6.78	4.52	11.84	4.78	5.37	6.91	6.27429	11.21	6.3	3.37	5.04	7.68	4.98	5.15	6.24714
G9940_4994	CDH5	13.62	12.06	11.4	10.9	13.41	6.27	10.99	11.2357	12.15	10.78	9.82	10.59	9.34	11.06	15.53	11.3243
G9940_17118	VPS37B	27.72	44.54	27.31	47.81	34.19	51.6	39.18	38.9071	49.19	39.11	25.51	38.54	44.53	38.03	48.28	40.4557
G9940_8901	MYBBP1A	33.96	37.66	36.51	26.37	41.13	23.59	32.8	33.1457	29.09	29.87	35.4	35.41	27.12	37.43	27.5	31.6886
G9940_5820	VKORC1L1	32.99	25.78	24.12	29.22	33.37	28.72	28.82	29.0029	25.81	27.69	36.59	24.26	34.69	37.02	19.35	29.3443
G9940_406	RRAGA	107.6	100.18	104.66	100.05	103.93	99.31	101.09	102.403	97.65	109.21	101.04	112.37	106.18	97.75	91.65	102.264
G9940_6904	LOC101109951	0	0	0	0	0	0	0.06	0.00857143	0	0	0	0	0	0	0	0
G9940_17032	PFAS	15.09	12.78	14.39	8.28	19.9	6.56	15.93	13.2757	11.5	9.86	20.72	13.15	11.67	14.61	7.66	12.7386
G9940_15816	LOC101121387	29.53	48.62	39.96	66.06	41.63	55.46	47	46.8943	50.45	42.28	36.38	46.45	48.41	39.52	40.82	43.4729
G9940_14744	WDR55	43.49	44.52	49	44.53	49.02	36.63	46.66	44.8357	40.41	43.34	48.14	44.98	38.64	44.96	34.45	42.1314
G9940_1571	LOC101103007	2.59	1.3	0.59	2.19	1.35	0.73	1.33	1.44	1.62	2.98	1.12	6.89	0.9	2.01	10.1	3.66
G9940_18108	C24H7orf50	19.39	19.74	26.26	23.93	21.14	15.73	20.42	20.9443	19.16	28.48	21.43	21.9	31.28	16.96	22.04	23.0357
G9940_7292	NAIP	8.03	2.35	3.63	8.93	1.87	4.56	4.56	4.84714	4.41	4.47	5.14	3.66	4.4	5.14	5.31	4.64714
G9940_22263	LOC114115646	0.56	0.39	0.56	1.64	4.21	0.69	1.56	1.37286	3.91	2.23	4.85	5.71	1.28	0.63	0.45	2.72286
G9940_17764	ZNF664	58.34	59.67	48.9	84.08	62.68	57.46	74.89	63.7171	61.77	59.58	57.86	49.92	73.35	71.11	55.76	61.3357
G9940_1103	SMYD2	19.32	15.6	18.27	15.76	18.23	15.04	19.72	17.42	19.21	21.01	15.57	19.52	18.86	17.97	24.02	19.4514
G9940_4616	LOC101106985	0	0.11	0	0	0	0	0.11	0.0314286	0.1	0.11	0.11	0	0.15	0	0.28	0.107143
G9940_9829	PLD6	0	0	0	0	0	0	0	0	0	0	0	0	0	0	0	0
G9940_11376	LOC101115646	0.14	0.27	0.24	0.19	0.14	0.09	0.27	0.191429	0.09	0.14	0.14	0.21	0.19	0.09	0.18	0.148571
G9940_5805	WDR6	36.81	40.73	34.75	24.27	43.71	21.37	41.84	34.7829	30.72	32.31	44.82	27.84	33.24	37.34	25.72	33.1414
G9940_4506	SYNDIG1L	1.29	0.91	1.32	0.71	0.89	0.4	0.98	0.928571	0.74	0.84	1.4	1.02	0.81	1.34	0.42	0.938571
G9940_1493	TTC9	2.15	1.44	1.63	1.25	1.5	0.55	1.61	1.44714	2.06	1.89	1.72	1.57	1.56	1.92	1.68	1.77143
G9940_23502	LOC114118863	26.66	19.27	0	15.77	12.01	8.23	13.7	13.6629	22	21.61	15.83	0	0	30.78	20.73	15.85
G9940_3227	MIS12	15.1	9.38	15.52	16.05	19.25	10.34	16.66	14.6143	11.18	12.6	22.19	11.09	14.92	18.2	7.55	13.9614
G9940_21444	LOC114113364	0	0	0	0	0	0	0	0	0	0	0	0	0	0	0	0
G9940_23524	ATP6V0C	223.04	289.38	252.23	248.86	266.76	284.6	254.44	259.901	262.63	225.88	237.95	294.87	263.51	226.84	268.64	254.331
G9940_12570	MICU2	55.55	39.14	50.47	56.23	60.77	55.72	62.81	54.3843	44.75	51.3	73.23	40.28	59.32	65.59	39.22	53.3843
G9940_4399	MOCS1	5.89	3.28	2.72	4.33	3.58	3.7	5.24	4.10571	6.61	4.37	3.52	5.8	4.22	5.57	8.92	5.57286
G9940_13680	CPNE6	1.72	1.67	1.3	0.7	1.47	0.67	1.01	1.22	1.01	1.35	1.24	0.85	1.41	2.52	0.78	1.30857
G9940_16227	FAM78A	28.05	37.85	40.78	27.53	50.85	19.15	40.65	34.98	25.25	25.45	45.01	28.97	22.56	33.41	15.83	28.0686
G9940_5408	ADAMTS16	0.21	0.44	0.35	0.26	0.11	0.06	0.12	0.221429	0.31	0.11	0.36	0.29	0.19	0.09	0.24	0.227143
G9940_6649	LACC1	9.73	5.26	4.1	10.1	6.73	16.03	8.29	8.60571	9.34	7.77	6.83	8.04	10.1	4.26	8.85	7.88429
G9940_8308	C14H19orf18	0.21	0.49	0.44	0.76	0.66	0.15	0.71	0.488571	0.47	0.44	0.66	0.27	0.3	1.11	0.28	0.504286
G9940_8149	PIK3R2	36.92	39.57	33.46	29.12	39.04	22.56	35.79	33.78	37.05	28.63	36.55	35.92	34.93	30.36	37.98	34.4886
G9940_10730	B4GALT2	42.64	42.07	41.35	29.05	45.25	27.76	46.87	39.2843	35.58	36	44.52	43.46	37.14	40.88	37.78	39.3371
G9940_11334	LOC101115597	0	0	0	0	0	0	0	0	0	0	0	0	0	0	0	0
G9940_6523	DHRS11	166.23	285.78	153.85	329.62	172.72	399.95	240.33	249.783	287.39	280.79	121.91	301.22	332.83	155.09	329.03	258.323
G9940_9629	DHX36	15.53	9.45	10.52	16.82	15.15	11.12	14.98	13.3671	8.49	11.44	19.44	8.77	14.45	18.66	8.31	12.7943
G9940_12035	ZPR1	34.7	33.42	30.5	28.72	36.08	23.21	32	31.2329	27.08	34.76	35.37	31.8	28.05	32.1	27.02	30.8829
G9940_1018	NECAP1	33.83	33.93	27.69	37.79	32.95	38.68	32.11	33.8543	37.52	32.74	30.75	32.61	38.91	31.42	40.61	34.9371
G9940_9670	TBPL2	0	0	0	0	0	0	0.08	0.0114286	0	0	0	0	0	0	0.07	0.01
G9940_13923	SEZ6L2	2.95	2.47	1.96	2.91	2.95	4.6	2.04	2.84	3.54	3.32	2.97	3.41	3.65	3.39	4	3.46857
G9940_1700	TRIM6	0.63	0.61	0.56	0.93	0.4	0.94	0.29	0.622857	0.88	0.65	0.75	0.64	0.45	0.46	0.47	0.614286
G9940_142	PSME2	194.78	191.08	214.78	216.18	182.97	246.85	178.27	203.559	232.2	181.52	147.54	259.88	201.67	164.61	254.43	205.979
G9940_12891	MRAP2	1.55	1.44	1.66	0.76	1.19	0.17	2.42	1.31286	1.25	1.75	2.31	1.54	0.97	1.83	0.05	1.38571
G9940_7334	ARRDC5	5.07	4.23	2.71	5.79	3	4.69	4.36	4.26429	4.57	5.41	4.47	5.22	3.65	3.26	5.95	4.64714
G9940_19455	COPS6	112.02	112.28	115.97	82	117.27	74.74	111.47	103.679	90.12	102.9	107.51	104.67	86.77	102.22	80.71	96.4143
G9940_7961	CATSPERG	1.19	1.13	2.41	1.52	2.52	0.78	2.11	1.66571	1.29	2.06	2.79	1.65	2.04	3.16	0.4	1.91286
G9940_11782	NECTIN1	17.86	17	10.61	10.54	11.81	16.64	8.4	13.2657	19.22	9.65	7.09	16.72	15.02	8.77	20.8	13.8957
G9940_21728	LOC114114035	0	0	0	0.26	0	0.27	1.52	0.292857	0	0.44	1	0	0.66	0	0	0.3
G9940_3184	ERC2	0.37	0.17	0.03	0.45	0.1	0.08	0.33	0.218571	0.02	0.13	0.1	0.02	0.03	0.32	0.1	0.102857
G9940_3120	LOC101105020	19.77	27.51	15.33	37.73	22.01	12.02	28.44	23.2586	30.27	28.58	4.43	22.28	32.04	10.9	40.44	24.1343
G9940_12059	PLEKHO1	86.24	104.47	64.07	103.09	66.02	88.34	83.08	85.0443	74.73	103.44	50.3	81.93	89.99	73	160.33	90.5314
G9940_3457	LOC101105478	0	0	0	0	0	0.18	0	0.0257143	0	0	0	0	0	0	0	0
G9940_2640	LOC101104378	0	0	0	0	0	0	0	0	0	0	0	0	0	0	0	0
G9940_10435	UBE3D	4.3	3.57	5.04	3.38	5.12	3.24	5.8	4.35	3.65	5.37	4.17	4.85	4.27	4.75	2.98	4.29143
G9940_11648	CSRP3	0	0.11	0.1	0	0.11	0.22	0.11	0.0928571	0	0	0	0	0	0.11	0	0.0157143
G9940_2808	ENAH	5.74	4.17	3.08	4.28	5.16	4.4	3.9	4.39	6.05	4.77	8.08	3.16	4.03	6.94	7.65	5.81143
G9940_15868	SERPING1	625.21	365.2	458.13	347.18	329.66	740.37	288.59	450.62	572.17	356.83	368.24	645.88	542.18	366.93	1024.89	553.874
G9940_6097	CRLF1	0.19	0.06	0.23	0.07	0.4	0.13	0.38	0.208571	0.55	0.46	0.46	0.54	0.46	0.53	0.43	0.49
G9940_13866	EPHA4	1.71	2.08	1.63	2.86	2.14	1.21	2.01	1.94857	2.19	3.37	1.99	1.92	2.19	2.76	2.76	2.45429
G9940_4320	KLHL35	0	0.06	0	0	0	0.06	0.06	0.0257143	0	0.06	0.12	0	0.06	0	0.06	0.0428571
G9940_23552	UCN	0.19	1.69	1.37	0.41	1.4	0	1.16	0.888571	0.73	0.2	1.39	0	0.4	0.4	0.19	0.472857
G9940_14456	LOC101119610	0.08	0.15	0	0.08	0.24	0.16	0.08	0.112857	0.07	0.08	0.24	0	0	0.16	0.07	0.0885714
G9940_8439	MYLK2	0.9	1.6	2.23	1.14	1.53	0.74	1.34	1.35429	0.75	1.45	1.77	1.26	0.96	2.68	0.27	1.30571
G9940_8288	SHF	7.79	7.94	4.51	5.79	6.58	4.44	5.15	6.02857	7.37	5.43	4.86	5.53	5.04	7.45	15.43	7.30143
G9940_19409	FNDC10	16.93	18.86	13.46	12.48	20.99	14.23	16.22	16.1671	15.53	16.14	16.34	13.04	12.95	14.65	17.38	15.1471
G9940_1994	TMUB1	54.56	70.8	67.49	54.73	64.79	53.98	66.41	61.8229	54.39	53.76	62.82	64.3	61.55	57.12	49.41	57.6214
G9940_6750	KCNMB3	3.99	4.69	3.36	4.94	9.1	1.74	6.92	4.96286	3.23	5.83	12.53	2.39	5.69	7.18	0.46	5.33
G9940_7806	TECTA	0	0	0	0	0	0	0	0	0	0	0	0	0	0.01	0	0.00142857
G9940_22650	DCXR	37.29	41.33	27.87	34.23	34	37.26	43.49	36.4957	48.14	46.1	22.47	38.9	48.44	29.72	48.54	40.33
G9940_22287	LOC114115694	0.18	0.12	0.08	0.03	0.06	0.03	0.06	0.08	0.09	0.06	0.03	0.03	0.06	0.06	0.09	0.06
G9940_2074	TK2	35.25	32.06	25.21	19.03	33.51	20.42	39.37	29.2643	26.27	34.89	29.64	33.22	25.43	44.4	19.09	30.42
G9940_11606	THSD7B	0.03	0.05	0.06	0.02	0.03	0.02	0.07	0.04	0.03	0	0.05	0	0.03	0.07	0.07	0.0357143
G9940_10169	SPATA18	0.11	0.04	0.1	0.12	0	0	0.11	0.0685714	0.04	0.04	0.11	0.03	0.08	0.04	0	0.0485714
G9940_10043	NOL4L	28.4	29.75	15.93	35.65	22.29	33.36	23.61	26.9986	32.77	28.68	14.49	31.03	35.53	22	36.82	28.76
G9940_9639	CHMP7	18.39	18.53	19.77	17.65	20.77	15.88	17.67	18.38	21.77	18.02	23.89	21.23	19	16.07	18.05	19.7186
G9940_10680	RRP7A	47.35	53.96	58.33	39.49	69.99	26.66	61.52	51.0429	32.96	41.6	69.73	46.56	40.19	67.68	21.3	45.7171
G9940_9169	LIN9	6.93	3.51	5.03	6.63	8.52	4.62	7.34	6.08286	4.02	4.51	9.96	3.96	5.98	7.88	3.93	5.74857
G9940_5484	NFATC1	33.18	39.18	45.33	28.13	54	14.47	48.16	37.4929	27.42	34.15	48.35	40.88	31.46	50.8	10.67	34.8186
G9940_10484	CPSF6	41.83	27.06	29.38	39.6	41.75	28.74	37.84	35.1714	25.27	27.87	52.82	28	36.82	44.48	21.44	33.8143
G9940_2038	LOC101103616	48.02	49.46	51.89	32.98	39.07	36.15	40.24	42.5443	49.61	44.52	50.86	55.34	35.05	44.73	52.49	47.5143
G9940_15583	PLP1	0.75	0.1	0.33	0.36	0.39	0.17	0.34	0.348571	0.55	0.24	0.67	0.22	0.39	0.67	0.86	0.514286
G9940_2176	BMPR2	2.8	1.51	1.57	5.62	2.92	5.41	2.33	3.16571	3.44	2.96	2.8	2.64	3.41	3.51	4.13	3.27
G9940_3907	MEF2B	215.73	285.62	335.05	126.34	433.41	64.85	324.58	255.083	118.06	166	409.26	209.13	207.24	387.17	3.14	214.286
G9940_12263	SEC11C	44.84	33.77	54.18	48.02	45.4	32.14	39.9	42.6071	41.54	37.24	37.9	50.22	42.64	42.07	39.72	41.6186
G9940_12782	SELENOV	0.18	0	0	0.1	0	0	0.27	0.0785714	0.34	0.28	0.09	0	0.37	0.37	0.09	0.22
G9940_9679	PITPNM3	0.85	0.83	0.96	0.89	1.13	1.46	0.45	0.938571	1.47	0.77	1.18	1.96	0.43	0.57	1.95	1.19
G9940_5123	TMEM144	3.97	1.59	2.93	3.88	3.27	3.42	2.93	3.14143	2.89	2.42	3.03	3.77	2.67	4.3	2.55	3.09
G9940_4211	SFXN4	13.06	11.28	11.79	13.69	11.95	10.35	13.15	12.1814	10.79	11.74	13.1	11.36	11.43	11.93	8.6	11.2786
G9940_14629	TNK1	20.63	24.84	21.12	27.87	26.09	32.17	29.73	26.0643	28.32	25.36	19.64	29.21	29.21	22.85	31.25	26.5486
G9940_16423	CKMT2	0	0.44	0.17	0.28	0.2	0.13	0.19	0.201429	0.18	0.27	0.4	0.3	0.27	0.34	0.31	0.295714
G9940_15815	HIPK1	39.01	26.24	30.88	38.11	36.65	25.55	32.48	32.7029	29.84	28.96	40.27	30.22	32.75	36.39	27.87	32.3286
G9940_3381	TTC14	30.73	14.72	12.91	31.25	25.96	28.85	22.28	23.8143	18.38	18.75	34.11	16.28	28.56	31.17	16.28	23.3614
G9940_8054	KCTD9	14.92	8.15	10.51	12.39	11.89	8.36	13.77	11.4271	8.85	11.54	17.03	10.12	12.51	15.61	8.03	11.9557
G9940_14912	C17H22orf31	0.3	0	0.16	0.07	0	0	0	0.0757143	0.12	0	0	0.06	0	0	0	0.0257143
G9940_279	GATM	60.41	31.85	21.35	17.45	15.02	23.22	19.16	26.9229	36.6	18.02	25.68	40.49	34.32	15.87	35.33	29.4729
G9940_12132	POLR3C	18.49	19.94	17.44	17.83	20.75	14.97	21.7	18.7314	13.63	17.95	20.16	17.15	16.78	21.42	13.96	17.2929
G9940_20087	TMEM158	6.23	5.7	4.71	4.94	6.41	3.08	5.09	5.16571	8.11	4.82	4.76	3.66	5.79	6.45	6.57	5.73714
G9940_4463	RAD18	21.39	10.96	19.92	17.22	19.57	10.62	19.39	17.01	10.53	14.15	25.75	11.46	14.74	25.87	5.24	15.3914
G9940_24062	ENDOG	13.5	13.12	18.88	10.67	13.16	7.76	11.23	12.6171	13.48	8.37	12.52	12.69	10.42	12.69	10.54	11.53
G9940_5201	CMTM2	0.13	0	0	0	0	0	0	0.0185714	0.12	0	0.13	0	0	0	0	0.0357143
G9940_12086	OXER1	2.07	2.03	1.97	2.53	2.19	1.83	2.8	2.20286	1.83	2.31	2.42	2.01	2.68	1.99	2.04	2.18286
G9940_9	CYBB	65.06	30.83	39.17	56.18	47.15	21.48	47.67	43.9343	40.53	46.36	45.23	39.04	37.91	51.53	38.89	42.7843
G9940_3603	MILR1	29.93	12.59	31.65	20.88	34.22	13.16	27.37	24.2571	15.99	13.16	26.73	17.52	21.23	27.92	8.03	18.6543
G9940_467	PUS1	45.77	36.53	36.02	29.78	44.16	28.62	36.39	36.7529	25.62	29.62	46.54	37.42	33.28	38.74	33.34	34.9371
G9940_15803	LOC101121369	0.42	0.4	0.04	0.45	0.46	0.21	0.34	0.331429	0.23	0.35	0.6	0.08	0.46	0.44	0.33	0.355714
G9940_1002	GLIS2	8.92	9.29	8.5	9.88	9.73	10.25	10.21	9.54	10.05	7.89	8.95	9.04	10.2	8.78	10.49	9.34286
G9940_5009	SLC36A4	10.42	4.46	6.3	9.11	9.21	6.54	9.73	7.96714	7.06	6.8	12.01	6.5	9.67	11.4	5.68	8.44571
G9940_16608	ZCCHC9	14.63	12.03	13.33	15.07	14.28	11.64	13.94	13.56	11.02	16.03	18.5	10.97	11.31	15.94	10.71	13.4971
G9940_9742	RAMP3	4.05	7.08	3.25	4.14	4.02	2.84	4.47	4.26429	3.74	3.71	2.32	3.26	4.55	3.87	7.33	4.11143
G9940_5722	NLRX1	14.16	18.63	13.72	12.91	17.08	9.89	17.87	14.8943	14.49	14.87	20.96	16.8	17.7	17.34	14.75	16.7014
G9940_8789	JHY	0	0	0	0	0	0.04	0	0.00571429	0.03	0	0	0.03	0.04	0.04	0.03	0.0242857
G9940_15982	LOC101121607	65.57	62.4	73.65	70	74.73	61.16	82.58	70.0129	61.55	76.46	87.41	40.59	66.51	85.54	53.27	67.3329
G9940_14722	THEM5	0	0	0	0	0	0	0	0	0	0	0.1	0	0	0	0	0.0142857
G9940_767	DNAJC22	4.64	5.65	3.88	4.65	2.79	9.36	3.74	4.95857	7.55	4.98	2.15	8.73	5.9	2.58	7.19	5.58286
G9940_12607	PDPK1	28.71	25.9	23.68	28.7	29.84	24.32	28.3	27.0643	28	26.01	26.25	27.92	26.97	26.45	27.85	27.0643
G9940_11931	LOC101116368	0	0	0	0.15	0	0	0.05	0.0285714	0	0.23	0.14	0	0	0	0	0.0528571
G9940_15336	LAP3	131.37	125	132.58	176.85	128.97	270.51	111.58	153.837	169.73	124.1	117.73	150.49	169.94	122.95	216.78	153.103
G9940_7883	LOC101111215	65.72	81.05	99.48	64.46	78.71	59.53	77.9	75.2643	65.41	79.83	73.53	79.04	70.56	77.51	57.53	71.9157
G9940_3211	WBP2NL	1.71	5.38	1.8	1.36	4.41	0.76	2.56	2.56857	1.21	2.84	5.03	2.39	1.11	3.99	0	2.36714
G9940_14211	CLEC1B	0	0.12	0	0.53	0.26	0.13	0.25	0.184286	0	0.13	0.13	0	0	0.13	0.84	0.175714
G9940_3095	PHC1	17.12	16.4	14.44	13.03	22.19	8.79	18.62	15.7986	9.76	13.71	21.76	13.61	13.94	20.16	9.99	14.7043
G9940_10832	TNFAIP8	40.84	25.17	39.78	39.11	43.42	22.5	38.16	35.5686	25.52	31	62.96	28.11	35.01	48.05	15.54	35.17
G9940_14146	CCNG1	212.47	142.9	162.14	181.21	178.58	184.5	199.7	180.214	172.78	162.83	229.8	124.38	238.64	202.47	145.93	182.404
G9940_21545	LOC114113773	0	0	0	0	0	0	0	0	0	0	0	0	0	0	0	0
G9940_10406	MYH11	127.27	102.87	55.08	65.63	115.63	50.89	85.52	86.1271	123.57	99.67	119.55	70.11	80.29	146.44	249.3	126.99
G9940_23792	ALDH1A1	228.93	162.87	124.3	185.89	127.65	199.69	130.62	165.707	210.66	196.85	118.71	169.05	212.57	134.55	195.57	176.851
G9940_7055	FARP1	30.05	28.25	20.96	26.67	18.07	32.2	22.29	25.4986	32.14	26.24	18.05	30.8	32.68	21.36	38.23	28.5
G9940_8008	HTR1B	0.07	0.14	0.02	0	0.07	0.02	0.02	0.0485714	0	0.02	0.17	0	0.02	0.22	0.14	0.0814286
G9940_3371	GDPGP1	4.08	7.18	5.76	8.96	7.64	14.29	5.25	7.59429	8.24	6.43	4.57	9.13	7.9	5.8	6.86	6.99
G9940_6804	THAP11	37.37	39.45	38.54	32.51	39.38	21.68	36.14	35.01	32.76	34.13	43.46	33.87	32.4	33.09	27.7	33.9157
G9940_17015	LOC101122940	164.68	65.54	115.53	102.23	135.5	61.92	133.49	111.27	221.56	135.23	94.6	165.2	123.02	94.78	214.58	149.853
G9940_1972	VDAC2	239.89	256.91	257.74	243.41	289.43	299.1	239.03	260.787	256.16	238.39	215.65	258.12	238.96	254.38	237.31	242.71
G9940_17228	LOC101123216	0.97	0.8	0.92	0.87	0.86	0.51	1	0.847143	0.62	0.68	1.18	0.61	0.7	1.04	0.52	0.764286
G9940_20794	LOC114111354	0.36	0	0	0	0	0	0	0.0514286	0	0	0	0	0	0	0	0
G9940_5011	PC	8.25	19	8.79	13.64	15.31	9.56	13.34	12.5557	14.41	12.04	9.46	8.99	16.13	10.57	11.53	11.8757
G9940_7775	PLA2R1	3	2.12	1.9	2.16	4.41	0.92	2.19	2.38571	1.82	1.75	5.43	1.24	2.47	3.43	0.98	2.44571
G9940_11514	DROSHA	11.91	6.49	7.68	10.23	9.59	6.87	9.77	8.93429	8.58	8.46	11.24	7.84	8.71	10.43	7.49	8.96429
G9940_3026	MAP3K15	1.37	1.15	1.2	0.84	2.46	0.36	1.75	1.30429	1.15	0.88	1.74	1.44	1.22	1.08	0.67	1.16857
G9940_17365	DHX38	19.71	19.67	19.17	17.95	24.86	17.27	18.08	19.53	17.7	17.77	17.99	18.95	19.45	19.85	18.16	18.5529
G9940_11421	KLHL33	3.07	2.2	1.71	2.79	2.34	1.81	1.7	2.23143	2.32	2.96	2.51	2.62	3.72	2.04	3.81	2.85429
G9940_15913	DCAF16	25.16	13.57	15.07	18.15	21.51	14.64	22.39	18.6414	13.07	15.05	25.89	14.47	20.11	25.11	12.41	18.0157
G9940_19239	PSCA	2.4	2.56	1.17	2.32	1.64	2.19	1.76	2.00571	2.73	2.23	1.9	2.7	2.2	1.12	1.78	2.09429
G9940_901	PPP2R2C	2.45	4.28	2.35	3.8	2.88	1.43	5.43	3.23143	2.73	3.76	3.06	3.55	2.43	2.75	3.76	3.14857
G9940_9466	SURF2	18.37	19.89	21.1	13.09	20.86	13.11	18.38	17.8286	16.82	16.75	16.4	14.17	16.37	21.83	10.42	16.1086
G9940_5050	PTGES3L	1.77	1.57	0.94	0.83	0.95	1.3	1.63	1.28429	0.73	2.09	1.7	1.42	1.24	1.83	1.64	1.52143
G9940_15390	AKR1B1	113.62	66	227.51	122.06	54.32	19.18	18.51	88.7429	91.3	136.02	141.45	30.29	149.05	17.08	12.29	82.4971
G9940_17613	LOC105601907	0.78	0.86	0.39	1.99	1.13	1.41	1.01	1.08143	0.89	0.97	1.25	0.95	1.06	1.35	1.02	1.07
G9940_6698	AMHR2	1.51	0.68	0.81	1.66	1.56	1.1	1.29	1.23	1.17	0.66	1.77	0.6	1.28	1.85	0.79	1.16
G9940_392	NPPB	0	0	0	0	0	0	0	0	0	0	0	0	0	0	0	0
G9940_17848	CMC1	37.59	38.04	34.79	38.43	32.46	36.63	42.01	37.1357	39.99	39.73	33.65	35.64	44.58	33.05	31.08	36.8171
G9940_12665	SELENOF	138.19	111.24	146.36	137.4	144.36	118.84	124.62	131.573	127.54	125.15	150.1	128.94	120.8	146.97	104.83	129.19
G9940_10356	AP1M2	43.22	53.37	39.56	54.39	35.01	71.86	43.91	48.76	49.68	52.61	19.72	65	58.63	27.45	78.28	50.1957
G9940_11742	EIF2AK1	53.88	52.65	58.68	51.84	61.39	47.17	62	55.3729	51.5	50.24	62.88	54.51	53.63	57.77	44.29	53.5457
G9940_13176	LRRC46	0.42	0.32	0.26	0.32	0.14	0.43	0.37	0.322857	0.26	0.38	0.34	0.26	0.29	0.51	0.32	0.337143
G9940_1247	LOC101102587	20.93	44.98	16.26	12.57	18.75	17.35	18.5	21.3343	13.46	28.19	28.5	55.79	26.41	23.77	51.97	32.5843
G9940_9508	GATA2	1.87	2.49	1.56	1.8	1.34	0.97	1.65	1.66857	2	1.62	0.97	2.46	1.46	1.46	3.17	1.87714
G9940_16238	MED23	12	8.44	10.37	11.46	11.1	9.19	12.41	10.71	9.03	11.11	13.51	10.13	10.57	11.85	7.87	10.5814
G9940_3374	CCR4	1.69	1.38	1.46	2.57	2.14	1.57	4.34	2.16429	2.29	3.78	1.61	2.91	1.47	2.67	2.05	2.39714
G9940_6193	LOC101109035	25.17	30.04	17.03	14	18.91	20.18	24.39	21.3886	23.89	27.24	18.61	26.65	24.87	17.32	21.29	22.8386
G9940_9482	FGF14	0.22	0.18	0.07	0.16	0.35	0.11	0.3	0.198571	0.32	0.11	0.12	0.31	0.35	0.29	0.33	0.261429
G9940_13475	FBLN7	3.33	3.37	4.01	3.77	3.7	2.2	4.16	3.50571	5.84	5.02	1.94	5.61	4.09	2.95	4.6	4.29286
G9940_21995	LOC114114885	1.93	2.05	1.2	2.58	1.91	2.04	2.75	2.06571	1.73	2.34	2.55	1.89	1.66	2.46	1.83	2.06571
G9940_329	IRAK4	11.03	7.38	7.47	9.69	11.25	8.7	10.33	9.40714	8.91	8.69	10.54	7.54	10.06	8	7.78	8.78857
G9940_8850	SLC17A6	0	0	0	0	0	0	0	0	0	0	0	0	0	0	0.02	0.00285714
G9940_2893	LOC101104703	0	0	0	0	0	0	0	0	0	0	0	0	0	0	0	0
G9940_3105	PIGB	15.6	8.77	12.27	16.83	16.01	12.36	12.42	13.4657	11.48	10.9	17.29	13.54	14.59	17.95	11.54	13.8986
G9940_13008	UNC13B	7.58	5.86	4.9	9.62	7.81	15.54	7.11	8.34571	9.84	8.07	5.15	10.58	7.54	6.04	10.77	8.28429
G9940_3356	FMO4	11.67	9.42	7.03	16.12	11.09	11.49	11.48	11.1857	9.51	12.61	12.61	10.84	16.18	13.13	11.84	12.3886
G9940_1789	NOL6	14.56	17.38	16.73	11.74	19.98	10.37	17.14	15.4143	13.31	15.33	16.93	16.81	12.87	16.72	13.06	15.0043
G9940_9649	FCN3	0.36	0.17	0.19	1.76	0.45	0.44	0.84	0.601429	1.4	0.29	0.11	0.5	0.19	0.11	2.62	0.745714
G9940_16553	GJC2	0.8	1.1	0.9	0.94	1.53	0.74	0.66	0.952857	0.8	1.03	1.52	0.65	0.89	1.11	0.44	0.92
G9940_8959	NAA11	0	1.18	0	0	0	0	0	0.168571	0	0	0	0	0	0	0	0
G9940_12724	ZBTB22	9.52	9.4	8.39	7.24	11.86	7.27	9.18	8.98	8.06	8.29	9.14	8.61	10.17	9.26	7.45	8.71143
G9940_22925	LOC114117537	0	0	0	0	0	0.14	0	0.02	0.14	0	0	0	0	0	0.28	0.06
G9940_1652	ACTL6B	0.43	0.54	0.16	0.33	0.32	0.13	0.31	0.317143	0.35	0.32	0.06	0.4	0.19	0.19	0.9	0.344286
G9940_23657	MT3	2.46	1.19	0.54	0	1.27	0.63	1.23	1.04571	2.33	3.15	1.26	1.15	0	0.64	0.6	1.30429
G9940_17409	LOC101123451	1.62	0.66	0.51	1.36	0.44	0.9	1.38	0.981429	1.67	4.43	0.15	10.85	2.32	1.47	6.01	3.84286
G9940_15427	GSTP1	130.68	140.63	112.85	280.56	98.57	247.6	146.32	165.316	142.99	193.21	94.66	155.52	220.56	121.36	248.35	168.093
G9940_1303	ATP6V1G3	0.19	0.54	0.57	0.69	0.86	0.57	0.93	0.621429	0.18	0.47	0.76	0.78	0.86	1.35	0.45	0.692857
G9940_5161	LOC101107675	2301.91	520.28	680.15	586.57	461.51	1026.2	376.91	850.504	994.23	571.47	723.39	531.51	794.55	688.63	2452.99	965.253
G9940_10195	ADAMTS7	1.88	2.48	1.66	2.63	5.85	1.65	1.67	2.54571	2.36	1.88	4.63	2.07	2.2	2.05	2.56	2.53571
G9940_17392	ZNF532	4.68	3.75	3.12	3.63	4.14	1.96	3.38	3.52286	4.19	4.32	4.28	3.33	3.84	4.15	5.26	4.19571
G9940_16506	LOC101122294	111.88	83.03	68.97	248.61	123.21	462.47	83.76	168.847	150	102.8	71.9	115.67	182.2	113.82	188.54	132.133
G9940_16773	ABHD6	24.88	75.8	35.5	88.34	41.24	76.74	62.69	57.8843	93.26	72.91	20.96	72.05	87.7	48.36	103.26	71.2143
G9940_5055	OPRL1	4.41	5.76	3.75	4.62	6.76	4.6	6.11	5.14429	4.41	5.23	7.89	3.93	4.86	7.41	3.75	5.35429
G9940_11487	CELF6	1.64	1.9	1.36	1.53	2.06	2.9	1.96	1.90714	1.52	1.1	1.64	1.92	2.03	2.03	2.41	1.80714
G9940_8050	IFT57	7.19	5.55	5.28	6.19	7.17	4.35	5.91	5.94857	6.04	5.14	9.23	3.94	5.54	7.89	7.24	6.43143
G9940_10640	TATDN3	10.4	9.91	9.25	12.87	9.6	7.23	11.4	10.0943	8.86	10.34	13.88	8.55	12.57	15.89	7.26	11.05
G9940_23658	SMAD3	21.8	18.99	13.98	22.56	19.86	16.39	22.69	19.4671	20.07	22.23	22.39	15.68	20.68	24.33	23.29	21.2386
G9940_4451	RFNG	53.34	60.21	54.93	46.33	54.89	45.23	54.31	52.7486	50.73	50.92	52.62	51.57	52.66	53.91	56.68	52.7271
G9940_17484	LOC101123553	15.97	24.71	18.96	28.09	20.67	26.02	23.22	22.52	29.71	27.66	14.85	21.57	29.32	18.35	28.82	24.3257
G9940_430	CPNE1	84.17	73.39	84.53	78.39	93.05	55.69	93.62	80.4057	68.16	81.41	110.37	78.66	78.24	89.01	57.11	80.4229
G9940_17961	LOC105603938	0	0	0	0	0	0	0	0	0	0	0	0	0	0	0	0
G9940_9214	PDIK1L	7.37	3.86	5.3	8.04	6.98	5.64	6.76	6.27857	3.88	5.46	11.1	3.49	7.26	7.79	3.62	6.08571
G9940_7067	LOC101110168	5.6	3.41	4.72	3.97	6.3	3.98	6.32	4.9	3.98	3.39	6.85	3.55	5.78	6.83	3.94	4.90286
G9940_13233	BTBD2	74.78	64.82	53.47	50.95	65.06	51	61.71	60.2557	54.93	60.23	60.33	58.64	59.43	59.51	63.53	59.5143
G9940_2791	LOC101104571	0	0	0	0	0	0	0	0	0	0	0	0	0	0	0	0
G9940_19817	ASNSD1	39.42	38.41	33.16	36.42	31.36	34.77	36.08	35.66	31.76	35.01	43.83	26.52	46.92	40.35	32.3	36.67
G9940_22189	FAM241A	8.86	5.7	6.82	9.16	8.44	9.14	6.95	7.86714	7.85	6.11	8.34	6.6	8.5	6.92	8.28	7.51429
G9940_14704	MYPOP	10.45	14.58	10.63	13.75	11.6	14.78	11.99	12.54	13.27	9.79	11.46	10.45	14.33	11.66	13.01	11.9957
G9940_9805	BSDC1	32.67	35.83	29.19	36.64	33.14	34.49	35.5	33.9229	35.6	34.4	31.53	33.24	37.24	33.45	38.22	34.8114
G9940_10111	TK1	46.56	47.8	77.08	27.74	69.87	22.24	56.38	49.6671	38.38	49.84	70.09	55.45	38.55	56.17	14.65	46.1614
G9940_13626	SLC47A2	1.81	2.3	2.58	2.9	0.96	0.57	4.04	2.16571	0.62	0.86	4.77	3.03	1.53	2.18	0	1.85571
G9940_11973	RFWD3	17.12	16.91	18.78	16.3	21.12	14.94	18.76	17.7043	15.01	16.23	22.21	17.17	16.53	19.31	10.26	16.6743
G9940_6338	NIT2	45.43	39.55	34.72	26.29	36.11	26.46	36.27	34.9757	36.63	40.87	41.03	36.67	37.86	30.08	28.63	35.9671
G9940_18239	LOC105605730	6.52	2.31	2.33	1.02	1.51	3.59	1.31	2.65571	6.25	4.32	3.12	5.69	3.12	4.91	2.99	4.34286
G9940_15549	ZBTB48	15.56	20.38	17.59	15.18	20.92	13.37	16.75	17.1071	15.56	18.14	23.43	14.63	15.98	21.31	14.31	17.6229
G9940_16371	LYPLAL1	6.48	5.56	5.61	6.6	7.04	4.38	6.85	6.07429	4.87	5.86	9.38	4.96	5.82	4.9	4.31	5.72857
G9940_505	ATP5PO	384.47	329.51	495.12	412.48	456.3	434.41	404.71	416.714	410.45	445.53	494.7	386.69	424.24	433.27	350.49	420.767
G9940_23633	PTHLH	1.02	0.99	1.67	0.42	0.49	0.31	0.86	0.822857	0.95	1.12	1.93	1.24	0.9	1.52	0.52	1.16857
G9940_5616	RHBDF1	20.33	27.52	18.13	35.35	25.65	43.3	27.45	28.2471	36.29	23	19.04	28.01	29.24	24.89	35.39	27.98
G9940_23464	LOC114118749	0	0	0	0	0	0	0	0	0	0	0	0	0	0.08	0	0.0114286
G9940_5250	PRDM8	5.05	4.07	1.81	1.27	2.05	1.74	3.94	2.84714	3.56	2.79	3.6	1.53	1.52	6.25	8.9	4.02143
G9940_9198	ECHS1	72.63	87.01	56.27	57.15	77.46	54.93	82.94	69.77	79.19	85.78	48.28	84.2	67.79	61.46	71.41	71.1586
G9940_4065	RAB23	21.37	15.12	14.51	16.04	19.19	11.68	19.82	16.8186	11.72	10.92	22.34	12.83	18.48	19.07	10.32	15.0971
G9940_7283	LOC101110440	6.49	5.82	5.48	6.74	7.17	6.18	7.04	6.41714	6.33	6.26	7.48	6.61	8	6.38	5.41	6.63857
G9940_21312	LOC114113066	0.07	0.02	0.04	0.03	0.02	0	0.09	0.0385714	0.04	0	0	0	0	0	0	0.00571429
G9940_10618	THADA	13.41	11.14	12.22	10.4	12.28	8.3	12.59	11.4771	9.38	10.7	13.97	11.66	8.99	12.87	9.04	10.9443
G9940_20956	LOC114112034	0.38	0	0	0	0.58	0.7	0	0.237143	0	0	0	0	0.65	1.26	0	0.272857
G9940_699	AATK	1	1.31	0.93	0.63	1.18	0.39	1.42	0.98	0.82	0.78	1.42	1.42	0.79	1.5	0.81	1.07714
G9940_12397	LOC101116944	0	0	0	0	0	0	0	0	0	0	0	0	0	0	0	0
G9940_14604	PPIG	25.67	15.36	13.91	25.96	24.33	26.32	19.93	21.64	15.73	18.45	31.99	13.44	25.43	28.83	14.8	21.2386
G9940_10925	MTMR12	19.43	18.07	17.85	20.27	23.07	13.91	20.18	18.9686	15.18	16.79	18.83	17.81	20.66	22.31	14.44	18.0029
G9940_23124	LOC114117925	0.07	0.05	0.08	0.13	0.11	0.2	0.05	0.0985714	0.14	0.2	0.22	0.1	0.17	0.34	0.03	0.171429
G9940_22519	LOC114116458	2.02	1.37	1.25	1.67	0.79	2.22	1.61	1.56143	1.49	0.88	1.14	2.43	0.89	1.14	1.01	1.28286
G9940_4342	DDX50	23.76	18.61	21.41	26.42	23.24	17.02	23.95	22.0586	15.77	18.83	31.19	15.98	21.72	27.69	11.19	20.3386
G9940_12871	WNK3	0.03	0.03	0.04	0.1	0.16	0.03	0.09	0.0685714	0.04	0.03	0.1	0.01	0.06	0.1	0.08	0.06
G9940_3384	EFNA4	52.34	83.85	34.08	88.79	41.6	101.87	51.96	64.9271	82.13	60.99	26.87	69.43	77.12	42.39	82.91	63.12
G9940_2331	LOC101104003	0.3	0	0.07	0.42	0.41	0.16	0.41	0.252857	0.75	0.32	0.32	0.37	0	0.41	0	0.31
G9940_7563	NUF2	36.85	21.03	26.3	32.35	50.62	21.75	49.69	34.0843	18.61	23.96	68.97	21.93	35.58	53.32	5.35	32.5314
G9940_15865	SCN2B	2.32	1.01	0.62	1.6	1.32	0.47	1.04	1.19714	2.08	1.31	1.42	1.19	1.32	2.16	3.37	1.83571
G9940_15923	DHX58	8.95	14.54	10.15	17.25	13.75	15.83	15.44	13.7014	14.95	13.35	11.79	14.81	13.53	16.49	20.16	15.0114
G9940_2221	PSRC1	25.93	22.78	20.79	15.67	24.81	13.13	32.15	22.18	18.59	21.85	32.65	25.63	25.09	22.43	13.33	22.7957
G9940_10932	ORC1	26.67	22.53	31.11	15.4	33.28	12.38	30.14	24.5014	16.96	21.32	31.86	26.02	18.65	29.39	9.72	21.9886
G9940_149	APAF1	13.36	8.51	8.52	13.49	12.25	11.68	11.61	11.3457	10.03	10.84	13.33	9.78	13.52	11.61	9.84	11.2786
G9940_12679	NUP35	28.25	19.68	22.6	25.2	27.55	19.68	23.17	23.7329	17.98	22.02	32.61	21.83	22.25	30.94	17.57	23.6
G9940_4478	SLC5A2	0	0	0.05	0.06	0.06	0	0.11	0.04	0.11	0.05	0	0.15	0	0.12	0.04	0.0671429
G9940_1546	LOC101102973	24.5	26.49	24.89	49.92	4.21	23.85	52.5	29.48	27.44	15.16	66.84	24.89	46.17	67.96	4.34	36.1143
G9940_3170	DHX9	98.54	70.07	78.19	89.16	100.33	68.5	85.25	84.2914	69.33	78.13	107.29	75.51	81.84	88.44	64.3	80.6914
G9940_12899	LOC101117600	21.01	12.97	20.6	33.64	10.37	21.17	17.23	19.57	29.41	30.75	13.06	25.14	24.04	16.16	28.85	23.9157
G9940_23761	ACVR2A	7.79	4.54	3.5	7.15	4.9	10.08	4.61	6.08143	7.18	3.92	4.12	5.79	8.05	4.99	6.78	5.83286
G9940_9552	RUNX1T1	15.7	14.53	11.45	10.77	17.66	4.65	17.93	13.2414	6.83	11.87	25.77	7.9	13.38	24.88	3.03	13.38
G9940_7302	EPS15	45.45	30.89	41.65	43.11	51.99	29.41	44.53	41.0043	26.63	31.99	62.89	29.74	38.77	54.67	19.94	37.8043
G9940_15795	CKAP2	40.3	25.97	31.6	28.4	39.92	20.06	36.16	31.7729	18.42	29.77	54.76	26.22	33.7	44.87	10.79	31.2186
G9940_10803	HEMK1	26.09	38.19	29.01	28.31	25.22	20.66	30.51	28.2843	28.95	26.83	34.97	28.65	37.73	31.93	30.02	31.2971
G9940_8824	SEL1L	32.52	23.07	25.43	40.5	33.97	32.26	29.4	31.0214	29.94	28.6	33.71	29.8	34.56	34.68	30.53	31.6886
G9940_12264	FLYWCH2	6.38	8.08	9.8	4.35	8.44	4.16	7.11	6.90286	5.48	7.82	8.43	6.86	7.4	7.49	4.48	6.85143
G9940_16013	PARD6G	3.68	2.19	2.45	2.91	2.43	1.35	2.95	2.56571	3.54	2.86	2.16	1.91	2.7	3.29	3.9	2.90857
G9940_10371	LOC101114368	0	0	0	0	0	0	0	0	0	0	0	0.04	0.04	0	0	0.0114286
G9940_1561	SHBG	4.49	4.51	4.26	5.64	3.55	3.25	5.31	4.43	3.35	4.65	3.18	3.99	5.52	5.11	5.2	4.42857
G9940_21927	LOC114114793	2.05	6.94	8.76	5.13	7.99	2.08	5.55	5.5	3.87	2.69	6.73	6	6.65	11.21	1.84	5.57
G9940_22747	NPB	3.88	25.76	3.68	5.3	16.57	32.73	14.94	14.6943	1.05	16.73	9.07	33.09	39.83	39.62	48.61	26.8571
G9940_5972	CXCL11	47.94	11.71	13.57	63.02	28.89	196.35	20.21	54.5271	21.86	7.96	28.31	11.73	26.25	31.27	77.76	29.3057
G9940_14213	SHANK3	9.8	10.91	5.84	9.48	9.44	9.86	10	9.33286	11.27	7.16	8.77	8.75	9.91	9.84	15.27	10.1386
G9940_8145	LRG1	2.49	1.5	1.28	2.89	1.93	2.01	1.26	1.90857	0.94	1.59	1.72	1.43	1.55	2.16	2.34	1.67571
G9940_3977	AP4E1	23.32	16.04	15.36	26.26	22.2	22.1	19.77	20.7214	17.53	18.05	27.88	15.95	23.17	23.92	17.28	20.54
G9940_15234	OTUD7A	0.37	0.13	0.24	0.28	0.65	0.14	0.27	0.297143	0.38	0.37	0.54	0.31	0.52	0.59	0.16	0.41
G9940_14775	LOC101120022	5.18	3.88	3.21	5.55	4.92	4.35	5.82	4.70143	3.92	3.42	5.58	4.12	4.11	5.35	3.94	4.34857
G9940_6005	SH2D1B	3.28	1.66	1.77	9.46	1.84	5.69	2.93	3.80429	3.88	5.6	1.64	4.88	5.87	2.39	6.02	4.32571
G9940_2499	LOC101104203	0	0	0	0	0.17	0	0.32	0.07	0.15	0	0.16	0.15	0.17	0	0.15	0.111429
G9940_3924	CMTR2	6.82	5.67	4.43	10.03	8.03	12.01	6.22	7.60143	7.57	5.61	8.33	5.44	8.36	8.7	7.71	7.38857
G9940_13315	IRX3	1.37	0.45	0.99	0.62	1.36	0.47	0.9	0.88	0.69	0.4	1.93	0.36	0.52	0.91	0.83	0.805714
G9940_3440	ARMH3	15.89	14.44	13.99	17.99	17.41	17.73	15.46	16.13	16.64	19.07	14.06	18.25	16.56	15.92	16.26	16.68
G9940_16207	CD244	39.9	27.42	21.73	72.04	18.47	72.15	30.19	40.2714	40.48	46.46	20.56	34.31	54.43	26.92	64.38	41.0771
G9940_1035	EPOP	1.24	1.36	1.18	1.1	1.86	0.51	1.1	1.19286	0.98	0.89	1.3	0.78	0.93	1.25	1	1.01857
G9940_14761	PRDM16	0.63	0.21	0.2	0.17	0.2	0.36	0.21	0.282857	0.36	0.15	0.19	0.17	0.17	0.15	0.6	0.255714
G9940_19519	LOC106990358	101.34	70.47	69.45	101.22	87.62	76.03	58.13	80.6086	90.45	74.89	69.06	95.84	72.63	95.44	111.95	87.18
G9940_6985	POMT2	11.95	11.92	11.68	10.72	13.65	9.09	10.16	11.31	10.28	10.7	11.97	12.58	11.33	12.21	12.46	11.6471
G9940_20898	CDR1	0	0	0	0	0.14	0	0	0.02	0	0	0.14	0	0	0	0.13	0.0385714
G9940_1672	C3H22orf23	1.33	1.2	0.79	0.38	0.46	0.9	1.06	0.874286	1.59	0.82	1.63	1.57	0.92	1.01	1.2	1.24857
G9940_20286	LOC114109699	1.65	1.82	1.87	1.5	2.18	0.24	2.35	1.65857	2.44	0.95	1.44	2.41	2.43	0.73	1.14	1.64857
G9940_15266	LRP1	29.35	24.65	16.38	27.52	25.62	18.83	22.77	23.5886	29.42	21.84	20.15	29.78	23.91	21.62	43.78	27.2143
G9940_23936	RPS25	0	0	0	0	0	0	0	0	0	0	0	0	0	0	0	0
G9940_13154	SAMM50	61.84	65.76	65.84	44.01	59.48	40.12	60.71	56.8229	57.58	59.92	63.77	64.41	54.1	49.17	51.99	57.2771
G9940_7375	KCTD7	4.53	2.89	5.85	3.56	5.97	5.07	8.4	5.18143	2.91	4.07	8.34	4.98	7.02	7.32	1.93	5.22429
G9940_1445	NRM	48.36	51.09	53.03	28.98	52.86	21.52	50.09	43.7043	33.27	38.48	57.31	47.21	41.1	44.55	25.28	41.0286
G9940_9080	EIF4E	51.91	32.37	47.38	49.45	58.22	52.7	44.33	48.0514	36.03	38.78	62.91	33.87	46	56.51	29.1	43.3143
G9940_21881	LOC114114576	198.91	54.79	45.06	175.21	22.64	144.04	58.73	99.9114	68.73	71.29	57.82	79.92	43.24	88.26	110.71	74.2814
G9940_413	GDI1	126.46	123.24	109.33	135.1	130.17	96.01	128.12	121.204	112.47	119.71	144.07	110.21	141.72	131.93	118.26	125.481
G9940_11688	TBXA2R	3.12	3.56	4.22	5.57	10.36	2.4	6.97	5.17143	5.85	4.54	5.61	3.9	4.1	4.3	2.55	4.40714
G9940_7570	CARD11	39.76	56.12	52.14	42.05	68.25	30.33	52.97	48.8029	33.33	47.58	63.65	43.7	43.04	62.47	26.44	45.7443
G9940_23215	ZNF865	18.46	21.88	18.25	13.51	20.82	13.12	18.84	17.84	13.63	13.64	18.3	17.71	16.87	17.21	14.61	15.9957
G9940_8873	TMEM18	28.25	34.46	33.95	23.1	26.22	21.93	25.78	27.67	22.99	26.7	19.93	32.61	23.99	25.28	23.26	24.9657
G9940_19829	SNTN	0.08	0	0	0	0	0.14	0	0.0314286	0	0	0.23	0	0	0	0.13	0.0514286
G9940_8166	CNTNAP1	6.81	7.21	5.93	5.44	9.91	3.59	6.87	6.53714	6.3	6.85	10.22	6.47	8	7.21	5.65	7.24286
G9940_1156	GGCT	5.9	4.2	8.11	6.7	7.43	7.67	7.76	6.82429	5.96	4.02	10.3	4.43	7.87	8.99	2.7	6.32429
G9940_9689	SHCBP1	15.59	9.22	15.35	13.37	19.04	8.85	18.61	14.29	7.71	11.51	30.66	10.56	13.84	22.9	2.68	14.2657
G9940_8533	NLGN1	0.11	0.19	0.02	0.06	0.11	0.14	0.14	0.11	0.21	0.03	0.45	0.08	0.17	0.2	0.11	0.178571
G9940_13390	LOC101118224	0.29	0.21	0.06	0.15	0	0	0	0.101429	0.2	0.07	0	0.07	0.15	0.07	0.14	0.1
G9940_22441	LOC114116347	0	0	0	0	0	0	0	0	0	0	0	0	0	0	0.08	0.0114286
G9940_14924	NSMCE1	81.3	78.97	76.5	73.9	65.57	59.72	77.55	73.3586	68.66	85.17	80.93	67.26	81.12	72.96	77.82	76.2743
G9940_18223	LOC105605644	0.22	0.17	0	0.44	0.47	0.81	0	0.301429	0.38	0.21	0.33	0.42	0.48	0	0.32	0.305714
G9940_11690	TMEM173	35.32	27.01	29.34	21.11	25.03	21.98	28.4	26.8843	22.13	27.53	26.38	29.38	25.76	33.64	27.5	27.4743
G9940_19902	LOC114108744	0	0	0	0	0	0.27	0	0.0385714	0.36	0	0	0	0.37	0	0.62	0.192857
G9940_16171	AP3D1	75.14	78.15	73.12	72.18	85.04	65.75	75.08	74.9229	79.09	72.39	76.5	79.51	75.5	75.85	74.94	76.2543
G9940_13993	LOC101119014	0.04	0	0	0	0	0	0	0.00571429	0.08	0.04	0	0	0.04	0.08	0	0.0342857
G9940_24111	FFAR3	2.38	2.04	2.25	2.23	1.65	2.59	2.04	2.16857	2.56	1.58	2.15	2.94	1.72	1.83	4.34	2.44571
G9940_3984	TMEM107	4.56	3.71	3.96	4.45	4.25	3.37	4.67	4.13857	3.01	3.49	4.82	3.26	4.17	4.77	3.33	3.83571
G9940_23732	PPARGC1A	2.43	1.6	1.03	2.08	1.56	2.16	1.24	1.72857	1.9	1.75	1.29	1.63	2.25	1.6	2.33	1.82143
G9940_12032	GDF5	0.25	0.17	0.19	0.23	0.25	0	0.14	0.175714	0.07	0.33	0.25	0.1	0.11	0.33	0	0.17
G9940_14014	QTRT1	52.88	47.76	37.82	58.93	54.93	46.49	51.31	50.0171	43.03	48.93	60.75	43.98	51.35	59.5	41.32	49.8371
G9940_11556	NUP58	40.14	29.21	38.97	32.19	45.2	19.42	40.4	35.0757	27.16	31.87	49.11	30.52	30.87	47.38	17.03	33.42
G9940_2780	R3HDM1	24.19	17.43	21.92	21.01	28.73	18.24	24.41	22.2757	17.02	18.5	27.52	17.8	25.1	27.92	14.41	21.1814
G9940_10010	EXOC8	12.82	9.82	10.26	18.59	15.08	15.71	12.98	13.6086	12.28	12.28	14.1	10.81	16.45	14.59	12.24	13.25
G9940_1279	OSR1	4.92	4.54	3.08	3.8	3.36	3.18	5.04	3.98857	5.7	4.39	3.79	3.29	3.97	6.06	7.31	4.93
G9940_3197	USP42	10.72	9.33	8.23	9.58	10.51	10.42	9.49	9.75429	9.21	9.03	10.41	10.09	10.47	9.51	10.04	9.82286
G9940_127	H3F3A	2027.32	1841.34	2482.16	1839.95	2351.11	1616.1	2290.51	2064.07	1505.78	1893.96	2710.88	1845.93	1810.03	2413.56	994.94	1882.15
G9940_17574	TICRR	10.04	9.62	12.97	8.02	14.87	5.33	14.61	10.78	7.65	9.29	15.72	10.85	9.55	13.7	3.53	10.0414
G9940_5087	APOB	2.46	45.04	7.9	104.91	29.48	167.41	37.87	56.4386	81.48	35.11	7.58	33.33	144.17	77.79	84.64	66.3
G9940_10003	MSRB1	59.48	91.28	72.43	76.27	65.5	72.92	74.66	73.22	85.79	82.94	55.57	101.03	72.03	73.07	81.2	78.8043
G9940_1530	PTPRM	9.97	6.79	5.83	6.17	8.79	3.2	6.07	6.68857	5.94	5.95	6.59	5.81	5.36	7.5	9.38	6.64714
G9940_10726	HMGA1	808.44	931.67	908.65	597.97	960.98	629.67	837.77	810.736	645.01	617.11	887.19	799.34	739.48	795.45	634.86	731.206
G9940_8739	LRP2BP	0.77	0.45	0.46	0.44	0.88	0.22	0.79	0.572857	0.36	0.45	0.78	0.26	0.79	0.74	0.21	0.512857
G9940_732	UBE2Q2	22.81	14.64	11.91	24.57	16.02	20.31	16.57	18.1186	15.83	17.68	21.94	14.59	19.82	18.18	19.84	18.2686
G9940_11795	PSMB4	221.8	258.9	273.83	237.73	238.71	253.2	257.31	248.783	271.21	265.02	252.35	280.38	265.26	216.5	249.99	257.244
G9940_24042	MYD88	65.59	62.06	59.51	55.77	71.03	43.3	67.43	60.67	50.97	59.04	70.83	78.47	62.55	61.53	58.83	63.1743
G9940_9072	NFYB	23.67	13.33	18.39	22.54	21.47	17.37	19.15	19.4171	13.94	18.16	28.25	13.72	22.15	23.86	11.5	18.7971
G9940_8249	LOC101111664	5.7	4.66	7.18	5.39	3.55	4.68	8	5.59429	10.35	4.41	4.05	6.07	3.71	5.34	6.22	5.73571
G9940_30	RPN2	159.8	132.98	172.47	137.07	172.39	112.11	160.67	149.641	155.88	167.3	140.48	186.81	148.74	135.5	135.21	152.846
G9940_21389	LOC114113202	0	0	0	0	0	0	0	0	0	0	0	0	0	0	0	0
G9940_13557	LGALS3	194.78	697.43	366.2	1232.61	871.89	1152.49	601.35	730.964	1026.68	754.72	282.07	1011	1149.76	581.58	1208.35	859.166
G9940_3378	PCP4L1	6.42	4.07	2.34	1.15	2.78	1.43	3.66	3.12143	3.37	5.08	7.73	2.06	1.78	7.94	10.61	5.51
G9940_12705	QRICH2	0.14	0.18	0.35	0.21	0.2	0.22	0.16	0.208571	0.15	0.21	0.2	0.2	0.23	0.19	0.3	0.211429
G9940_5560	LOC101108198	35.63	30.57	27.39	34.23	39.84	30.88	35.61	33.45	28.28	33.34	39.45	32.8	28.6	36.03	31.59	32.87
G9940_14520	HS3ST4	0.04	0.07	0	0.04	0.04	0	0	0.0271429	0.03	0	0.04	0	0.15	0.08	0.04	0.0485714
G9940_1697	DHDH	5.48	18.2	8.21	23.6	9.48	10.26	13.38	12.6586	12.15	12.42	9.17	8.51	16.24	10.65	13.91	11.8643
G9940_2596	PRCD	0.3	0	0.52	0	0	0.3	0	0.16	0	0	0	0	0	0	0	0
G9940_2116	PTPRZ1	0.42	0.44	0.37	0.36	0.34	0.09	0.36	0.34	0.19	0.33	0.94	0.31	0.37	0.6	0.11	0.407143
G9940_11133	BFSP2	8.79	8.12	8.24	6.11	5.58	1.01	5.21	6.15143	4.31	6.62	9.26	6.47	8.53	11.29	4.29	7.25286
G9940_19323	LOC105615370	0	0	0	0	0.04	0.04	0	0.0114286	0.02	0	0.05	0	0	0.05	0	0.0171429
G9940_16502	SHPK	10.37	22.78	11.29	22.78	12.36	20.01	23.85	17.6343	19.79	22.71	12.27	19.04	22.95	12.11	18.5	18.1957
G9940_17786	CCDC74B	0.63	0.72	0.46	0.31	0.91	0.08	0.65	0.537143	0.35	0.33	0.85	0.41	0.79	0.17	0.43	0.475714
G9940_17864	LOC105603406	0.58	0.5	1.12	0.5	1.13	0.36	0.99	0.74	0.05	0.26	2.13	1.02	0.68	0.12	1.04	0.757143
G9940_1404	LOC101102787	0.37	0.38	0	0	0.58	0	0.19	0.217143	0.18	0	0	0	0.2	0.22	0	0.0857143
G9940_16336	MIB1	12.41	6.62	6.86	16.17	9.96	9.94	9.21	10.1671	10.74	10.98	10.68	7.95	12.95	9.98	11.56	10.6914
G9940_12937	PBDC1	23.46	18.56	22.6	24.55	24.51	26.76	22.11	23.2214	16.66	17.6	31.13	15.8	23.53	26.11	15.1	20.8471
G9940_10875	LOC101115009	0.08	0.11	0.2	0	0.48	0.23	0.19	0.184286	0.28	0.12	0.13	0.23	0	0.46	0.17	0.198571
G9940_841	NCALD	24.86	21.22	16.57	29.94	16.34	26.33	20.79	22.2929	22.33	25.02	18.14	21.64	22.01	16.73	35.75	23.0886
G9940_6155	MELK	11.88	5.71	9.97	8.56	12.53	5.94	12.63	9.60286	6.06	7.27	12.67	6.78	8.75	14.3	2.67	8.35714
G9940_4284	PLXNC1	17.98	7.54	11.22	13.79	13.97	4.91	13.32	11.8186	10.73	13.47	16.06	11.27	13.56	15.88	10.11	13.0114
G9940_18693	LOC105609102	7.2	6.68	6.05	7.42	6.16	7.02	6.69	6.74571	4.13	6.93	9.86	5.79	7.54	9.83	5.31	7.05571
G9940_3434	PPIH	121.76	120.3	149.08	90.7	143.91	76.73	129.78	118.894	97.34	116.33	135.18	129.31	105.74	135.32	72.53	113.107
G9940_13135	KCNJ10	1.15	0.7	0.86	1.1	0.96	0.92	1.15	0.977143	0.63	0.85	1.23	0.82	0.97	1.14	0.68	0.902857
G9940_1447	MYLIP	49.44	37.08	41.67	32.82	50.72	22.42	45.45	39.9429	33.21	38.87	71.02	38	36.68	53.3	28.23	42.7586
G9940_23337	LOC114118402	0	1.2	0.39	2.01	0	0	0	0.514286	0	0	1.92	1.09	2.14	0.78	0	0.847143
G9940_10775	TMEM68	11.95	8.82	7.78	13.3	11.28	10.46	10.81	10.6286	10.08	10.15	11.73	9.86	11.75	9.97	10.15	10.5271
G9940_16960	NPEPPS	45.32	34.81	38.23	59.96	43.65	73.25	41.07	48.0414	47.99	43.08	37.83	42.66	49.59	44.04	48.39	44.7971
G9940_2972	LOC101104818	4.36	4.13	4.59	4.49	5.6	3.57	4.85	4.51286	3.87	5.43	5.65	3.78	4.71	5.47	4.97	4.84
G9940_6050	LOC101108851	59.44	42.02	63.95	56.56	65.07	51.65	60.66	57.05	51.43	44.54	66.46	43.51	54.7	60.52	29.7	50.1229
G9940_21324	LOC114113093	0	0.53	0.98	0.77	0	1.4	0	0.525714	0.47	0	0	0	0	0	0	0.0671429
G9940_2065	JMJD6	25.18	28.18	30.75	40.82	36.89	26.01	30.33	31.1657	36.13	31.64	40.85	30.34	26.76	31.71	25.71	31.8771
G9940_3388	APTX	13.24	14.77	16.69	9.12	12.02	9.98	13.06	12.6971	12.89	14.29	16.13	16.12	10.7	13.58	7.48	13.0271
G9940_12976	KIF18A	8.7	4.7	5.03	7.25	9.73	4.73	8.41	6.93571	4.42	5.18	13.92	4.56	7.45	13.14	1.82	7.21286
G9940_17231	RGS18	30.89	12.58	30.16	25.88	40.83	9.66	42.55	27.5071	9.86	21.22	50.24	22.48	31.25	26.4	6.03	23.9257
G9940_276	TRA2A	133.26	84.85	101.67	145.03	118.06	121.52	109.6	116.284	97.39	89.63	174.44	84.51	119.31	139.8	78.55	111.947
G9940_11758	SPINK5	0.64	0.93	0.47	0.71	1.37	0.51	0.58	0.744286	0.68	0.75	3.1	0.45	0.78	0.75	0.03	0.934286
G9940_16257	LOC101121964	54.49	49.52	52.29	53.04	58.57	46.86	62.43	53.8857	37.88	43.02	61.77	39.78	59.67	55.85	32.29	47.18
G9940_14953	RPRML	0.69	0.67	0.41	0.25	0	0.35	0.46	0.404286	0.55	0.47	0.12	0.32	0.6	0.24	0.34	0.377143
G9940_14124	TAB3	10.53	6.9	6.8	12.04	10.35	10.67	8.78	9.43857	7.44	7.78	11.47	6.37	11.12	11.02	8.55	9.10714
G9940_11930	KCTD5	27.67	28.29	27.07	24.79	28.93	26.42	32.24	27.9157	26.2	29.09	26.32	28.28	30.82	27.5	23.67	27.4114
G9940_11974	LRFN1	0.9	1.21	0.66	0.5	1.18	0.95	0.68	0.868571	0.59	0.77	0.93	1.11	0.61	0.94	0.82	0.824286
G9940_19799	LOC114108608	0.51	1.71	0.23	1.77	0.42	1.03	0.42	0.87	0.41	1.68	0.8	0	0.27	0.52	0.96	0.662857
G9940_18742	LOC105609450	1.52	0.99	1.13	2.84	2.39	2.32	2.15	1.90571	1.24	1.49	2.52	1.27	1.45	1.62	1.15	1.53429
G9940_14575	C19H3orf49	0.81	0.43	0.51	0.72	0.85	0.62	0.26	0.6	0.44	0.58	1.04	0.43	0.18	0.93	0.5	0.585714
G9940_6180	MTHFD1	65.41	54.2	60.5	42.4	68.14	32.79	62.28	55.1029	52.88	55.9	60.09	55.56	50.04	43.01	43.56	51.5771
G9940_15592	SLC1A6	0.1	0.2	0.28	0.17	0.43	0	0.26	0.205714	0.2	0.11	0.11	0	0.16	0.11	0.05	0.105714
G9940_7742	TUBG2	14.1	10.55	14.17	9.5	10.98	8.34	8.95	10.9414	8.39	12.99	17.33	11.39	12.07	15.87	10.16	12.6
G9940_4	CLN5	76.55	76.51	72.02	75.2	93.49	57.37	96.2	78.1914	64.24	71.31	105.12	69.05	73.18	107.21	39.21	75.6171
G9940_19914	NUDT22	42.18	55.14	70	38.76	49.08	40.96	46.14	48.8943	33.46	52.65	53.04	38.89	46.07	43.31	26.14	41.9371
G9940_23108	LOC114117895	2.78	2.69	1.23	2.52	3.54	2.25	2.53	2.50571	2.01	2.93	4.44	1.68	2.03	3.05	1.19	2.47571
G9940_13695	KCNQ2	0.32	0.2	0.08	0.1	0.03	0.1	0.12	0.135714	0.16	0.09	0.15	0.07	0.04	0.16	0.44	0.158571
G9940_20737	LOC114111203	1.16	0	0.4	0	0	0	0	0.222857	0.8	0	0.49	0.39	0	0.54	0	0.317143
G9940_5776	HCN2	2.17	2.19	2.32	1.34	2.64	1.29	3.58	2.21857	1.71	1.54	3.31	2.33	2.37	2.59	1.87	2.24571
G9940_2880	CMTM4	7.27	8.6	12.02	13.73	11.51	9.73	9.13	10.2843	9.67	10.32	9.77	7.78	13.49	10.31	13.43	10.6814
G9940_940	ZG16	164.75	164.82	21.27	277.66	69.57	95.54	36.15	118.537	126.28	187.95	13.31	130.52	64.85	32.23	13.72	81.2657
G9940_10087	NDUFA6	139	145.82	169.88	157.05	162.15	140.54	162.66	153.871	146.74	154.06	170.28	149.77	155.03	171.96	118.01	152.264
G9940_3326	SYK	111.09	126.48	141.41	98	181.62	39.79	164.04	123.204	84.77	102.18	167.45	109.99	99.14	163.04	33.18	108.536
G9940_14254	PHTF1	4.26	3.2	4	3.68	4.19	2.91	3.66	3.7	3.1	3.5	4.95	3.05	3.85	4.59	2.96	3.71429
G9940_22462	LOC114116372	0.91	0.42	0.33	1.54	0.8	0.84	0.74	0.797143	0.75	1.03	0.69	0.44	0.83	0.85	1.17	0.822857
G9940_753	LRRTM3	1.64	1.4	1.06	1.74	1.62	1.64	1.58	1.52571	1.43	1.41	1.86	1.39	1.59	1.89	1.45	1.57429
G9940_7260	CDS1	13.64	22.03	12.5	28.54	18.93	48.9	16.39	22.99	28.1	20.83	9.63	19.54	26.91	27.97	23.63	22.3729
G9940_6940	SUMF1	27.13	24.16	19.74	22.51	18.97	19.03	22.23	21.9671	30.01	26.25	20.71	25.29	24.09	21.75	27.64	25.1057
G9940_16445	MED19	46.59	48.27	36.8	47.38	45.69	48.97	47.67	45.91	42.73	40.7	48.21	42.26	44.9	46.65	42.82	44.0386
G9940_8621	XRCC6	53.45	52.82	66.12	43.48	60.55	44.38	59.64	54.3486	36.71	46.34	59.28	59.42	44.81	54.49	36.6	48.2357
G9940_4383	RPL38	2069.97	1862.18	2100.33	1413.76	1689.27	1417.19	1833.24	1769.42	1452.14	2010.54	1691.56	1613.17	1341.88	1720.74	1330.14	1594.31
G9940_13363	LRRC57	18.69	14.18	13.38	18.2	15.42	14.06	15.84	15.6814	14.76	14.56	21.02	12.82	15.76	15.73	12.9	15.3643
G9940_22576	RAP2A	8.68	3.12	6.35	16.94	7.22	13.93	8.14	9.19714	12.79	11.47	5.36	4.41	14.15	6.29	6.71	8.74
G9940_16105	FAIM2	1.59	1.76	0.8	1.06	1.46	0.83	1.39	1.27	0.92	1	2.04	1.09	0.87	1.33	2.74	1.42714
G9940_12651	NECAB3	4.66	4.77	6.3	3.75	8.11	2.07	5.77	5.06143	3.49	5.31	11.28	3.49	4.65	7.54	1.92	5.38286
G9940_18017	BMP8B	1.22	1.64	0.81	3.9	1.96	3.78	3.47	2.39714	4.84	1.59	2.77	1.39	5.33	6	3.57	3.64143
G9940_3519	SHB	4.76	7.83	3.79	8.44	7.75	11.32	5.86	7.10714	7.51	5.89	4.29	5.49	6.12	5.51	7.82	6.09
G9940_7181	ARHGEF19	6.47	9.14	6.7	17.74	8.17	8.89	11.53	9.80571	16.99	9.18	10.53	10.49	18.03	9.8	10.43	12.2071
G9940_8329	LOC101111764	2.24	1.26	1.26	2.47	2.01	2.16	1.38	1.82571	1.96	1.71	1.79	1.52	2.36	1.77	1.85	1.85143
G9940_15665	CABLES2	15.62	16.37	14.23	16.21	17.85	16.85	16.08	16.1729	13.9	14.28	14.67	17.25	13.51	15.13	16.07	14.9729
G9940_862	CAP2	5.05	2.93	2.21	2.45	3.26	1.47	2.77	2.87714	3.78	3.55	5.39	1.86	2.81	5.17	8.36	4.41714
G9940_21257	LOC114112992	1.64	0.73	1.21	1.22	0	0	1.5	0.9	0.73	2.13	0.4	0.65	1.34	0.25	0.14	0.805714
G9940_1414	M6PR	110.45	94.72	100.41	98.91	101.89	88.09	100.59	99.2943	101.67	110.43	100.22	110.86	96.26	90.64	92.69	100.396
G9940_19353	LOC105615961	0	0	0	0	0.03	0	0	0.00428571	0	0	0	0.03	0.03	0	0	0.00857143
G9940_13541	ARHGEF25	11.64	9.94	7.52	8.19	11.46	5.14	9.6	9.07	11.54	8.8	15.68	8.59	9.34	11.57	17.04	11.7943
G9940_12746	KCNV2	0	0	0	0	0.05	0	0	0.00714286	0	0	0	0	0	0	0	0
G9940_1340	CHRND	0	0	0.09	0	0	0	0	0.0128571	0	0	0	0	0	0	0.08	0.0114286
G9940_327	CYTH2	54.43	68.98	51.12	54.21	53.07	71.16	56.8	58.5386	60.09	52.53	58.15	59.45	61.69	57.33	56.78	58.0029
G9940_16789	GPC2	0.33	0.42	0.44	0.7	0.4	0.33	0.6	0.46	0.52	0.28	0.11	0.31	0.51	0.91	0.16	0.4
G9940_4473	CLDN8	0	0.05	0	0	0	0	0	0.00714286	0	0	0	0	0	0	0	0
G9940_13359	NFIC	38.12	38.36	27.57	24.84	36.29	26.27	27.89	31.3343	31.21	23.53	28.4	33.77	30.04	29.47	43.06	31.3543
G9940_19210	LOC105613629	4.11	3.31	2.59	11.44	2.42	13.87	6.85	6.37	5.27	4.39	4.08	2.62	5.84	4.2	4.42	4.40286
G9940_3548	RNF180	7.66	4	2.32	5.34	2.36	7.79	2.79	4.60857	5.34	3.2	2.63	4.32	6.35	3.13	6.44	4.48714
G9940_14032	SERTAD1	24.38	36.32	30.88	46.23	36.93	55.02	31.98	37.3914	39.71	33.81	24.07	35.62	36.43	27.77	45.99	34.7714
G9940_12609	GPAT4	71.67	68.24	67.05	63.04	73.16	55.74	63.61	66.0729	71.7	64.23	63.52	75.58	58.41	59.57	68.75	65.9657
G9940_738	GMDS	122.61	114.01	109.5	83.73	103.64	108.92	78.09	102.929	110	109.81	83.72	147.45	106.41	77.43	140.09	110.701
G9940_770	ARRDC1	87.92	121.73	97.4	104.26	96.5	116.12	99.43	103.337	109.08	94.59	75.09	109.13	110.03	86.24	113	99.5943
G9940_13237	PARP2	71.65	55.82	60.24	47.86	65.07	44.28	42.67	55.37	40.73	50.1	81.7	52.63	58.55	85.53	33.48	57.5314
G9940_11278	MTX1	34.28	45.09	52.33	32.17	49.44	35.09	43.23	41.6614	37.69	41.1	43.77	45.42	41.95	43.76	33.52	41.03
G9940_19253	ERICH4	3.7	38.36	7.6	39.32	15.25	41.68	32.64	25.5071	41.2	29.79	12.82	18.92	36.89	18.79	58.63	31.0057
G9940_5100	LTBP2	7.98	9.82	7.25	6.12	12.47	2.04	8.94	7.80286	6.07	5.67	12.99	7.25	5.76	10.26	2.11	7.15857
G9940_881	ABCB10	37.86	28.71	24.94	37.96	29.1	32.63	35.23	32.3471	33.65	33.21	33.99	32.06	35.09	32.69	34.38	33.5814
G9940_18054	HSBP1L1	0.53	0.34	0.16	0.37	1.09	0.36	3.86	0.958571	0.83	2.52	1.08	1.15	1.63	1.64	0.17	1.28857
G9940_7553	PPP1R14A	16.69	18.49	15.24	20.52	18.32	17.09	17.85	17.7429	23.45	19.08	18.64	19.34	18.72	18.76	38.7	22.3843
G9940_7978	LOC101111335	9.14	6.05	5.85	6.79	7.35	5.53	6.69	6.77143	6.12	9.07	8.56	6.46	7.63	9.08	6.35	7.61
G9940_8119	TBL1XR1	43.47	24.96	30.36	42.21	43.32	36.69	34.27	36.4686	26.67	29.68	42.38	24.12	36.39	39.73	26.96	32.2757
G9940_6864	ZNF180	5.77	4.7	3.7	6.21	6.74	6.8	7.55	5.92429	6.35	4.64	7.67	4.13	6.33	8.02	3.58	5.81714
G9940_1209	DACH2	0.05	0.05	0	0.05	0.1	0	0.1	0.05	0	0	0.1	0	0	0	0	0.0142857
G9940_10248	CLDN25	0	0	0	0	0	0	0	0	0.14	0	0	0	0	0	0	0.02
G9940_17598	STON1	2.09	1.2	1.39	1.59	2.49	0.79	2.12	1.66714	1.53	1.3	2.49	0.76	1.16	2.32	1.88	1.63429
G9940_3703	MDH1B	0.5	0.46	0.24	0.61	0.33	0.65	0.72	0.501429	0.44	0.43	0.41	0.55	0.5	0.53	0.27	0.447143
G9940_15355	GCSH	9.92	5.62	10.42	8.17	6.32	6.66	7.99	7.87143	7.59	7.34	10.73	6.38	8.34	15.28	6.27	8.84714
G9940_16565	LOC101122372	28.76	26.86	27.08	47.07	38.77	46.21	38.49	36.1771	37.41	29.88	32.62	31.58	45.4	39.97	36.64	36.2143
G9940_16182	OLFM4	642.98	423.81	633.28	257.28	554.33	856.28	167.53	505.07	1107.47	187.92	374.82	406.27	263.35	251.06	736.27	475.309
G9940_1851	SMURF1	7.43	12.97	7.67	14.7	12.7	16.65	11.69	11.9729	12.79	11	8.26	11.07	16.64	10.43	14.58	12.11
G9940_19132	CCDC188	0.16	0.23	0.21	0.17	0.33	0	0.16	0.18	0.38	0.08	0.33	0.3	0.33	0.17	0	0.227143
G9940_23369	LOC114118453	19.87	6.44	19.85	9.57	6.48	0	27.54	12.8214	6.54	12.48	28.81	17.96	7.66	16.51	14.06	14.86
G9940_1797	IL1R2	0.6	0.42	1.3	2.02	1.12	1.05	1.3	1.11571	1.69	1.28	1.17	1.37	1.23	0.9	1.74	1.34
G9940_17630	HES6	24.89	10.14	8.89	8.68	5.12	9.49	7.91	10.7314	15.51	9.91	10.34	15.86	12.89	4.83	18.94	12.6114
G9940_14534	CLEC12B	0	0	0	0.13	0	0	0	0.0185714	0	0	0	0	0	0	0	0
G9940_5618	ASB1	20.51	21.28	21.33	15.23	26.95	10.48	22.4	19.74	17.58	17.88	25.48	19.88	19.32	23.69	13.07	19.5571
G9940_15064	IAPP	0	0	0	0	0	0	0	0	0	0	0	0	0	0	0	0
G9940_16980	VHL	20.07	20.07	23.02	22.88	22.39	21.11	22.44	21.7114	18.97	21.01	22.56	21.38	23.45	21.52	17.94	20.9757
G9940_5268	PIEZO1	14.91	11.54	11.46	10.37	16.05	7.88	12.84	12.15	14.4	11.8	12.86	14.63	12.31	12.99	15.2	13.4557
G9940_10993	GABRA5	0	0	0.04	0	0	0	0	0.00571429	0	0	0	0	0	0	0	0
G9940_304	GNG11	53.92	34.84	30.27	43.52	30.51	46.2	30.61	38.5529	54.15	44.06	39.9	38.36	33.72	38.2	71.63	45.7171
G9940_23819	ATP1A1	288.64	572.32	371.7	806.62	471.49	1029.94	523.52	580.604	799.1	646.05	266.36	732.09	773.09	454.72	936.95	658.337
G9940_13781	LOC101118736	36.24	21.66	40.84	50.82	43.09	73.25	35.38	43.04	39.08	24.68	39.11	35.13	49.62	63.23	46.94	42.5414
G9940_16901	RBPMS2	35.11	30.61	13.05	17.88	27.72	14.97	21.02	22.9086	28.67	21.15	29.59	16.45	16.24	39.39	79.39	32.9829
G9940_4405	SPTBN2	1.29	1.57	0.95	1.22	1.21	0.53	0.78	1.07857	1.16	1.26	1.1	1.37	0.95	1.08	1.62	1.22
G9940_12324	MROH2B	0	0	0.02	0.02	0.02	0	0.02	0.0114286	0.06	0	0.04	0.06	0	0	0	0.0228571
G9940_800	SGTB	0.64	0.65	0.58	0.98	0.71	0.89	1	0.778571	0.51	0.91	1.09	0.73	1.23	1.79	0.97	1.03286
G9940_11014	FOXR2	0	0	0	0	0	0	0	0	0	0	0	0	0	0	0.11	0.0157143
G9940_13104	TSNARE1	9.91	22.84	6.27	19.04	9.98	13.79	18.7	14.3614	21.46	10.59	7.8	11.33	18.47	11.87	16.41	13.99
G9940_13405	LOC101118245	27.29	17.58	23.01	20.29	24.81	25.27	27.57	23.6886	19.53	19.39	32.28	18.17	24.49	30.24	16.39	22.9271
G9940_6208	UHMK1	22.25	13.93	13.67	32.25	18.74	26.45	19.53	20.9743	19.49	20.3	23.58	12.91	25.56	20.14	17.76	19.9629
G9940_15044	LOC101120379	0.75	3.06	0.38	1.31	5.01	1.01	3.39	2.13	3.22	4.95	0.46	3.51	3.53	5.18	3.83	3.52571
G9940_6827	PCNP	33.41	21.71	27.64	32.5	32.08	28.39	29.12	29.2643	22.48	25.4	40.24	22.45	29.19	36.39	19.59	27.9629
G9940_18003	CD151	69.34	104.43	65.29	88.06	78.45	102.1	71.31	82.7114	112.6	80.76	53.36	93.14	87.37	69.97	131.15	89.7643
G9940_17268	MCF2	0.04	0.04	0	0.04	0	0.04	0.04	0.0285714	0.02	0.04	0.12	0	0.08	0	0.06	0.0457143
G9940_1171	C2CD4B	13.73	14.97	7.79	10.06	3.81	13.11	7.65	10.16	13.35	10.51	3.31	12.4	10.88	4.3	21.66	10.9157
G9940_4847	DOK3	27.75	34.73	48.26	15.15	50.78	6.99	51.07	33.5329	19.06	30.88	55.27	31.56	30.1	40.66	4.39	30.2743
G9940_7575	MBNL3	14.29	9.99	15.73	12.74	19.26	7.74	16.43	13.74	7.3	9.77	27.31	8.92	13.35	22.69	2.27	13.0871
G9940_2448	SMYD5	23.36	22.53	22.95	17.29	28.69	17.8	20.96	21.94	15.92	22.85	24.22	21.78	18.07	22.72	21.6	21.0229
G9940_9915	SLC45A2	0.03	0.36	0.06	0.18	0.07	0.32	0.24	0.18	0.19	0.04	0.07	0.16	0.11	0.21	0.13	0.13
G9940_6295	ZNF800	12.57	8.17	8.5	15.6	13.82	11.76	12.69	11.8729	10.63	10.14	16.35	8.68	13.54	14.29	9.64	11.8957
G9940_7343	LPCAT4	34.3	36.86	31.99	28.52	34.14	26.15	31.29	31.8929	27.61	29.66	36.15	31.7	26.11	29.69	31.36	30.3257
G9940_3877	TCTN1	28.6	35.24	33.03	27.34	41.49	16.87	32.8	30.7671	14.26	25.1	52.09	28.21	26.95	38.31	11.99	28.13
G9940_16566	SLA2	16.27	13.66	13.37	27.21	9.58	25.86	13.61	17.08	19.32	22.94	9	19.03	22.09	14.38	34.23	20.1414
G9940_8944	OST4	371.68	427.57	455.93	390.32	408.31	399.52	397.76	407.299	369.79	441.68	377.47	461.33	376.19	407.88	370.73	400.724
G9940_3913	MARCKS	87.08	73.24	60.94	78.9	74.25	59.13	63.99	71.0757	81.04	65.89	74.99	75.52	78.49	58.87	76.77	73.0814
G9940_2876	ELF3	176.63	153.55	106.9	166.72	125.49	317.51	116.33	166.161	261.81	137.16	69.83	174.09	149.84	205.06	258.95	179.534
G9940_7340	RNASE13	0.63	0.78	0.41	0.35	0.9	0.31	0.79	0.595714	0.5	0.29	0.64	0.31	0.69	0.48	0.4	0.472857
G9940_18825	LOC105610127	19.06	18.83	19.34	19.5	21.35	16.13	19.15	19.0514	15.57	15.22	21.06	18.75	15.57	18.55	15.65	17.1957
G9940_11800	LOC101116193	0	0	0.04	0	0	0	0	0.00571429	0	0	0	0	0	0	0	0
G9940_15491	ZMYND10	4.39	2.87	2.8	4.25	2.92	5.22	2.29	3.53429	3.25	4.23	2.38	2.83	3.47	2.27	5.34	3.39571
G9940_12667	LOC101117289	0.29	0	0	0	0	0.26	0	0.0785714	0.16	0	0	0	0.33	0	0	0.07
G9940_22276	KCNK13	2.66	1.85	2.12	1.41	2.3	1.03	1.7	1.86714	1.56	2.01	1.42	3.03	2.81	0.99	1.39	1.88714
G9940_15311	TCHHL1	0	0	0	0	0	0	0	0	0	0	0	0	0	0	0.04	0.00571429
G9940_18893	FNDC9	1.39	0.88	0.82	1.36	1.17	0.44	0.78	0.977143	0.45	1.21	1.05	0.54	0.54	1.14	0.53	0.78
G9940_18809	TEX51	0	0	0	0	0	0	0	0	0	0	0	0	0	0	0	0
G9940_16521	IREB2	20.06	11.74	14.27	23.34	20.05	17.16	17.27	17.6986	13.22	13.87	24.81	11.92	20.93	23.29	12.6	17.2343
G9940_6479	MBP	6.81	7.65	6.79	7.09	6.72	5.49	7.56	6.87286	7.6	5.79	5.66	7.28	8.11	3.98	8.29	6.67286
G9940_14886	UTRN	12.23	6.13	4.43	12.07	7.04	12.16	7.1	8.73714	10.07	7.39	7.88	6.31	10.35	8.76	12.29	9.00714
G9940_5145	HYI	14.54	39.18	24.83	36.38	23.31	26.92	30.8	27.9943	34.75	35.14	25.75	24.28	35.8	23.49	23.1	28.9014
G9940_24034	SLAMF1	4.24	5.25	6.98	6.5	7.01	4.32	11.12	6.48857	6.06	7.97	4.14	8.65	5.3	4.6	7.36	6.29714
G9940_16504	HCRT	0	0	0	0	0	0	0	0	0.2	0	0.22	0	0	0	0	0.06
G9940_4223	HNRNPH2	62.85	46.47	58.46	65.53	68.92	53.05	61.19	59.4957	49.5	54.83	66.97	53.87	60.48	67.59	41.17	56.3443
G9940_9243	FBLN5	5.46	3.76	5.57	2.86	5.07	1.63	4.11	4.06571	5.12	4.5	5.9	4.47	3.76	5.38	7.69	5.26
G9940_1312	C6	16.18	6.69	6.11	7.23	3.07	11.73	6.04	8.15	11.52	5.31	5.1	6.92	6.13	4.01	8.28	6.75286
G9940_1387	GPR33	0	0	0.09	0	0	0.51	0	0.0857143	0.1	0	0	0.19	0.52	0	0.2	0.144286
G9940_964	LOC101102231	0.96	0.83	0.5	2.07	0.96	1.1	1.35	1.11	1.46	1.43	1.82	1.43	1	1.06	1.39	1.37
G9940_7249	LOC101110394	0	1.39	0	1.02	0	0	0	0.344286	0	2.59	0.93	0	0	1.36	0	0.697143
G9940_7555	LGR4	25.66	18.69	15	33.95	20.93	45.26	23.25	26.1057	24.92	21.13	16.36	25.35	31.52	20.6	34.78	24.9514
G9940_679	SF3B4	129.82	133.13	141.01	107	168.13	86.96	132.8	128.407	91.61	94.65	145.79	122.03	112.38	153.37	89.91	115.677
G9940_11830	COMMD5	10.88	11.35	11.36	10.34	11.3	9.88	11.88	10.9986	10.95	12.02	10.58	12.97	11.81	9.65	11.88	11.4086
G9940_14949	OXR1	15.98	8.09	7.22	18.59	12.88	12.52	14.27	12.7929	8.89	10.97	18.1	8.92	15.68	15.82	10.93	12.7586
G9940_1582	OMA1	11.59	9.28	8.65	11.15	8.42	12.57	10.23	10.27	10.41	9.85	9.88	9.51	11.42	11.83	8.83	10.2471
G9940_9510	LSM10	29.59	37.82	31.29	29.62	39.85	26.04	37.3	33.0729	26.08	34.13	39.15	37.65	28.92	32.29	20.62	31.2629
G9940_13621	LOC101118532	0	0	0	0	0	0	0	0	0	0	0	0	0	0	0	0
G9940_10545	VMA21	20.18	14.27	18.44	20.07	21.6	16.83	19.58	18.71	15.88	17.58	21.15	15.39	19.07	20.34	13.36	17.5386
G9940_11271	RIC1	5.49	4.42	5.38	6.67	6.12	4.61	5.1	5.39857	5.62	4.65	6.44	5.02	5.55	5.39	4.41	5.29714
G9940_22710	LOC114116903	0	0	0	0	0	0	0	0	0	0	0	0	0	0	0	0
G9940_2319	MTRF1L	17.7	13.81	16.52	14.62	17.13	20.88	18.89	17.0786	12.66	15.02	20.8	15.31	17.77	18.92	12.65	16.1614
G9940_12612	MSRA	18.99	28.41	16.29	23.17	13.91	23.44	22.81	21.0029	19.14	30.28	14.14	24.48	23.73	16.28	31.13	22.74
G9940_11562	FRMD4A	1.64	1.05	1.51	1.35	1.78	0.8	1.7	1.40429	1.61	1.55	2.29	1.53	1.5	1.23	2.6	1.75857
G9940_3818	LOC101105957	0	0	0	0	0	0	0	0	0	0	0	0	0	0	0	0
G9940_10436	NHSL1	16.91	14.93	6.44	22.82	17.33	30.08	12.56	17.2957	21.27	15.98	8.7	17.01	19.59	13.59	26.37	17.5014
G9940_4987	LOC101107455	17.1	15.83	15.46	18.3	16.52	15.11	17.23	16.5071	12.78	16.27	23.37	12.44	14.41	13.34	10.88	14.7843
G9940_10673	NEK1	8.58	5.85	7.88	7.85	10.33	5.09	9.01	7.79857	6.14	6.85	12.52	5.55	8.13	10.63	3.98	7.68571
G9940_11864	CCDC191	7.43	6.28	4.99	7.3	6.86	6.82	7.17	6.69286	6.34	6.41	8.93	5.59	7.47	9.34	4.63	6.95857
G9940_3225	PTRH2	29.79	32.04	36.74	28.31	36.43	19.32	28.38	30.1443	24.59	28.67	30.44	24.78	28.56	37.85	21.11	28
G9940_3177	TRAPPC4	51.84	64.62	68.67	50.62	64.42	47.79	59.87	58.2614	53.09	54.59	67.35	53.35	58.18	56.93	37.09	54.3686
G9940_12703	SPACA7	0.34	0.33	0.5	0.48	0.12	0.12	0.23	0.302857	0	0.12	0.12	0.64	0.35	0.47	0	0.242857
G9940_4579	SMIM20	78.3	83.85	99.56	69.87	82.94	66.35	81.52	80.3414	63.54	92.65	93.33	82.43	84.67	78.98	62.89	79.7843
G9940_5249	WDR36	13.51	9	11.12	11.13	13.87	6.56	11.05	10.8914	8.69	9.39	16.97	8.67	11.13	13.86	6.01	10.6743
G9940_17004	EPHB2	19.57	13.85	10.26	8.73	7.69	12.45	7.67	11.46	16.95	8.28	7.08	18.29	11.28	5.36	23.95	13.0271
G9940_13399	LMLN	1.83	1.09	1.02	1.79	1.94	1.57	1.11	1.47857	1.29	1.37	2.05	1.15	1.76	1.83	1.15	1.51429
G9940_14861	SERPINB13	0.21	0.15	0.1	0.16	0.11	0.13	0.27	0.161429	0.14	0	0.15	0.05	0.07	0.19	0.12	0.102857
G9940_3616	LOC101105687	0	0	0	0	0	0	0.11	0.0157143	0	0	0	0	0	0	0	0
G9940_5351	BAIAP3	0.76	1.2	0.49	0.49	1.27	0.34	0.61	0.737143	0.62	0.86	1.27	0.75	0.65	1.36	0.33	0.834286
G9940_15472	KAT14	20.54	14.41	15.06	15.15	17.58	12.1	15.98	15.8314	13.65	14.34	19.66	14.97	16.72	17.27	14.36	15.8529
G9940_19702	C14H16orf74	60.35	89.88	102.77	49.76	124.72	28.18	121.55	82.4586	53.97	75.89	125.02	66.4	60.01	104.27	22.19	72.5357
G9940_4719	BPIFB3	0.06	0.24	0.11	0.4	0.26	0	0.31	0.197143	0.18	0.25	0.19	0.12	0	0.19	0	0.132857
G9940_17436	SYCP2	0.08	0.08	0	0.07	0.06	0.04	0.04	0.0528571	0	0.06	0.19	0.06	0.04	0.09	0.02	0.0657143
G9940_2013	PLCB1	2.53	1.21	1.33	2.01	1.75	1.85	1.46	1.73429	1.66	1.68	1.85	1.39	2.04	2.12	3.15	1.98429
G9940_12515	LOC101117107	116.28	61	107.63	319.83	70.37	409.25	99.6	169.137	130.31	141.86	75.99	98.87	196.22	146.33	295.54	155.017
G9940_11255	BBS1	26.4	20.77	18.97	27.63	26.32	19.63	24.96	23.5257	18.89	22.61	30.76	18.95	25.35	29.86	18.91	23.6186
G9940_16689	SLC35G6	0.04	0.17	0.27	0.32	0.13	0.04	0.13	0.157143	0.29	0.13	0.22	0.16	0.14	0.32	0.08	0.191429
G9940_15182	IDO2	5.24	3.34	1.04	2.25	2.12	2.5	1.06	2.50714	3	2.51	0.86	2.91	3.57	3.69	3.02	2.79429
G9940_15922	LOC101121527	0.04	0	0	0	0	0	0	0.00571429	0	0	0	0	0	0	0	0
G9940_4355	PASD1	0.08	0.04	0.03	0.08	0.16	0	0.04	0.0614286	0	0.08	0.04	0	0	0.08	0	0.0285714
G9940_4108	UCN3	0.21	0	0.19	0	0.22	0	0.64	0.18	0	0.44	0	0.4	0	0	0	0.12
G9940_6821	CNNM2	1.61	1.53	0.97	1.39	1.3	0.91	1.63	1.33429	1.64	1.8	1.23	1.23	1.73	1.21	2.15	1.57
G9940_23775	LOC443320	19.76	19.87	9.03	0	0.75	2.48	39.06	12.9929	62.1	0.25	5.77	1.82	3.17	0.76	1.18	10.7214
G9940_19977	MED15	97.53	138.68	110.55	105.96	116.42	111.45	119.64	114.319	107.08	88.43	129.22	103.72	126.75	127.34	111.49	113.433
G9940_23909	BCAT1	7.39	6.88	8.11	5.53	10.31	2.11	7.04	6.76714	2.06	4.67	11.78	4.98	4.5	8.72	0.15	5.26571
G9940_23399	LOC114118511	0	0	0	0	0	0	0	0	0	0	0	0	0	0	0	0
G9940_22274	LOC114115660	31.76	29.36	26.99	31.36	40.34	32.18	41.05	33.2914	29.09	39.95	31.12	38.72	39.56	32.94	32.75	34.8757
G9940_22862	LOC114117326	11.99	8.19	10.41	8.95	15.12	7.47	16.14	11.1814	7.43	10.32	14.59	9.69	11.07	14.33	5.05	10.3543
G9940_11754	LOC101116133	0.22	0	0.53	0.56	0.23	0.68	0.6	0.402857	0.21	0	0.23	0.07	0.54	0.23	0.72	0.285714
G9940_15220	FAM20B	25.13	16.31	17.16	26.9	25.84	28.11	24.23	23.3829	27.74	23.46	23.49	19.85	29.33	24.65	20.52	24.1486
G9940_16638	PI16	2.91	1.3	3.17	1.73	1.75	1.41	1.56	1.97571	2.43	1.68	2.18	2.84	2.53	2.54	2.75	2.42143
G9940_15306	MMACHC	11.53	14.17	12.4	11.41	14.84	10.22	14.92	12.7843	12	13.06	13.14	13.43	11.67	11.05	13.05	12.4857
G9940_10232	C5H19orf24	33.86	42.94	41.43	34.79	42.13	31.75	37.24	37.7343	35.89	37.89	37.71	44.27	31.86	38.27	32.17	36.8657
G9940_12589	C15H11orf94	0	0	0	1.04	0.67	0	0	0.244286	0.31	0.33	0.33	0	0.34	0.34	0	0.235714
G9940_3890	SMC4	59.32	32.73	39.68	53.1	65.86	43.77	52.13	49.5129	28.78	40.88	98.47	28.61	58.32	84.57	16	50.8043
G9940_437	ARF6	297.97	355.24	348.43	284	387.75	252.33	351.71	325.347	265.56	290.12	396.51	342.59	294.67	339.46	237.02	309.419
G9940_10560	SLC27A1	11.89	13.54	9.19	6.74	10.93	7.36	10.37	10.0029	8.43	8.6	10.52	8.89	10.28	8.78	9.04	9.22
G9940_2107	LOC101103705	0.26	0.29	0.23	0.41	0.26	0.26	0.3	0.287143	0.39	0.13	0.09	0.52	0.22	0.18	0.25	0.254286
G9940_12346	TXLNA	32.34	32.14	33.18	28.44	36.32	20.52	33.01	30.85	28.43	29.77	33.96	32.38	29.47	32.31	27.48	30.5429
G9940_6071	AFG3L2	54.59	68.95	59.28	63.56	62.3	64.23	62.35	62.18	67.28	63.57	56.24	65.67	67.2	54.78	69.04	63.3971
G9940_22860	LOC114117324	1	0.97	0.17	0.58	0.39	0.37	0.74	0.602857	0.38	0.4	0.71	0.37	0.7	0.23	0.16	0.421429
G9940_23509	GSC2	0.72	0.3	0.37	0	0.21	0.32	0.52	0.348571	0.1	0.53	0.32	0.39	0.21	0.53	0.8	0.411429
G9940_14046	LOC101119090	0	0	0	0	0	0	0	0	0	0	1.62	0	1.9	1.92	4.32	1.39429
G9940_2461	HEATR4	0.74	0.48	0.44	0.63	0.76	0.43	0.79	0.61	0.38	0.58	0.69	0.46	0.74	0.5	0.43	0.54
G9940_7690	LOC101110970	0.37	0.17	0.26	0.34	0.21	0.21	0.41	0.281429	0.25	0.33	0.27	0.11	0.3	0.23	0.11	0.228571
G9940_19996	LOC114108996	0	0	0	0	0	0	0	0	0.05	0	0	0	0	0	0	0.00714286
G9940_2530	FAXC	2.5	1.59	1.11	1.74	1.43	1.44	1.55	1.62286	1.44	1.62	1.8	1.39	1.23	1.61	2.53	1.66
G9940_8121	CD19	104.97	141.21	160.34	96.79	211.42	37.03	179.78	133.077	65.91	98.71	245.21	100.88	106	206.18	4.74	118.233
G9940_3784	PRRC1	23.75	18.44	16.65	25.91	20.63	18.37	19.03	20.3971	19.91	20.8	18.47	19.15	21.33	18.34	22.05	20.0071
G9940_9919	SNRPN	39.9	34.46	33.45	34.2	34.11	22.52	35.86	33.5	36.9	30.99	37.06	30.41	24.37	40.16	26.84	32.39
G9940_22678	LOC114116868	0	0	0	0	0	0	0	0	0	0	0	0	0	0	0	0
G9940_10578	CDS2	24.33	20.69	21.1	25.41	25.47	20.5	24.78	23.1829	21.91	23.97	26.79	21.32	23.55	24.71	22.56	23.5443
G9940_17065	TMEM159	6.09	2.73	4.3	3.91	2.91	3.65	2.62	3.74429	2.24	6.92	4.91	4.02	4.55	3.64	3.25	4.21857
G9940_10676	EXOSC2	41.65	30.12	38.34	33.61	47.99	26.71	35.82	36.32	26.14	33.33	50.87	34.69	27.48	45.32	21.43	34.18
G9940_15500	RPTN	0	0	0.03	0.02	0.08	0.02	0.02	0.0242857	0	0.09	0.03	0.03	0.01	0	0	0.0228571
G9940_15568	CRYZL1	28.8	20.98	23.57	22.85	23.72	16.57	21.15	22.52	16.43	22.08	29.36	20.06	23.08	26.81	14.53	21.7643
G9940_8016	HM13	97.26	98.98	104.34	83.96	107.89	78.52	81.76	93.2443	97.3	98.2	87.31	105.3	85.14	88.85	107.58	95.6686
G9940_15769	KDM5C	53.56	59.47	51.36	59.19	68.96	49.52	55.82	56.84	51.31	49.87	64.71	52.64	54.15	64.16	47.71	54.9357
G9940_19133	C17H22orf39	54.83	60.3	52.33	48.56	57.02	47.64	56.03	53.8157	48.97	55.16	58.62	58.68	53.35	48.47	52.48	53.6757
G9940_371	EYA3	31.34	28.16	33.5	30.76	33.63	26.73	29.02	30.4486	28.57	27.87	38.97	30.84	29.5	33.63	26.6	30.8543
G9940_6300	SPINK9	0.22	0	1.19	0.48	0.69	0	2.24	0.688571	0	0.23	0.46	0.63	0	0.23	0	0.221429
G9940_14871	GALE	59.07	50.99	64.02	51.21	66.59	44.67	52.96	55.6443	51.06	50.79	42.33	74.56	58.49	47.73	51.54	53.7857
G9940_14763	MPP7	6.3	2.61	3.13	3.56	2.5	3.17	2.95	3.46	3.34	3.07	3.38	3.55	2.6	3.09	4.37	3.34286
G9940_6189	IGFN1	0.16	0	0.1	0.22	0.26	0.18	0.09	0.144286	0.47	0.32	0.3	0.04	0.21	0.07	0.07	0.211429
G9940_14862	ACPP	3.07	1.27	1.1	1.07	1.46	1.89	1.27	1.59	1.23	0.77	0.87	1.49	1.51	0.66	1.44	1.13857
G9940_16123	MYBL1	37.46	21.53	31.38	36.87	48.26	16.66	41.33	33.3557	16.42	25.99	80.82	20.85	32.02	68.27	1.6	35.1386
G9940_13700	DCUN1D5	29.91	27.69	39.85	26.51	42	21.61	35.26	31.8329	25.13	29.33	44.92	25.69	28.56	41.2	17.11	30.2771
G9940_12852	CRKL	144.18	174.65	152.32	139.35	158.53	137.84	162.84	152.816	149.88	129.53	131.85	162.88	144.81	138.61	144.11	143.096
G9940_15088	STAU1	95.71	83.5	77.61	87.44	92.4	90.58	83.95	87.3129	75.73	78.65	92.87	84.03	92.74	93.23	78.16	85.0586
G9940_17920	LOC105603754	33.76	17.75	11.37	22.83	15.45	18.18	17.69	19.5757	29.19	18.5	12.43	10.07	34.19	2.8	34.61	20.2557
G9940_11481	EFNA5	2.18	1.47	1.12	0.81	0.77	0.91	1.24	1.21429	1.4	1.15	1.44	0.84	0.77	1.68	2.27	1.36429
G9940_4485	LOC101106825	0.96	0.46	0.68	0.2	0.59	0.78	0.76	0.632857	0.72	1.08	0.49	0.54	0.99	0.6	0.65	0.724286
G9940_9011	ZBED4	21.36	21.91	19.68	19.86	22.18	17.09	20.27	20.3357	19.93	17.8	22.17	20.96	18.7	18.62	15.89	19.1529
G9940_7935	KDM3B	39.51	34.06	32.19	33.54	41.05	23.91	36.33	34.37	29.72	34.29	38.44	33.7	32.24	36.41	30.79	33.6557
G9940_13175	SMG6	29.05	31.23	31.5	27.74	31.58	22.42	32.05	29.3671	26.68	32.27	29.96	28.78	29.26	32.22	28.44	29.6586
G9940_10119	KLK15	0.11	0.11	0	0.12	0	0.11	0.11	0.08	0.11	0	0.11	0	0	0.12	0	0.0485714
G9940_3646	BTK	75.9	70.54	96.4	61.36	110.27	22.69	97.74	76.4143	43.54	59.69	114	60.83	60.8	100.5	13.24	64.6571
G9940_4602	BTBD6	15.43	20.6	14.23	16.71	15.04	18.63	18.41	17.0071	20.51	19.4	13.46	16.54	15.46	15.33	21.01	17.3871
G9940_17597	GPR75	0.21	0.44	0.26	0.02	0.31	0.12	0.43	0.255714	0.15	0.21	0.33	0.04	0.12	0.19	0.11	0.164286
G9940_4256	ABHD12	65.97	83.08	70.85	75.29	80.09	84.69	88.88	78.4071	84.39	65.4	64.9	73.17	75.82	71.01	78.43	73.3029
G9940_7912	OPN4	0.06	0	0	0	0	0	0	0.00857143	0	0	0	0	0	0	0	0
G9940_16770	SEC23A	34.16	30.43	28.13	57.54	35.84	57.01	31.86	39.2814	45.42	39.22	30.37	36.35	57.88	38.34	46.54	42.0171
G9940_2550	ADAD1	0	0	0	0	0	0	0	0	0	0.06	0	0	0	0	0.12	0.0257143
G9940_245	GSK3B	36.93	27.7	32.26	29.87	32.15	32.78	31.88	31.9386	29.92	26.03	30.53	28.09	33.93	32.39	32.19	30.44
G9940_11507	MARK4	14.47	18.25	14.43	17.59	19.17	18.33	17.16	17.0571	16.71	14.9	15.38	17.62	16.84	16.88	17.23	16.5086
G9940_15030	PNPLA1	0.23	0.4	0.62	0.62	0.42	0.06	0.59	0.42	0.33	0.18	0.84	0.38	0.55	0.73	0	0.43
G9940_6082	BEX5	15.43	8.78	8.32	10.45	7.33	12.11	18.96	11.6257	12.14	5.93	28.93	9.68	15.43	16.3	11.7	14.3014
G9940_20191	LOC114109573	0	0	0	0	0	0	0	0	0	0	0	0	0	0	0	0
G9940_18179	LOC105605373	0.06	0.11	0.05	0	0	0	0.06	0.04	0.05	0	0	0.11	0	0	0.05	0.03
G9940_6688	EMC1	55.23	57.15	45.75	47.15	53.79	42.7	47.75	49.9314	48.75	48.54	49.09	57.61	51.4	49.04	48.52	50.4214
G9940_3910	STIM2	17.22	14.22	15.18	17.31	18.98	14.86	17.24	16.43	13.3	14.3	18.83	15.45	16.59	19.65	10.67	15.5414
G9940_19755	LRFN4	4.74	6.25	6.05	4.99	5.49	4.36	4.86	5.24857	5.71	3.65	3.05	8.33	4.16	4.08	7.19	5.16714
G9940_1075	ERICH1	5.97	6.72	5.74	7.24	6.55	6.27	6.41	6.41429	6.75	4.49	5.97	6.6	7.45	6.04	6.98	6.32571
G9940_1675	SMARCC2	99.34	110.71	85.32	84.52	118.32	67.15	104.38	95.6771	77.37	85.64	110.68	89.83	91.23	111.19	82.38	92.6171
G9940_9200	NUBP2	31.54	31.36	27.64	30.32	34.14	26.63	33.33	30.7086	27.54	32.12	40.8	27.73	30.86	35.75	28.71	31.93
G9940_22032	LOC114114944	0	0	0	0	0	0	0	0	0	0	0	0	0	0	0	0
G9940_10168	LSM11	7.03	4.11	5.27	5	5.73	3.21	6.03	5.19714	3.31	4.64	7	4.66	4.46	6.33	4	4.91429
G9940_7760	LOC101111058	37.45	27.3	16.07	63.86	23.03	83.62	12.56	37.6986	26.7	69.36	13.26	29.02	33.6	19.09	21.95	30.4257
G9940_9048	LOC101112688	0.07	0.03	0.08	0.39	0.05	0.03	0.1	0.107143	0.09	0.12	0.09	0.05	0.11	0.05	0.11	0.0885714
G9940_5117	NEU3	9.09	7.1	7.58	13.66	7.51	14.04	8.98	9.70857	9.3	7.98	11.3	7.45	10.53	8.56	7.62	8.96286
G9940_5038	ITGB8	0.5	0.28	0.28	0.39	0.33	0.18	0.19	0.307143	0.34	0.37	0.57	0.36	0.48	0.35	0.16	0.375714
G9940_20952	LOC114112022	0	0	0	0	0	0	0	0	0	0	0	0	0	0	0	0
G9940_8643	LOC101112158	0	0	0	0	0	0	0	0	0	0	0	0	0	0	0	0
G9940_17446	PGAM2	4.76	2.4	1.92	2.75	4.58	1.89	2.99	3.04143	2.05	3.17	2.43	1.93	2.88	2.36	1.3	2.30286
G9940_15791	AIMP1	23.76	15.01	15.65	20.41	19.55	22.37	20.13	19.5543	14.55	16.05	23.72	14.77	19.39	22.22	14.93	17.9471
G9940_2042	ACE2	15.7	135.24	50.39	330.64	145.24	385.98	173.01	176.6	264.61	117.1	48.88	150.32	272.24	152.29	228.51	176.279
G9940_13407	STOML2	95.47	109.56	124.76	79.62	111.23	65.93	111	99.6529	88.09	108.72	110.9	106.06	88.37	96.4	72.82	95.9086
G9940_6625	LOC101109593	7.73	4.44	2.46	7.33	4.9	6.15	4.66	5.38143	4.25	4.72	5.42	3.78	6.78	7.18	4.52	5.23571
G9940_3725	MACROD2	0.29	0.3	0.25	0.24	0.33	0.14	0.27	0.26	0.16	0.16	0.35	0.18	0.16	0.38	0.22	0.23
G9940_15706	MAP2	1.9	0.75	0.86	1.81	1.16	2.82	1.3	1.51429	1.25	1.77	1.55	1.6	1.33	1.49	1.91	1.55714
G9940_946	HACD4	6.55	2.26	2.85	6.51	2.46	3.01	3.16	3.82857	4.32	3.19	2.5	3	3.65	3.28	4.63	3.51
G9940_12072	PTPN18	131.84	162.93	169.03	151.82	146.2	107.23	151.96	145.859	107.33	148.46	145.38	128.92	135.61	150.6	112.03	132.619
G9940_16859	SEMA4G	27.29	31.95	17.51	25.86	20.7	31.96	27.18	26.0643	35.61	31.9	11.22	29.93	27.8	15.2	32.98	26.3771
G9940_14660	ZFAND4	7.45	4.84	5.06	7.94	8.57	6.82	7.37	6.86429	4.55	4.85	7.77	6.22	7.43	7.41	3.36	5.94143
G9940_23973	SLC9A3	0.64	1.87	1.49	1.5	1.2	1.43	1.81	1.42	1.98	1.44	0.86	2.21	1.25	1	0.62	1.33714
G9940_14774	SEMA7A	44.82	46.51	39.34	38.61	48.71	22.65	43.87	40.6443	33.29	42.34	53.44	45.3	36.42	42.94	28.42	40.3071
G9940_13112	WAC	60.54	39.68	47.16	56.76	59.46	50.37	55.6	52.7957	43.6	43.24	67.49	39.25	56.63	61.25	41.68	50.4486
G9940_4881	GRIK1	0.07	0	0.03	0.04	0	0	0	0.02	0	0.04	0.04	0	0	0.04	0.07	0.0271429
G9940_3525	RFXANK	76.67	97.05	79.82	86.51	88.66	89.4	83.59	85.9571	76.09	82.85	82.29	91.15	90.35	69.42	95	83.8786
G9940_2895	LOC101104705	0.51	0.19	0.32	0.05	0.1	0.15	0.24	0.222857	0.14	0.05	0.13	0.27	0	0.15	0.05	0.112857
G9940_8332	CTBS	0.03	0.03	0	0.03	0	0.03	0.09	0.03	0.06	0	0.03	0.09	0.07	0.07	0	0.0457143
G9940_5179	POT1	15.76	10.86	15.64	15.8	14.51	11.07	20.37	14.8586	10.69	15.5	27.47	12.73	13.44	19.8	7.73	15.3371
G9940_1223	ASAP2	18.24	16.83	18.13	27.61	26.27	28.55	21.63	22.4657	21.54	18.32	24.21	17.21	24.5	21.77	18.8	20.9071
G9940_10894	STAP1	4.15	5.42	3.75	9.46	3.59	5.08	6.59	5.43429	4.07	5.57	3.94	3.89	7.7	5.19	5.36	5.10286
G9940_12174	FA2H	8.79	20.31	14.82	50.08	34.02	106.78	23.15	36.85	36.73	17.38	14.66	23.39	31.87	37.55	38.86	28.6343
G9940_8090	PLA2G4A	5.78	2.86	4.8	6.06	4.91	4.25	2.92	4.51143	4.21	4.2	5.09	2.79	5.25	5.48	4.48	4.5
G9940_21682	LOC114113976	0	0	0	0	0	0	0	0	0.14	0	0.26	0	0	0	0	0.0571429
G9940_9248	NDUFS8	187.47	229.21	227.8	143.41	209.34	160.38	199.06	193.81	198.2	207.51	211.59	249.48	168.34	162.8	176.13	196.293
G9940_4134	FNBP1L	19.96	13.75	9.26	27.69	15.56	27.73	15.27	18.46	16.63	13.91	14.97	13.42	22.19	16.41	17.82	16.4786
G9940_381	SLC26A2	15.77	7.68	7.85	20.07	13.11	24.96	9.51	14.1357	15.04	12.81	11.7	11.05	18.7	13.7	12.39	13.6271
G9940_17498	CALML6	0.24	0	0	0	0.08	0.24	0.16	0.102857	0.08	0.25	0.17	0.3	0.08	0.17	0.16	0.172857
G9940_16426	MSANTD1	1.19	1.56	1.7	1.76	1.94	0.43	1.3	1.41143	1.09	1.26	3.07	1.33	1.79	1.75	0.97	1.60857
G9940_10208	FOXD2	0.62	0.88	0.91	0.7	0.67	0.21	1.14	0.732857	0.8	0.85	0.91	0.65	0.62	0.84	0.43	0.728571
G9940_13453	CPT2	36.85	39.64	28.67	40.6	29.61	39.17	33.65	35.4557	43.15	42.92	25.91	48.84	47.51	26.74	53.79	41.2657
G9940_6546	IL17RD	0.39	0.12	0.2	0.33	0.29	0.2	0.15	0.24	0.21	0.22	0.38	0.24	0.15	0.42	0.48	0.3
G9940_8333	SMG1	21.66	12.73	13.74	26.12	21.92	18.15	19.62	19.1343	14.17	13.54	28.35	11.91	20.55	27.48	12.59	18.37
G9940_7859	ADAMTSL2	2.44	2.57	2.13	1.73	3.14	1.6	3.16	2.39571	2.79	2.84	3.3	2.19	3.05	2.87	2.04	2.72571
G9940_15881	ST6GALNAC3	1.22	0.53	0.65	0.41	0.76	0.33	0.67	0.652857	0.7	0.76	0.59	0.72	0.7	0.73	0.93	0.732857
G9940_15353	PFDN4	63.93	46.4	62.44	51.35	64.07	55.7	65.87	58.5371	52.24	51.5	67.34	46.66	54.03	61.63	39.07	53.21
G9940_17248	LOC101123244	6.72	4.39	6.09	11.74	6.22	7.33	3.73	6.60286	8.64	7.54	5.68	8.54	10.84	5.81	13.71	8.68
G9940_8768	COMMD8	31.75	23.14	28.8	37.08	36.14	26.03	28.74	30.24	24.95	27.73	47.88	18.61	31.57	40.33	16.83	29.7
G9940_5626	KLHL4	1.08	0.25	0.29	0.63	0.72	0.27	0.72	0.565714	0.63	0.52	0.63	0.5	0.58	0.86	0.92	0.662857
G9940_1834	LOC101103352	0	0.12	0.11	0	0	0.12	0	0.05	0	0	0.25	0	0.12	0	0	0.0528571
G9940_23813	POU1F1	0	0	0	0	0	0	0	0	0	0.12	0	0	0	0	0	0.0171429
G9940_10983	TUBB1	0.65	0.44	0.33	0.66	0.74	0.26	0.38	0.494286	0.31	0.35	0.64	0.33	0.39	0.41	0.38	0.401429
G9940_11450	NCDN	14.88	16.04	16.17	14.09	20.25	10.99	15.5	15.4171	13.44	16.13	17.65	15.72	14.3	16.71	15.74	15.67
G9940_1779	GLMP	10.82	14.23	12.22	11.07	11.79	12.05	13.34	12.2171	14.3	8.65	12.62	12.9	11.12	13.73	13.2	12.36
G9940_8569	TRAM1L1	0.38	0.22	0.07	0.24	0.31	0.38	0.15	0.25	0.43	0.39	0.77	0.07	0.08	0.39	0.44	0.367143
G9940_14372	FAR1	16.54	8.95	10.84	15.53	18.14	10.3	15.9	13.7429	8.04	10.18	22.05	9.23	13.79	19.2	7.82	12.9014
G9940_1128	NRAS	44.89	30.47	35.77	48.13	46	47.36	38.3	41.56	35.16	34.52	49.83	33.77	48.24	46.23	27.61	39.3371
G9940_20672	LOC114110955	0	0	0	0	0	0	0	0	0.07	0	0	0	0	0	0	0.01
G9940_735	EMC3	39.23	37.57	43.99	46.41	46.77	40.13	42.5	42.3714	42.06	45.3	42.74	41.65	41.22	48.26	34.02	42.1786
G9940_3585	TOMM22	145.57	154.01	172.78	111.17	150.9	104.33	123.01	137.396	122.88	140.34	141.99	133.52	107.86	140.87	106.24	127.671
G9940_16933	CHRNB3	0.22	0.07	0	0.15	0	0	0.07	0.0728571	0.21	0	0.15	0.14	0.08	0.08	0.07	0.104286
G9940_14006	HAL	0.05	0.03	0	0.06	0.03	0.03	0	0.0285714	0.02	0	0	0	0	0.03	0.03	0.0114286
G9940_16287	NOSTRIN	32.56	24.4	19.81	54.74	31.05	80.37	26.17	38.4429	36.99	38.52	17.7	26.09	48.95	32.07	44.8	35.0171
G9940_6695	RNF41	21.05	19.68	18.72	18.59	20.38	15.71	19.04	19.0243	18.36	17.01	19.55	19.08	17.81	20.11	17.53	18.4929
G9940_14783	DAP3	32.97	31.34	34.48	28.01	39.22	22.21	35.39	31.9457	22.32	30.79	40.21	29.75	27.87	33.31	21.14	29.3414
G9940_10448	LOC101114465	0	0	0	0	0	0	0	0	0	0	0	0	0	0	0.2	0.0285714
G9940_12430	PITX2	6.4	5.29	1.7	3.37	0.35	5.66	3.2	3.71	5.25	0.74	0.48	1.51	6.31	1.09	2.31	2.52714
G9940_22231	LOC114115576	0.94	0.6	1.11	0	1.03	0	1.35	0.718571	0.29	0.2	1.93	0.46	0.71	0.66	0.53	0.682857
G9940_4541	VARS2	26.77	29.53	27.76	21.93	34.04	18.82	30.98	27.1186	19.81	27.28	33.71	28.92	28.18	33.31	18.98	27.17
G9940_8671	TMEM225B	23.31	43.86	31.73	44.14	31.88	26.14	32.42	33.3543	33.06	33.73	26.86	28.73	32.49	37.21	31.93	32.0014
G9940_15360	NUP160	21.17	17.54	23.18	16.42	26.88	11.35	23.13	19.9529	15.41	18.98	28.67	19.58	17.36	24.18	10.45	19.2329
G9940_9164	UBL3	48.39	33.53	35.76	66.62	49.54	76.9	48.63	51.3386	51.99	47.99	45.5	45.76	66.07	55.58	52.46	52.1929
G9940_2236	LOC101103872	1.13	0.56	1.08	1.34	0.61	1.32	2.25	1.18429	0.65	0.65	0.71	0.63	0.6	0.35	0.19	0.54
G9940_10033	BCKDHB	14.68	13.07	16.62	10.13	15.33	9.49	13.68	13.2857	11.54	13.6	14.03	14.26	12.97	12.71	9.17	12.6114
G9940_8972	LOC101112585	41.85	56.39	32.54	80.21	41.9	76.3	40.37	52.7943	57.44	41.07	33.02	41.69	63.8	45.73	69	50.25
G9940_17036	CFHR5	17.55	8.49	20.89	11.48	18.15	8.58	9.44	13.5114	11.57	7.91	12.43	10.87	13.04	8.41	9.24	10.4957
G9940_4649	CASC3	70.88	73.64	63.3	67.11	82.67	55.76	74.17	69.6471	60.14	64.85	73.87	72.64	66.22	76.54	62.15	68.0586
G9940_16894	RASAL3	31.24	37.17	35	36.69	34.75	34.3	38.23	35.34	29.49	35.11	33.42	30.27	35.07	37.77	29.9	33.0043
G9940_8423	DMTF1	23.09	13.48	12.79	20.44	20.17	15.49	19.77	17.89	13.09	15.99	30.75	12.47	19.55	24.16	10.2	18.03
G9940_7336	ERAP1	83.15	58.26	62.18	98.46	61.74	90.8	64.2	74.1129	103.17	93.51	53.53	92.97	90.9	62.98	115.12	87.4543
G9940_7998	LOC101111363	0	0	0	0	0	0	0	0	0	0	0	0	0	0.11	0	0.0157143
G9940_2389	KLF10	46.96	37.14	29.76	72.59	46.79	49.12	35.79	45.45	38.08	46.02	39.95	40.05	60.14	43.9	61.42	47.08
G9940_11843	LOC101116255	0.11	0.39	0.03	0.08	0.04	0.3	0.11	0.151429	0.59	0.15	0.11	0.17	0.04	0.08	0.25	0.198571
G9940_13594	ELOB	271.03	292.33	334.58	221.99	312.28	216.46	306.03	279.243	271.6	293.85	336.66	260.5	251.03	289.38	213.57	273.799
G9940_19347	LOC105615767	14.66	11.78	16.38	9.81	14.14	39.58	8.5	16.4071	14.86	7.92	9.84	24.05	16.84	2.63	4.7	11.5486
G9940_10212	RBM34	11	6.88	7.63	11.67	9.36	7.12	10.11	9.11	7.54	8.91	13.28	5.24	9.33	9.64	6.05	8.57
G9940_20395	LOC114110152	0	0.04	0	0	0	0	0	0.00571429	0.04	0	0	0	0	0.04	0.04	0.0171429
G9940_21140	LOC114112820	0	0	0.18	0	0	0	0	0.0257143	0	0	0	0.37	0.2	0	0	0.0814286
G9940_5595	DEF8	17.82	21.08	16.13	21.18	23.26	21	16.23	19.5286	20.74	21.62	18.5	19.1	19.33	18.47	22.49	20.0357
G9940_11020	ZEB2	10.14	6.38	6.69	9.84	8.33	5.75	7.78	7.84429	8.9	6.89	8.84	6.98	9.87	8.46	9.28	8.46
G9940_4574	ADCK2	14.44	16.32	12.36	19.35	14.84	11.76	16.86	15.1329	17.86	16.33	14.95	15.72	15.22	16.13	19.36	16.51
G9940_4876	HMGN4	10.97	8.67	13.19	11.76	14.28	8.2	20.3	12.4814	10.57	11.2	15.54	11.88	12.45	16.64	7.16	12.2057
G9940_9460	LOC101113221	13.65	10.14	14.32	6.58	6.87	9.4	11.67	10.3757	7.35	10.78	15.79	9.44	7.02	6.97	6.85	9.17143
G9940_6038	CCDC32	35.01	35.09	33.68	35.47	29.55	34.17	37.91	34.4114	35.35	39.17	30.09	35.88	36.13	31.22	33.23	34.4386
G9940_3084	RALGPS1	17.84	19	12.71	22.58	18.02	18.45	18.81	18.2014	20.38	22.27	12.55	17.65	20.84	15	25	19.0986
G9940_10729	GNL2	33.38	25.71	31.14	26.63	38.12	22.07	33.42	30.0671	27.99	27.12	40.47	28.48	28.69	36.68	19.97	29.9143
G9940_16315	FAAP20	27.44	29.08	30.96	18.91	29.8	18.24	28.06	26.07	22.2	31.43	33.95	25.99	25.48	31.49	17.64	26.8829
G9940_6176	RNF126	93.99	109.19	109.05	87.48	114.47	89.79	107.53	101.643	88.83	92.37	105.62	103.01	96.41	96.39	83.09	95.1029
G9940_2962	EEF2KMT	8.88	9.83	8.86	5.25	9.33	4.95	8.33	7.91857	6.49	7.38	10.72	8.3	6.77	9.32	6.43	7.91571
G9940_12666	LOC101117288	0	0	0	0	0	0	0.05	0.00714286	0	0	0.09	0	0	0	0.04	0.0185714
G9940_15545	DHRS13	8.23	5.52	5.79	7.64	5.54	8.18	8.41	7.04429	7.72	6.16	7.82	7.43	8.64	4.3	8.6	7.23857
G9940_18147	ZNF596	11.04	7.32	6.65	11.09	11.74	12.74	14.62	10.7429	7.88	7.99	13.68	6.95	14.32	16.07	7.57	10.6371
G9940_9341	EBI3	14.59	8.24	12.58	13.92	8.33	5.33	10.34	10.4757	13.59	15.89	9.95	14.24	11.36	7.99	18.33	13.05
G9940_2363	XKRX	4.01	3.3	3.66	2.96	4.56	1.94	5.11	3.64857	2.82	3.09	6.55	3.18	2.85	4.49	1.14	3.44571
G9940_5477	DCDC2	2.55	0.94	1.77	1.85	1.52	3	1.15	1.82571	1.98	1.32	1.87	2.44	2.55	1.14	2.44	1.96286
G9940_13911	SLC25A29	19.8	20.66	14.76	25.71	20.79	19.9	19.82	20.2057	22.41	19.92	21.93	20.48	25.5	21.7	24.48	22.3457
G9940_19887	MOSMO	1.76	2.14	1.43	0.64	1.45	1.23	1	1.37857	1.71	0.62	2.68	3.13	2.08	1.46	0.78	1.78
G9940_19872	LOC114108698	0.02	0.02	0.04	0.02	0.04	0	0.04	0.0257143	0	0.02	0	0	0.02	0.06	0.02	0.0171429
G9940_21288	LOC114113037	9.81	5.79	8.07	8.79	9.42	7.91	8.09	8.26857	5.4	5.86	12.9	6.44	9.09	12.19	3.09	7.85286
G9940_15602	SPEM2	0	0	0	0	0.06	0.12	0	0.0257143	0	0.06	0.12	0	0	0.06	0	0.0342857
G9940_14627	PSPC1	52.43	52.69	50.79	39.24	67.14	36.05	62.05	51.4843	36.61	48.79	50.92	54.58	41.46	51.19	31.07	44.9457
G9940_16801	LUZP1	6.96	6.06	3.73	4.45	5.78	5.15	4.6	5.24714	5.56	5.04	3.93	6.85	5.28	4.53	8.36	5.65
G9940_17467	GDA	7.32	6.79	4.4	12.98	4.02	8.22	9.56	7.61286	10.13	9.82	4.05	5.63	12.96	4.97	8.85	8.05857
G9940_19440	LOC105616883	1.37	3.21	3.78	1.48	2.78	6.96	2.76	3.19143	3.47	0.29	2.55	3.76	0.81	5.47	0.66	2.43
G9940_20171	SSR1	104.07	71.05	76.9	93.21	98.71	85.98	76.55	86.6386	92.86	93.74	79.9	108.74	81.81	80.01	96.63	90.5271
G9940_5720	LOC101108415	2.65	1.98	1.44	2.13	2.64	2.14	2.57	2.22143	1.58	1.56	3.04	1.49	2.49	3.45	1.26	2.12429
G9940_22922	CBLN4	0.12	0	0	0	0.12	0	0.12	0.0514286	0.06	0.06	0.06	0.11	0	0	0.12	0.0585714
G9940_2804	GRB7	20.91	29.67	20.57	16.95	16.15	17.54	21.81	20.5143	24.54	21	12.56	23.03	28.02	20.72	18.51	21.1971
G9940_17557	AFMID	9.63	21.06	16.7	13.36	21.1	23.44	14.67	17.1371	14.97	29.44	26.63	15.08	11.85	11.51	6.25	16.5329
G9940_724	CTSZ	431.86	489.24	449.05	476.44	531.48	339.81	432.1	449.997	526.17	492.41	404.66	462.16	463.7	458.65	367.46	453.601
G9940_2787	PSMD10	48.02	42.01	42.81	41.84	50.29	46.25	41.15	44.6243	38.91	45.36	49.24	42.78	41.42	51.35	35.19	43.4643
G9940_8517	TEX12	1.49	0.59	0.88	1.52	0.74	1.01	0.99	1.03143	0.57	1.13	1.86	0.77	0.51	0.91	0.37	0.874286
G9940_17850	LOC105603371	1.87	1.76	0.67	2.34	2.02	1.88	2.03	1.79571	1.75	1.29	1.69	1.02	1.75	1.33	2.43	1.60857
G9940_32	LMNB1	138.97	113	158.91	93.05	178.44	59.5	155.58	128.207	87.21	101.23	177.57	129.4	109.6	145.89	38.71	112.801
G9940_8673	ABHD11	29.57	31.9	38.51	29.46	35.68	33.34	27.64	32.3	33.95	25.16	28.92	37.62	29.11	29.75	41.49	32.2857
G9940_21333	LOC114113113	3.89	3.08	2.02	0	0.81	1.19	3.45	2.06286	2.03	3.27	3.29	0.86	3.55	3.59	1.85	2.63429
G9940_12242	LIN7C	28.02	17.47	17.68	31.1	23.14	31.55	25.11	24.8671	25.19	23.75	27.62	18.26	30.38	26.97	22.03	24.8857
G9940_7599	GTF2F2	45.89	33.71	37.83	46.77	44.57	37.31	44.08	41.4514	33.37	39.63	50.03	32.77	41.6	48.12	33.61	39.8757
G9940_9094	SMTNL2	2.01	1.99	1.66	0.71	1.4	1.28	1.69	1.53429	2.28	0.96	1.91	1.22	1.93	1.72	2.36	1.76857
G9940_11067	ARID1A	77.25	70.82	58.36	67.85	88.71	52.13	76.61	70.2471	55.97	63.05	80.68	68.33	65.3	75.87	59.14	66.9057
G9940_1350	ING3	13.08	9.11	9.49	11.88	11.74	9.09	12.14	10.9329	8.39	9.16	17.26	7.93	11.83	13.87	8.19	10.9471
G9940_6766	ROR2	3.08	1.88	1.54	1.51	1.95	1.14	2.03	1.87571	3.24	2.47	2.77	2.13	1.54	2.76	6.07	2.99714
G9940_21961	LOC114114842	45.02	38.93	36.92	53.38	36.99	69.4	44.75	46.4843	42.05	44.09	32.32	39.7	54.74	40.36	70.85	46.3014
G9940_8631	PAQR3	11.94	11.51	7.75	16.23	11.29	19.6	15.71	13.4329	19.58	17.69	9.72	14.3	26.38	13.51	24.91	18.0129
G9940_11807	RNF122	10.35	8.73	7.52	9.92	11.65	8.28	10.36	9.54429	8.83	10.17	8.61	8.97	10.11	9.67	10.17	9.50429
G9940_9654	SLC1A4	10.11	7.51	9.65	6.89	10.06	3.98	9.23	8.20429	7.61	9.03	16.6	9.67	8.09	8.08	4.87	9.13571
G9940_11431	TAF3	11.99	13.18	12.82	9.46	14.97	8.61	12.23	11.8943	10.04	10.33	12.75	9.81	10.1	13.78	9.65	10.9229
G9940_12448	APOA4	1.99	62.85	1.88	151.88	36.38	174.19	23.61	64.6829	123.69	4.28	3.3	6.97	142.15	117.8	331.9	104.299
G9940_18450	ODF3L2	0	0	0	0	0.11	0.11	0	0.0314286	0.1	0	0.11	0.1	0	0.11	0.1	0.0742857
G9940_15327	MRPL33	46.25	33.76	47.1	44.06	48.27	46.63	52.09	45.4514	42.32	46.63	51.71	42.91	40.94	45.73	30.57	42.9729
G9940_16262	DIABLO	58.1	54.93	57.11	50.25	53.64	51.37	55.45	54.4071	49.85	60.14	53.86	57.85	57.36	46.31	51.01	53.7686
G9940_10830	TRABD	86.64	111.4	92.89	91.9	99.62	95.82	99.65	96.8457	77.74	89.32	94.81	105.06	100.55	81.08	111.68	94.32
G9940_12466	CLDN9	0	0.07	0.07	0	0	0	0	0.02	0	0	0.08	0	0	0	0	0.0114286
G9940_6469	GRIP2	1.17	0.83	0.57	0.91	0.74	0.75	0.99	0.851429	0.83	0.52	0.86	0.89	0.79	0.53	1.04	0.78
G9940_10822	KLF8	0.34	0.38	0.15	0.54	0.35	0.44	0.34	0.362857	0.19	0	0.21	0.31	0.35	0.14	0.37	0.224286
G9940_3180	MGAT4D	0.29	0.07	0	0	0.52	0	0.43	0.187143	0	0.07	0.37	0	0	0.07	0	0.0728571
G9940_19255	LOC105614374	0	0	0	0	0.06	0	0	0.00857143	0	0	0	0	0	0	0	0
G9940_11963	DSCC1	27.39	16.55	19.87	22.07	35.83	14.28	24.66	22.95	15.55	20.88	39.72	18.65	18.25	28.74	13.5	22.1843
G9940_22766	LOC114116982	0	0	0	0	0	0	0	0	0	0	0	0	0	0	0	0
G9940_11175	SULF2	16.65	16.62	31	37.13	25.84	68.13	15.49	30.1229	31.93	20.04	16.02	39.53	26.28	23.19	37.38	27.7671
G9940_470	SLC14A1	1.51	1.89	0.71	1.92	0.55	1.09	1.51	1.31143	1.09	0.97	0.61	1.99	1.11	0.79	1.38	1.13429
G9940_5405	ST5	27.66	27.32	15.04	23.93	18.17	26.79	19.61	22.6457	27.05	22.08	15.47	26.68	28.21	18.43	35.23	24.7357
G9940_10391	UBE3A	33.58	21.68	22.79	31.9	33.37	28.68	28.24	28.6057	21.21	24.5	38.35	21.12	33	37.52	21.45	28.1643
G9940_10563	MTX3	5.99	1.07	2.31	3.48	2.54	2.33	2.41	2.87571	1.19	1.68	3.18	1.65	2.34	2.91	1.82	2.11
G9940_26	GRPEL1	41.28	54.89	53.56	43.07	53.65	46.06	52.9	49.3443	50.6	53.17	48.14	62.34	49.24	45.06	57.74	52.3271
G9940_5349	TEKT5	0	0	0	0	0	0	0	0	0	0	0	0	0	0	0	0
G9940_15807	TMEM192	11.57	8.17	8.2	8.1	10.39	7.32	9.56	9.04429	8.09	8.75	9.76	9.17	11.01	8.92	8.29	9.14143
G9940_520	PRDX2	266.96	344.57	307.1	261.79	331.79	219.33	377.6	301.306	291.38	360.85	298.91	280.74	273.79	312.16	255.25	296.154
G9940_13798	AMELX	0.72	0.56	0.61	0.63	0.51	1.42	0.49	0.705714	0.5	0.15	0.35	0.54	0.54	0.55	0.7	0.475714
G9940_23142	LOC114117964	33.27	26.71	37.27	30.35	30.83	20.48	34.22	30.4471	25.73	28.55	34.07	27.44	34.24	40.22	24.44	30.67
G9940_11605	IDNK	13.37	9.12	9.46	11.06	12.72	11.15	9.94	10.9743	10.6	10.81	15.54	11.81	12.71	13.92	8.51	11.9857
G9940_17482	LOC101123551	3.72	2.65	1.82	4.28	3.33	3.68	3.01	3.21286	2.7	3.31	3.64	1.88	3.69	4.98	2.95	3.30714
G9940_7388	RASSF3	50.74	45.79	54.21	48.8	55.98	35.36	56.78	49.6657	40.52	47.4	54.56	39.8	46.12	52.37	36.11	45.2686
G9940_18999	RBMXL2	0	0	0	0.07	0.07	0.07	0	0.03	0.13	0.07	0	0	0	0	0.07	0.0385714
G9940_19495	CCDC179	0	0	0	0	0	0	0	0	0	0	0	0	0	0	0	0
G9940_6235	KLHL7	5.11	3.15	4.29	5.91	5.67	4.71	3.91	4.67857	4.38	3.16	6.84	3.18	5.55	5.15	3.21	4.49571
G9940_6785	SNX22	15.11	19.09	14.75	9.74	17.57	8.35	20.32	14.99	10.8	13.85	16.32	21.14	13.81	11.26	11.34	14.0743
G9940_21198	LOC114112914	0.57	0.41	0.3	0.37	0.62	0	0.33	0.371429	0.21	0.1	0.48	0.15	0.4	0.17	0.2	0.244286
G9940_14160	PCTP	50.74	85.12	61.59	83.07	55.2	72.62	69.9	68.32	116.37	73.94	63.01	68.58	126.28	54.31	130.78	90.4671
G9940_19763	MAFK	28.02	48.74	33.56	42.57	43.63	63.37	46.29	43.74	48.83	33.15	31.78	45.68	49.04	39.12	57.04	43.52
G9940_19917	PPP3R1	59.55	49.01	54.65	58.15	65.45	44.93	63.98	56.5314	52.68	54.2	69.94	54.55	63.35	56.45	41.65	56.1171
G9940_8318	TRIM15	19.9	24.28	23.54	65.45	60.76	169.64	27.36	55.8471	45.41	18.21	20.87	44.07	47.53	32.77	77.03	40.8414
G9940_3146	TRIP12	55.64	44.5	51.57	60.96	64.87	50.96	53.59	54.5843	48.83	52.17	62.36	52.58	56.97	57.61	49.13	54.2357
G9940_12214	TIFA	34.05	11.02	20.03	15.38	19.72	36.94	14.99	21.7329	18.68	18.45	11.86	20.86	19.29	19.47	27.05	19.38
G9940_6691	RABGAP1	23.53	17.75	16.15	20.21	21.27	16.9	21.59	19.6286	17.83	17.89	21.3	15.71	20.37	22.38	17.67	19.0214
G9940_10488	HOXA5	7.94	2.11	3.49	2.69	0.96	1.82	2.48	3.07	2.39	3.21	3.43	3.51	2.94	2.07	5.2	3.25
G9940_15163	LARP1B	12.63	11.35	9.96	17.09	13.21	19.35	10	13.37	15.15	12.21	9.96	11.52	15.97	11.65	14.26	12.96
G9940_6802	GPT2	8.26	15.23	9.78	14.22	12.65	23.15	12.84	13.7329	14.18	13.33	10.4	34.57	18.62	9.9	29.63	18.6614
G9940_15943	AK7	2.77	2.58	1.86	3.41	2.25	2.49	1.68	2.43429	1.44	2.17	1.56	2.53	3.3	2.48	0.9	2.05429
G9940_18263	LOC105605833	1.77	0.71	0.69	14.52	4.68	15.89	0.93	5.59857	1.08	22.2	1.42	2.65	2.63	1.61	0.9	4.64143
G9940_9197	SCNM1	30.24	34.13	35.64	29	36.46	27.21	34.37	32.4357	28.58	34.46	35.68	31.07	28.98	31.96	27.3	31.1471
G9940_3259	KCNC4	2.93	2.52	2.73	2.1	3.7	1.26	4.14	2.76857	1.73	1.98	3.37	1.89	2.07	2.94	1.57	2.22143
G9940_1924	DCTN4	42.58	30.41	30.43	37.12	37.15	34.62	35.9	35.4586	34.81	34.19	38.58	33.4	37.64	36.73	34.63	35.7114
G9940_7749	MYBPC2	13.02	15.15	14.57	10.08	16.13	7.33	14.02	12.9	10.48	13.89	22.18	11.48	13.82	17.42	5.98	13.6071
G9940_8196	BRAT1	21.53	26.04	14.87	14.83	20.1	16.93	23.17	19.6386	19.03	18.1	23.47	17.13	18.17	19.34	18.55	19.1129
G9940_6637	LPAR5	16.72	32.49	23.38	32.07	31.25	27.49	29.71	27.5871	25.97	24.24	21.97	31.81	27.64	21.19	24.42	25.32
G9940_4313	LYPD4	0	0	0	0	0.15	0	0	0.0214286	0	0	0.14	0	0	0.29	0	0.0614286
G9940_8811	TUSC3	10.48	8.64	7.08	3.8	9.53	11.99	8.85	8.62429	11.84	3.35	10.85	6.72	8.89	10.17	8.4	8.60286
G9940_6648	BOP1	34.23	36.31	41.1	22.88	45.63	16.72	38.25	33.5886	27.57	28.66	41.04	32.57	26.22	38.32	22.61	30.9986
G9940_16993	HLTF	19.97	9.61	10.39	18.82	17.94	14	16.64	15.3386	10.92	11.34	25.9	9.43	19.04	19.49	9.55	15.0957
G9940_10644	LOC101114720	0	0	0	0	0	0	0	0	0	0	0	0	0	0	0	0
G9940_3066	LOC101104950	0.75	0.25	0.16	0.08	0.11	0.47	0.23	0.292857	0.29	0.24	0.47	0.12	0.27	0.37	0.75	0.358571
G9940_1265	RAB40C	17.67	20.09	17.06	14.26	18.44	16.23	20.1	17.6929	17.31	17.68	16.79	19.06	17.38	16.63	19.09	17.7057
G9940_9070	KRT7	1.7	2.17	0.97	1.16	0.73	1.96	0.77	1.35143	1.37	0.29	0.33	1.43	1.66	0.91	3.06	1.29286
G9940_4792	C11H17orf58	5.58	3.86	6.63	5.7	7.18	3.35	7.53	5.69	3.67	7.83	8.75	4.21	7.64	8.2	2.94	6.17714
G9940_13671	LOC101118600	27.34	31.79	25.1	38.59	33.98	35.77	24.87	31.0629	24.12	33.76	35.82	14.92	32.22	38.69	32.1	30.2329
G9940_9613	TM9SF4	50.58	47.25	37.04	39.33	42.92	36.2	40.46	41.9686	43.89	41.47	38.06	49.98	43.23	41.86	47.83	43.76
G9940_13788	GOT1	19.36	31.75	27.18	26.36	23.95	30.14	25.07	26.2586	33.02	29.46	19.75	36	29.98	23.92	27.61	28.5343
G9940_17227	CDH24	3.78	4.15	4.82	6.33	6.48	3.08	5.2	4.83429	3.6	4.56	6.16	3.27	5.88	5.8	3.68	4.70714
G9940_20696	LOC114111026	0.82	0.49	0.9	0.64	0.83	0.2	0.81	0.67	0.58	0.52	0.41	0.66	0.73	1.05	0.39	0.62
G9940_9916	SNX18	12.62	8.57	10.27	10.55	12.03	7.86	9.98	10.2686	10.11	8.89	11.52	8.64	9.67	10.14	9.42	9.77
G9940_5498	ASB8	37.55	39.02	38.04	29.53	35.9	28.8	37.68	35.2171	36.97	34.08	32.25	33.65	39.25	32.77	28.36	33.9043
G9940_14611	GPN1	21.36	16.68	20.89	20.34	20.59	14.51	20.59	19.28	16.46	19.21	24.83	17.91	17.26	18.78	11.96	18.0586
G9940_1152	FRS2	6.33	4.35	3.78	7.29	5.48	6.59	5.22	5.57714	5.19	4.37	6.73	3.4	7.77	6.57	5.26	5.61286
G9940_6125	LOC101108949	0.43	0.21	0.06	0.52	0.32	0.46	0.21	0.315714	0.05	0.25	0.36	0.28	0.38	0.46	0.63	0.344286
G9940_19331	PSAPL1	0	0	0	0	0	0	0	0	0	0	0.03	0	0	0	0.02	0.00714286
G9940_3091	SLC17A8	0.04	0.09	0.08	0.28	0.05	0.23	0.14	0.13	0.13	0.14	0	0.25	0.15	0.05	0.09	0.115714
G9940_7015	DNASE2B	0	0	0	0.16	0.08	0	0	0.0342857	0	0	0	0	0	0.08	0.07	0.0214286
G9940_9903	PPP1R3D	3.87	3.61	5.68	4.7	4.7	3.31	4.47	4.33429	3.73	4.01	4.72	4.23	3.94	4.49	3.48	4.08571
G9940_20533	BHLHA15	6.48	5.31	8.08	4.12	8.39	4.27	4.7	5.90714	6.21	5.08	5.34	6.73	5.67	5.38	6.99	5.91429
G9940_2796	PRAM1	13.27	7.65	7.39	9.75	8.04	2.94	9.3	8.33429	7.12	12.37	6.33	12.11	9.91	8.15	17.68	10.5243
G9940_6978	STK31	0	0	0	0	0	0.03	0	0.00428571	0.03	0	0	0.03	0.07	0	0.03	0.0228571
G9940_8268	ASH2L	38.6	38.17	43.76	34.19	46.88	24.59	44.25	38.6343	30.65	37.84	47.84	39.42	37.24	39.56	27.65	37.1714
G9940_10229	OCEL1	11.83	21.96	10.07	15.91	14.2	11.74	16.32	14.5757	13.88	14.36	13.03	13.5	17.02	11.82	11.4	13.5729
G9940_12512	PGAP2	37.29	55.82	38.95	57.16	48.83	45.93	51.11	47.87	49.16	52.76	39.31	48.73	55.19	39.03	45.41	47.0843
G9940_163	KCNK3	1.19	1.39	0.82	1.17	1.4	0.35	1.02	1.04857	1.28	1.04	1.65	0.79	0.88	3.07	2.71	1.63143
G9940_5112	PFKFB3	21.04	27.71	24.09	23.87	30.22	22.04	26.86	25.1186	25.99	18.83	24.83	22.7	22.85	39.28	23.15	25.3757
G9940_7837	LOC101111156	25.52	19.44	24.09	24.82	28.52	19.68	24.49	23.7943	23.4	26.01	28.61	25.27	21.68	27.54	23.84	25.1929
G9940_8390	SH3GL3	2.49	2.16	1.24	2.44	1.12	0.91	1.59	1.70714	2.17	3	1.76	1.78	1.38	1.25	3.52	2.12286
G9940_8618	LOC101112122	14.15	14.04	9.46	44.97	21.36	35.4	17.1	22.3543	22.2	14.71	17.01	19.71	20.69	52.6	44.12	27.2914
G9940_5904	ALG5	39.16	32.55	37.91	40.56	35.72	32.98	37.46	36.62	34.31	39.68	34.04	42.16	30.22	31.94	34.43	35.2543
G9940_9295	KCTD19	0.03	0.23	0.06	0	0.14	0.07	0.07	0.0857143	0.03	0.03	0.21	0.03	0.03	0.11	0.2	0.0914286
G9940_23917	ITGA4	20.01	9.46	10.15	15.55	17.54	9.83	15.13	13.9529	7.82	14.05	19.69	10.2	14.85	18.11	8.84	13.3657
G9940_15449	SWI5	38.6	34.85	36.53	36.23	35	38.31	33.62	36.1629	31.34	38.49	32.94	34.21	38.76	33.21	34.35	34.7571
G9940_236	SLC25A10	23.27	26.14	18.23	12.81	16.89	15.7	23.58	19.5171	22.79	25.64	11.59	23.04	24.42	9.86	17.75	19.2986
G9940_16667	TMBIM6	358.79	571.14	403.16	641.94	462.1	688.83	559.59	526.507	632.57	577.58	387.43	530.99	603.23	488.99	616.11	548.129
G9940_3318	LOC101105290	2.76	2.85	1.95	2.15	1.9	1.69	1.47	2.11	2.09	3.01	2.45	2.4	0.95	3.62	1.78	2.32857
G9940_12689	ADCY1	0.73	0.32	0.23	0.19	0.28	0.31	0.26	0.331429	0.4	0.31	0.15	0.46	0.35	0.36	0.65	0.382857
G9940_11083	SORD	18.04	38.15	22.56	27.03	28.5	26.86	28.15	27.0414	22.98	32.85	15.65	35.39	25.87	18.66	25.05	25.2071
G9940_13819	LOC101118790	0	0	0	0	0	0	0	0	0	0	0	0	0	0	0	0
G9940_1744	OCIAD1	132.54	89.36	101.67	119.56	116.79	115.6	114.38	112.843	96.55	99.7	143.08	103.56	120.26	130.67	94.72	112.649
G9940_9414	LSM12	71.73	64.89	71.2	65.14	73.89	58.54	62.28	66.81	58.19	61.48	70.58	65.37	62.56	72.89	53.85	63.56
G9940_6297	ZNF775	8.84	8.32	9.52	5.79	7.17	4.87	7.39	7.41429	6.93	8.43	10.12	8.67	8.81	7.24	6.99	8.17
G9940_241	CRY2	16.9	22.27	14.35	16.5	20.61	14.87	20.81	18.0443	18.01	17.59	21.93	16.54	17.57	20.61	18.83	18.7257
G9940_1441	ANAPC5	28.62	31.89	31.41	29.71	29.78	21.26	35.81	29.7829	25.11	32.91	32.4	30.45	31.5	31.79	24.07	29.7471
G9940_11708	ATF3	8.35	15.53	11.95	63.18	25.33	94.65	16.57	33.6514	46.52	20.16	15.14	20.66	47.14	21.95	61.91	33.3543
G9940_4582	AREL1	22.55	22.45	19.81	21.92	23.39	16.98	22.72	21.4029	21.32	20.91	26	22.78	23.2	22.71	20.54	22.4943
G9940_19161	LOC105613145	46.49	54.11	39.91	23.74	17.18	33.67	49.89	37.8557	0	39.54	43.63	0	31.94	20.49	22.15	22.5357
G9940_10749	LOC101114847	0	0	0	0	0	0	0	0	0	0	0	0	0	0	0	0
G9940_14192	KYAT3	14.81	10.43	12.79	13.18	10.86	12.31	12.01	12.3414	13.68	9.86	8.49	11.34	18.34	12.14	14.63	12.64
G9940_10113	TARDBP	81.62	54.8	71.59	72.29	84.34	55.05	72.42	70.3014	53.6	62.01	111.17	52.53	70.72	83.64	40.91	67.7971
G9940_3023	GMNC	0.16	0.24	0.12	0.33	0.21	0.05	0.03	0.162857	0.21	0.15	0.11	0.12	0.18	0.07	0.12	0.137143
G9940_2454	ZNF672	16.36	17.19	16.87	12.5	15.59	14.01	16.14	15.5229	14.14	13.54	16.2	15.86	13.8	14.71	12.83	14.44
G9940_1361	LVRN	1.67	2.22	1.52	1.16	1.59	0.42	1.8	1.48286	1	1.55	2.44	1.19	1.31	2.6	0.18	1.46714
G9940_12156	PAXIP1	24.58	24.91	26.64	19.61	30.88	13.48	26.13	23.7471	16.66	21.35	34.17	22.64	20.99	28.94	10.95	22.2429
G9940_17198	SLFNL1	0.08	0.16	0	0	0	0	0.08	0.0457143	0	0	0.08	0	0.08	0	0	0.0228571
G9940_13629	TAC4	0.85	0.54	0.8	0.57	1.23	0.52	1.01	0.788571	0.43	0.57	1.57	0.56	0.69	1.52	0.38	0.817143
G9940_4497	2022-03-03	3.82	2.54	2.75	2.54	1.87	1.65	2.96	2.59	2.67	2.05	2.1	2.36	2.03	2.52	4.17	2.55714
G9940_12645	OXLD1	15.64	17.32	18.97	15.93	16.61	11.98	17.05	16.2143	13.87	17.64	17.31	10.52	16.16	14.19	13.9	14.7986
G9940_10908	MAP2K6	16.31	16.17	13.57	13.22	10.51	10.46	12.42	13.2371	13.67	16.34	11.91	13.1	13.28	11.06	15.56	13.56
G9940_2417	MKNK1	20.26	21.97	20.59	22.47	19.68	19.37	23.92	21.18	21.13	24.14	19.5	21.51	21.99	20.42	21.26	21.4214
G9940_6524	TTC25	0.05	0.05	0.07	0.14	0.14	0.08	0.05	0.0828571	0.13	0.11	0.11	0.05	0.06	0.08	0.05	0.0842857
G9940_1922	IER2	93.55	119.29	109.81	102.87	122.09	109.46	109.24	109.473	101.82	92.74	110.86	110.67	103.87	103.05	112.33	105.049
G9940_14041	TRAM2	14.26	13.86	11.24	12.64	12.56	8.37	11.69	12.0886	13.02	11.24	9.69	10.68	15.09	9.79	16.84	12.3357
G9940_11816	GPAT2	1.27	0.54	0.26	0.76	0.42	0.34	0.6	0.598571	0.5	0.34	0.46	0.24	0.46	0.5	0.51	0.43
G9940_20186	LOC114109563	0	0	0	0	0	0	0	0	0	0	0	0	0	0	0	0
G9940_7208	VIRMA	27.66	19.47	22.37	27.84	28.29	20.53	26.83	24.7129	20.03	20.97	32.91	20.28	26.36	28.73	18.39	23.9529
G9940_6364	SVOPL	0.82	0.6	0.58	0.7	1.1	1.22	1.59	0.944286	0.53	0.64	1.22	0.88	1.03	1.78	0.78	0.98
G9940_12270	ZBTB20	1.65	2.38	2.5	1.68	2.64	1.05	2.35	2.03571	1.35	2.23	2.74	1.39	1.7	2.79	1.2	1.91429
G9940_21914	LOC114114762	1.08	0.42	0.38	0.8	0.55	0.22	0.86	0.615714	1.22	0.88	0.55	0.4	0.56	0.67	0.31	0.655714
G9940_19358	FSBP	1.02	0.63	0.72	0.63	0.99	0.69	0.96	0.805714	0.46	0.59	1.34	0.59	0.99	1.12	0.65	0.82
G9940_6001	PRKACB	22.5	12.27	13.19	28.2	17.67	22.08	16.76	18.9529	14.52	19.39	24.13	14.21	22.88	22.49	18.46	19.44
G9940_16876	GTDC1	7.67	5.5	6.52	5.52	7.55	3.81	8	6.36714	4.88	8.11	10.07	7.15	6.1	9.63	2.78	6.96
G9940_2320	ZC3H12D	23.13	29.71	32.23	20.25	40.6	13.55	37.3	28.11	14.94	23.19	53.68	22.22	26.47	38.36	5.71	26.3671
G9940_4302	MSL1	44.42	36.22	33.91	48.36	43.41	33.49	39.26	39.8671	37.21	34.35	43.48	37.38	40.07	38.27	35.42	38.0257
G9940_21162	LOC114112862	0.17	0	0	0	0	0.22	0	0.0557143	0.02	0.68	0.25	0	0.86	0	0	0.258571
G9940_9970	CCN3	8.31	4.27	4.69	6.91	6.38	5.53	4.76	5.83571	9.12	7.95	5.27	3.22	5.88	9.26	16.46	8.16571
G9940_7337	ACSBG2	0.09	0.09	0	0	0	0	0	0.0257143	0	0.05	0	0	0	0.14	0.09	0.04
G9940_14935	SLC26A5	0.07	0.02	0	0	0	0.08	0	0.0242857	0	0	0.03	0.02	0.03	0.03	0	0.0157143
G9940_7025	LOC101110111	23.28	20.95	26.04	20.37	22.55	25.42	21.41	22.86	19.04	18.85	19.98	18.74	16.85	23.35	28.33	20.7343
G9940_15818	KCNK18	0	0	0	0	0	0	0	0	0.06	0	0	0	0	0	0	0.00857143
G9940_14292	RFX1	22.21	24.72	21.22	19.27	28.04	17.88	24.25	22.5129	20.97	18.13	25.23	23.27	22.48	21.94	16.91	21.2757
G9940_8924	TAF6L	25.64	32.31	29.95	22.08	30.77	17.1	28.91	26.68	19.21	24.1	32.32	24.42	23.05	26.31	17.24	23.8071
G9940_10056	DPH2	19.91	15.64	18.4	14.98	21.59	9.87	19.23	17.0886	13.65	18.49	22.83	13.7	16.34	20.62	9.92	16.5071
G9940_16896	HSD17B11	44.54	96.2	60.41	180.39	77.91	170.16	149.21	111.26	154.09	117.61	49.47	108.3	193.09	133.08	117.28	124.703
G9940_13510	MAGI1	5.17	4.51	2.26	5.84	4.35	4.66	5.54	4.61857	5.27	4.15	2.41	4.22	5.43	3.85	6.96	4.61286
G9940_14237	MYH7B	1.97	3.97	3.16	1.98	3.49	0.76	1.65	2.42571	1.68	2.25	3.99	1.06	2.15	3.47	0.48	2.15429
G9940_5999	DALRD3	48.3	57.49	47.36	36	53.24	34.44	49.34	46.5957	39.24	43.77	49.81	46.57	45.54	46.25	36.07	43.8929
G9940_5252	PPP2R5E	15.16	9.05	11.7	16.85	15.76	14.32	13.87	13.8157	10.43	12.03	18.45	9.06	14.59	16.32	10.53	13.0586
G9940_22188	LOC114115385	1.03	1.92	1.02	1.83	3	2.22	1.8	1.83143	1.94	1.77	1.7	2.42	2.65	1.73	4.17	2.34
G9940_10599	PLD1	12.39	10.23	7.06	18.18	11.34	15.65	10.97	12.26	12.11	11.49	9.43	11.13	19.13	12.55	14.7	12.9343
G9940_10286	ACTG2	301.35	240.56	75.16	45.06	209.18	59.55	120.19	150.15	214.53	275.8	259.18	131.55	60.17	314.31	478.88	247.774
G9940_7608	EXT2	38.92	50.43	34.02	49.78	50.74	63.04	49.9	48.1186	57.51	56.4	39.81	70.7	68.55	34.91	65.46	56.1914
G9940_10736	ACP6	22.71	48.54	26.06	37.38	20.45	65.05	25.76	35.1357	37.19	46.97	14.44	40.19	42.07	15.42	33.16	32.7771
G9940_3441	RAB11FIP2	12.4	8.78	5.86	14.51	11.47	11.54	10.62	10.74	9.18	9.79	14.54	6.65	13.53	12.32	9.59	10.8
G9940_2173	AGFG1	41.01	43.24	40.77	52.85	46.1	47.66	52.08	46.2443	40.52	42.63	55.84	43.81	49.31	50.38	38.22	45.8157
G9940_17959	LOC105603932	1.47	0.9	1.11	1.16	1.26	0.95	1.12	1.13857	0.53	0.98	1.63	0.81	1.22	1.61	0.77	1.07857
G9940_6131	CSK	183.22	244.55	227.04	173.55	270.79	138.96	237.23	210.763	164.43	185.69	251.71	203.59	180.45	225.62	128.97	191.494
G9940_1870	ANKRD17	24.85	18.89	18.4	25.8	24.69	20.11	20.07	21.83	19.37	19.76	23.48	17.97	22.51	25.56	21.63	21.4686
G9940_21672	LOC114113963	0	0	0.11	0	0	0.13	0	0.0342857	0	0	0	0	0	0.34	0	0.0485714
G9940_13574	LOC101118470	0.46	0.36	0.38	0.71	0.71	0.55	0.63	0.542857	0.54	0.53	0.79	0.42	0.77	0.8	0.39	0.605714
G9940_10718	DHX29	13.53	8.71	9.97	12.93	15.14	9.85	12.93	11.8657	8.53	9.69	17.03	8.64	12.97	15.73	9.89	11.7829
G9940_12518	AKAP6	1.11	0.95	0.41	0.82	1.22	1.47	1.2	1.02571	0.86	0.54	0.79	0.44	1.72	0.89	1.88	1.01714
G9940_8009	RNGTT	13.02	7.69	10.33	13.9	12.32	10.65	10.87	11.2543	8.63	9.38	16.35	8.13	11.26	14.07	7.65	10.7814
G9940_6227	2022-09-05	4.39	4.94	3.27	5.7	6.62	4.5	4.14	4.79429	7.01	5.17	4.09	6.79	4.52	4.29	6.17	5.43429
G9940_722	PTPRA	32.5	30.41	26.37	33.05	27.65	32.37	29.53	30.2686	33.28	31.45	28.81	33.16	32.67	28.6	33.85	31.6886
G9940_15130	USP34	22.31	15.19	14.84	23.81	22.55	18.77	20.37	19.6914	13.26	15.9	27.84	13.51	21.71	25.66	15.42	19.0429
G9940_6594	WDR26	34.11	25.39	25.52	37.22	33.91	27.91	31.64	30.8143	25.6	27.45	39.12	25.71	32.32	36.01	22.56	29.8243
G9940_375	MLPH	10.14	7.36	7.13	13.41	9.09	9.72	8.81	9.38	8.6	12.61	3	9.53	7.32	4.66	8.76	7.78286
G9940_21014	LOC114112269	0	0	0	0	0.13	0	0	0.0185714	0	0	0	0	0	0.44	0	0.0628571
G9940_797	CEP57	33.91	18.81	27.09	34.34	35.63	21.08	28.99	28.55	17.8	22.91	49.78	19.59	30.61	42.27	12.78	27.9629
G9940_24039	CCL25	226.35	1128.91	466.12	1296.93	549.4	1638.17	682.4	855.469	1129.71	1001.23	261.9	803.9	1213.97	463.83	1607.7	926.034
G9940_1269	GALNT2	26.4	27.15	26.28	22.59	28.24	21.08	26.93	25.5243	21.4	24.89	27.51	25.12	22.05	23.91	19.98	23.5514
G9940_5801	NIPBL	17.56	10.7	10.08	21.27	17.5	17.65	15.47	15.7471	11.86	12.44	23.67	11.04	19.24	22.45	12.26	16.1371
G9940_2004	LEO1	22.58	14.69	17.9	19.54	19.14	19.52	18.35	18.8171	16.09	14.72	24.6	17.49	24.47	23.29	14.92	19.3686
G9940_17305	UBOX5	7.15	9.03	8.71	6.56	9.19	6.8	8.76	8.02857	7.18	6.79	8.56	9.2	8.16	8.1	7.89	7.98286
G9940_16119	LOC101121777	0.33	0.87	1.4	0.54	0.7	0.69	1.15	0.811429	0.52	0.57	0.52	0.88	0.64	1.01	0.37	0.644286
G9940_4810	LOC101107232	13.78	13.18	13.33	9.47	11.52	9.48	11.4	11.7371	15.63	16.57	14.09	14.2	14.99	17.71	17.66	15.8357
G9940_10382	MTSS2	20.31	21.93	15.03	14.5	21.01	10	18.52	17.3286	17.79	15.47	20.96	16.29	16.79	23.91	19.62	18.69
G9940_11781	RRM1	86.96	66.69	106.74	66.48	116.4	41.49	106.56	84.4743	51.56	69.8	121.85	73.96	68.29	103.44	24.39	73.3271
G9940_332	FN1	32.95	24.35	33.07	55.05	45.08	24.19	33.66	35.4786	62.49	60.63	43.39	40.35	43.87	42.54	74.68	52.5643
G9940_9539	LRRN3	1.35	0.72	1.13	1.92	1.82	1.06	1.5	1.35714	1.34	0.78	2.28	0.41	0.86	2.62	0.81	1.3
G9940_1755	METTL11B	0	0	0	0	0	0	0	0	0	0	0	0	0	0	0	0
G9940_7053	DYNLT1	52.18	68.61	57.18	60.27	58.89	68.9	65.33	61.6229	59.15	60.14	49.09	63.63	65.37	53.73	66.65	59.68
G9940_23988	DDIT3	24.62	25.97	27.44	34.2	30.04	31.46	27.51	28.7486	24.44	31.6	35.97	27.25	30.86	36.42	23.35	29.9843
G9940_7083	LOC101110185	26.67	17.75	45.28	10.48	20.6	13.32	33.71	23.9729	18.47	18.8	23.74	18.64	20.89	27.13	5.34	19.0014
G9940_17565	LOC101123657	0.18	0	0	0	0	0	0	0.0257143	0	0.09	0.09	0	0	0	0.17	0.05
G9940_15308	VAV3	12.56	6.59	5.39	11.2	4.75	7.19	7.49	7.88143	9.59	8.85	6.76	7.38	11.56	5.46	11.18	8.68286
G9940_18505	KLF14	0	0	0	0	0	0	0	0	0	0	0.1	0	0	0	0	0.0142857
G9940_5711	TBX2	5.56	7.61	6.72	13.91	8.17	6.89	6.79	7.95	12.15	10	6	10.39	10.8	7.64	13.74	10.1029
G9940_11697	KIF25	0.07	0	0	0	0.07	0	0	0.02	0.26	0.14	0.07	0.06	0	0.07	0.07	0.0957143
G9940_5137	PSD	4.03	4.97	1.75	1.12	3.7	1.57	2.74	2.84	2.51	3.22	4.68	1.65	1.96	4.67	7.53	3.74571
G9940_8195	IGFALS	4.7	6.3	5.41	3.88	6.93	2.2	5.22	4.94857	5.11	4.66	7.09	4.85	4.83	6.43	2.08	5.00714
G9940_3299	SCNN1D	0.08	0.04	0	0.04	0.04	0.12	0.04	0.0514286	0	0.04	0	0.04	0.08	0.04	0.16	0.0514286
G9940_4428	MDM1	6.07	3.78	4.85	4	6.62	2.73	6.51	4.93714	2.77	4.94	9.13	3.83	3.54	6.61	1.71	4.64714
G9940_612	TOB2	63.68	80.45	46.09	93.05	80.48	88.66	76.01	75.4886	91.49	72.47	52.7	73.75	85.13	67.22	96.44	77.0286
G9940_9319	PSTK	24.5	28.87	20.69	33.36	25.17	32.03	22.35	26.71	21.93	28.92	26.04	15.78	26.81	27.95	26.74	24.8814
G9940_23698	RNASE10	0	0.16	0	0	0	0	0	0.0228571	0	0	0	0	0	0	0	0
G9940_15347	CHML	2.33	1.41	0.72	2.3	1.99	1.29	1.29	1.61857	1.85	1.16	2.07	1.43	2.3	1.96	1.38	1.73571
G9940_18266	LOC105605851	0	0	0	0	0.05	0	0.05	0.0142857	0	0	0	0	0	0	0	0
G9940_5699	TNFSF9	7.51	6.95	14.6	9.2	14.34	5.16	12.17	9.99	7.73	8.02	16.93	9.1	9.3	12.53	2.83	9.49143
G9940_13418	FGL2	39.31	27.92	29.08	54.27	30.22	37.94	49.76	38.3571	55.81	45.55	28.63	29.91	49.83	40.5	86.72	48.1357
G9940_828	MRPS9	38.69	37.99	36.02	29.14	33.56	19.11	38.32	33.2614	32.99	28.05	49.34	43.13	41.32	25.01	24.87	34.9586
G9940_1470	GALNT3	24.1	11.02	11.07	27.75	18.24	37.97	17.37	21.0743	19.29	18.72	11.71	18.84	28.89	14.34	23.24	19.29
G9940_4601	C17H4orf46	10.59	6.17	8.62	8.79	10.37	6.39	9.07	8.57143	7.57	7.89	11.87	8.66	8.14	7.48	6.68	8.32714
G9940_24020	PPP1R12A	48.34	28.19	29.28	45.07	45.32	35.55	41.68	39.0614	27.71	32.26	64.46	22.84	44.02	54.5	29.34	39.3043
G9940_2207	ABTB2	5.41	6.79	3.72	7.74	7.97	11.03	6.11	6.96714	8.47	5.84	4.26	5.99	7.78	6.04	7.89	6.61
G9940_15235	LOC101120610	0	0	0	0	0	0	0	0	0	0	0	0	0	0	0	0
G9940_24033	CCR10	4.08	5.11	6.72	2.46	5.72	1.7	4.43	4.31714	4.9	4.83	3.88	4.83	7.85	2.11	8.16	5.22286
G9940_3502	PRSS16	0	0.11	0.26	0.06	0.18	0	0.17	0.111429	0	0	0.3	0.05	0.12	0.18	0	0.0928571
G9940_4743	TMEM216	2.08	3.08	2.6	1.95	2.17	1.53	2.15	2.22286	1.5	2.46	2.52	2.92	2.63	1.77	1.4	2.17143
G9940_2006	CEP85L	6.72	3.04	3.83	5.48	6.71	3.15	5.15	4.86857	3.1	4.4	8.04	2.78	4.34	8.12	2.42	4.74286
G9940_10839	GTF2A2	67.39	68.9	79.89	75.42	88.34	54.14	86.89	74.4243	53.96	63.49	111.12	69.89	65.95	111.47	46.1	74.5686
G9940_1192	LRRC43	0	0	0	0	0.06	0.06	0	0.0171429	0	0	0	0	0.06	0	0	0.00857143
G9940_4389	CDH8	0.02	0.02	0.04	0.05	0.07	0	0.13	0.0471429	0.06	0.04	0.09	0.04	0.04	0.07	0.06	0.0571429
G9940_2764	SLC6A20	10.57	37.1	15.27	69.23	37.37	76.26	52.59	42.6271	53.36	39.97	13.21	37.19	60.58	37.69	63.23	43.6043
G9940_12822	TPM4	240.37	219.99	267.03	317.49	260.21	303.98	221.31	261.483	285.96	226.4	216.92	275.7	270.98	230.04	254.52	251.503
G9940_2631	BRI3	149.03	221.5	153.2	232.85	176.92	314.21	191.16	205.553	200.67	186.16	139.44	179	191.23	183.31	207.58	183.913
G9940_16786	TFAP4	33.63	32.82	23.59	17.75	26.6	19.51	26.03	25.7043	21.96	22.96	21.37	30.27	21.77	20.29	29.05	23.9529
G9940_5789	ALDH3A1	0.33	0.13	0.17	0.35	0	0.34	0.26	0.225714	0.37	0.27	0.54	0.31	0.2	0.34	0	0.29
G9940_8930	RCC1L	16.32	16.85	19.24	11	19.51	11.12	15.18	15.6029	15.06	17.42	21.27	16.86	13.95	16.7	14.83	16.5843
G9940_1602	CASP10	0.36	0.17	0.24	0.19	0.19	0.37	0.36	0.268571	0.09	0.09	0.28	0	0.19	0.19	0.17	0.144286
G9940_16739	ADGRE5	62.02	45.83	53.77	73.76	53.52	58.13	57.45	57.7829	73.53	57.68	48.42	62.41	58.43	44.32	94.25	62.72
G9940_15784	CALD1	57.86	41.27	26.01	47.79	54.19	31.35	40.49	42.7086	41.8	45.71	65.34	25.11	42.83	72.83	88.49	54.5871
G9940_9209	EPB41L5	8.28	5.99	7.52	5.63	11.2	6.22	9.5	7.76286	7.29	7.2	13.1	6.28	7.81	7.84	5.17	7.81286
G9940_15374	CHCHD1	59.81	79.02	99.9	55.53	78.9	46.8	74.49	70.6357	65.12	77.41	84.4	75.64	65.22	84.37	48.27	71.49
G9940_10171	BAHD1	18.72	19.85	15.78	24.51	22.04	26.22	20.91	21.1471	22.29	19.56	18.35	23.62	23.29	19.15	25.59	21.6929
G9940_20408	LOC114110173	8.98	48.53	9.26	61	19.92	22.13	55.87	32.2414	32.18	39.48	13.19	56.76	74.36	34.6	80.13	47.2429
G9940_19862	RDH13	17.61	11.41	12.28	16.9	15.49	13.95	18.02	15.0943	12.63	13.29	12.47	16.59	14.21	16.76	6.8	13.25
G9940_6274	MIGA1	3.03	1.44	1.26	2.42	2.27	1.84	2.63	2.12714	2.29	1.77	3.64	1.33	2.08	3.16	2.35	2.37429
G9940_9925	GFRAL	0.08	0	0	0	0	0.08	0	0.0228571	0	0	0	0	0.09	0.35	0.08	0.0742857
G9940_13579	MTMR10	15.32	13.55	13.4	12.09	14.45	11.69	15.24	13.6771	10.35	13.38	15.53	13.31	15.52	16.35	12.68	13.8743
G9940_13495	NEURL4	41.17	40.94	33.51	36.15	45.78	28.23	41.33	38.1586	31.35	35.84	50.06	34.34	36.26	41.66	29.3	36.9729
G9940_15552	AAR2	12.48	14.91	13.14	11.93	14.86	11.68	12.85	13.1214	11.5	13.35	12.89	13.9	13.06	12.16	11.75	12.6586
G9940_22383	LOC114116117	1.95	0.71	1.55	2.71	1.25	1.75	1.13	1.57857	1.91	1.14	2.54	2.02	3.19	0.83	1.23	1.83714
G9940_16104	GLIPR1	29.26	14.7	24.09	26.09	21.25	16.34	17.64	21.3386	19.24	26.46	24.6	22.24	21.77	17.78	23.66	22.25
G9940_13789	DUSP5	13.94	12.72	13.62	17.07	10.15	24.34	8.95	14.3986	19.65	15.49	8.03	18.6	18.03	9.9	21.18	15.84
G9940_2819	TFIP11	15.57	21.44	19.92	13.34	23.55	13.99	21.48	18.47	17.42	16.41	23.55	20.76	17.43	18.83	17.36	18.8229
G9940_9647	EIPR1	65.53	73.69	71.63	46.25	72.63	35.21	67.75	61.8129	55.37	70.97	63.3	72.2	70.54	67.45	54.68	64.93
G9940_12069	MXRA5	14.2	11.26	13.67	15.3	16.54	8.04	12.08	13.0129	22.08	16.7	11.82	17.65	14.97	12.57	15.64	15.9186
G9940_7457	LOC101110664	169.27	216.56	341.62	283.67	297.69	298.46	259.16	266.633	223.84	299.95	264.17	239.11	279.74	292.41	274.15	267.624
G9940_4957	SMS	106.57	88.31	111.73	87.49	115.44	85.45	97.32	98.9014	82.17	95.43	112.54	104.73	85.97	99.52	72.26	93.2314
G9940_4432	NT5DC4	0.05	0.1	0.09	0.05	0.21	0	0.1	0.0857143	0	0	0.47	0.05	0	0.16	0	0.0971429
G9940_13799	TMEFF2	0.33	0.21	0.25	0.06	0.06	0.11	0.28	0.185714	0.26	0.28	0.51	0.05	0.17	0.57	0.64	0.354286
G9940_11601	ERMP1	37.27	29.81	18.42	35.05	26.63	34.28	25.67	29.59	34.1	32.21	18.46	31.11	38.86	23.92	34.58	30.4629
G9940_10627	OLFM2	2.09	1.32	1.47	1.16	1.02	0.85	1.81	1.38857	2.4	1.43	1.49	0.73	1.73	1.66	1.37	1.54429
G9940_20403	LOC114110162	0.08	0	0	0	0	0	0.08	0.0228571	0.07	0	0	0	0	0	0.08	0.0214286
G9940_18268	LOC105605854	2.04	0.96	1.26	1.36	2.15	0.95	1.16	1.41143	1.03	0.75	2.23	1.82	2.48	1.32	1.18	1.54429
G9940_21022	LOC114112306	0	0	0	0	0	0	0	0	0	0.09	0.09	0	0	0	0	0.0257143
G9940_1329	PASK	4.6	5.58	4.59	4.24	5.06	3.2	5.82	4.72714	5.15	4.36	5.91	4.89	4.56	4.88	3.13	4.69714
G9940_7256	EVA1A	1.25	1.51	0.74	1	1.29	0.85	1.72	1.19429	1.08	1.17	1.28	0.63	0.97	0.86	1.36	1.05
G9940_8740	FAM221B	6.85	7.89	3.64	6.77	3.6	0.99	4.82	4.93714	6.82	2.78	17.84	2.37	5.08	11.59	2.63	7.01571
G9940_2513	LOC101104222	1.91	3.75	2.78	4.49	3.04	4.53	4.01	3.50143	4.66	2.37	1.72	1.96	3.56	1.29	7.77	3.33286
G9940_12722	DEF6	29.42	26.62	28.96	31.59	28.85	21.99	28.19	27.9457	25.35	28.96	28.9	29.82	27.04	23.95	24.33	26.9071
G9940_13809	CCDC38	0.74	0.49	0.66	0.41	0.85	0.52	0.82	0.641429	0.7	0.88	1.16	0.51	0.61	0.81	0.49	0.737143
G9940_16713	STIP1	155.4	140.55	175.57	159.2	188.71	94.72	147.03	151.597	144.46	143.02	227.2	139.59	112.92	171.37	93.73	147.47
G9940_8320	TEKT2	7.32	4.38	5.36	4.67	5.28	4.88	4.12	5.14429	4.59	5.51	5.51	4.59	7.63	4.27	5.74	5.40571
G9940_13377	C1QL3	0.5	1.25	1.56	0.5	3.36	1.52	1.85	1.50571	0.33	0.39	3.27	1.37	1.33	0.55	1.22	1.20857
G9940_18864	WDR24	14.12	17.8	15.83	13.59	15.64	12.11	13.82	14.7014	13.72	13.82	14.98	14.21	12.81	14.03	15.12	14.0986
G9940_14176	FAM180B	1.66	1.22	1.46	1.5	2.11	1.6	1.57	1.58857	1.95	0.89	2.05	1.71	0.99	2.26	1.69	1.64857
G9940_628	TNXB	15.52	9.55	7.81	8.62	13.53	7.15	12.56	10.6771	23.26	11.77	11.29	11.58	11.42	13.71	25.77	15.5429
G9940_9311	DST	5.19	3.98	3.57	7.17	5.52	6.86	5.46	5.39286	6.52	4.91	4.82	4.22	6.74	5.7	7.33	5.74857
G9940_3856	TGFBI	58.7	38.98	42.98	48.96	50.25	22.41	42.27	43.5071	63.73	57.91	44.09	55.17	40.89	34.61	52.15	49.7929
G9940_10426	HAUS8	41.31	41.73	43.88	41.64	49.6	34.77	48.53	43.0657	35.08	44.8	53.67	44.82	39.5	45.58	32.08	42.2186
G9940_12077	NUP188	47.44	47.03	49.5	34.79	58.32	26.44	49.54	44.7229	35.95	39.58	53.76	47.47	41.62	54.92	27.97	43.0386
G9940_13046	TMEM231	4.02	4	3.42	4.22	2.85	3.2	4.27	3.71143	3.72	3.14	3.41	3.81	3.56	3.61	4.55	3.68571
G9940_5994	API5	64.92	51.23	61.76	61.26	67.9	55.13	60.55	60.3929	54.22	54.11	72.22	53.99	58.36	66.89	44.72	57.7871
G9940_11228	COL5A3	5.5	6.19	6.12	3.18	6.85	2.02	5.09	4.99286	5.24	4.64	8.81	3.5	4.99	5.13	3.84	5.16429
G9940_5491	STMN4	1.65	1.24	0.92	1.12	0.08	0.98	0.66	0.95	1.08	0.59	1.48	0.75	1.01	1.71	1.6	1.17429
G9940_8479	SLC3A1	20.94	93.62	46.17	285.14	104.26	293.48	175.78	145.627	232.1	163.26	49.08	107.61	231.89	142.66	171.02	156.803
G9940_17344	LOC101123372	6.77	9.43	13.03	2.66	10.95	2.86	6.85	7.50714	4.41	3.67	9.88	7.33	7.27	7.95	2.2	6.10143
G9940_6454	NOC2L	35.1	38.48	39.68	24.51	44.15	20.81	35.46	34.0271	28.45	29.05	39.76	35.99	26.02	37.55	24.04	31.5514
G9940_13795	IQCJ	0	0	0	0	0	0	0	0	0	0	0	0	0.24	0.24	0	0.0685714
G9940_6330	C1H1orf210	64.05	126.96	49.65	177.06	72.88	201.51	113.27	115.054	156.61	116.75	37.66	125.23	150.87	78.22	160.59	117.99
G9940_832	LOC101102056	0	0	0	0	0	0	0	0	0	0	0	0	0	0	0	0
G9940_12499	ZDHHC20	42.78	25.6	25.01	47.32	33.45	44.93	31.84	35.8471	33.79	31.24	33.15	28.32	43.83	34.47	38.72	34.7886
G9940_11611	ASTL	0.15	0.43	0.4	0.37	0.31	0.05	0.5	0.315714	0.24	0.51	0.82	0.37	0.52	1.24	0.05	0.535714
G9940_1193	STRN3	19.9	11.46	10.12	20.23	16.78	25.34	14.93	16.9657	14.15	12.89	17.57	11.41	18.39	18.94	19.62	16.1386
G9940_13636	PLD3	66.64	59.52	87.16	40.22	54.56	29.32	43.73	54.45	37.88	41.72	55.63	46.74	57.68	52.59	42.97	47.8871
G9940_15900	RAB9B	0.17	0.19	0.05	0.3	0.15	0.4	0.25	0.215714	0.05	0.12	0.17	0.13	0.41	0.15	0.35	0.197143
G9940_4921	IL15RA	14.15	17.05	13.4	32.78	18.08	48.64	16.7	22.9714	25.66	16.19	12.65	18.36	22.14	17.76	42.38	22.1629
G9940_27	CCN1	2.98	4.77	6.03	6.87	4.05	3.39	8.09	5.16857	10.72	5.7	7.07	3.66	6.22	11.28	18.02	8.95286
G9940_17792	GATC	16.5	15.19	19.41	13.28	17.27	15.91	20.11	16.81	13.71	17.27	19.86	14.51	15.67	17.08	15.07	16.1671
G9940_13498	LOC101118373	4.02	2.72	2.68	4.14	4.6	3.04	3.35	3.50714	2.89	3.47	4.48	1.91	3.65	3.77	2.84	3.28714
G9940_11545	PDE3A	4.34	3.18	2.04	5.09	2.73	8.58	3.6	4.22286	4.48	3.4	3.19	3.31	4.68	4.24	5.57	4.12429
G9940_16508	UBE2V1	110.27	104.82	117.65	101.67	131.59	88.82	118.08	110.414	88.71	101.2	127	101.49	107.74	129.83	87.36	106.19
G9940_19812	FANCG	29.86	26.73	25.88	26.13	31.36	19.59	31.16	27.2443	23.38	26.92	35.31	29.27	27.44	29.58	20.14	27.4343
G9940_21425	LOC114113249	0	0.97	1.16	0	0	0	0.65	0.397143	0	0	0.43	0	0	0	0	0.0614286
G9940_8894	IQCH	0	0.02	0.02	0.02	0.04	0.02	0	0.0171429	0	0.02	0	0	0.04	0.04	0.04	0.02
G9940_3969	PARP12	47.45	53.53	38.62	75.96	48.65	96.74	46.86	58.2586	75.17	55.22	33.13	63.01	62.37	55.28	85.37	61.3643
G9940_11424	CEP57L1	8.03	6.1	5.78	9	8.42	7.78	6.69	7.4	6.05	5.63	10.39	5.58	8.24	9.63	5.43	7.27857
G9940_17662	C14H19orf73	0	0	0	0.42	0	0	0	0.06	0.19	0	0.2	0	0	0.2	0	0.0842857
G9940_12721	TAFA1	0	0	0	0	0	0	0.05	0.00714286	0	0	0	0	0	0	0	0
G9940_12555	LOC101117151	10.64	11.59	3.8	49.02	3.48	18.95	11.43	15.5586	8.8	16.74	1.57	6.39	6.13	9.54	26.46	10.8043
G9940_3360	LOC101105348	12.33	15.62	9.94	10.63	15.31	8.77	12.36	12.1371	10.92	13.93	18.33	10.1	15.31	17.58	7.24	13.3443
G9940_16706	TMEM267	10.17	4.87	5.54	8.83	7.35	6.6	6.87	7.17571	7.28	5.54	7.29	4.8	8.11	6.62	6.1	6.53429
G9940_21769	LOC114114084	19.79	17.09	6.79	11.91	9.38	21.91	16.51	14.7686	17.32	22.82	9.53	18.43	12.13	14.67	23.14	16.8629
G9940_9844	TMEM63B	30.36	56.18	29.61	78.5	43.61	82.38	53	53.3771	75.4	50.33	22.64	60.02	68.46	40.08	75.99	56.1314
G9940_12652	LOC101117269	77.06	57.9	70.46	70.47	86.01	55.92	73.24	70.1514	54.68	57.3	103.78	55.54	66.53	89.35	40.27	66.7786
G9940_5369	LOC101107947	0.98	1.11	1.08	1.3	0.93	0.5	0.41	0.901429	0.39	0.5	1.5	0.91	0.67	1.86	0.24	0.867143
G9940_9804	IHH	31.81	106.74	37.61	101.98	54.86	110.24	92.43	76.5243	113.78	86.48	26.58	84.79	100.22	59.89	129.41	85.8786
G9940_10331	MCUR1	25.19	21.57	25.25	21.47	27.7	18.28	21.25	22.9586	19.27	24.08	27.39	22.32	26.14	20.95	16.83	22.4257
G9940_13689	KCNRG	0.86	0.89	0.75	1.19	1.2	0.85	0.59	0.904286	0.49	0.88	0.95	0.89	0.55	1.58	0.23	0.795714
G9940_16101	TEX11	0.11	0.19	0.07	0.06	0.11	0.03	0.06	0.09	0.13	0.11	0.26	0.1	0.06	0.2	0.16	0.145714
G9940_16005	TMEM86A	10.67	8.12	10.84	13.08	8.91	7.71	9.71	9.86286	11.16	14.01	10.13	11.68	10.13	8.44	10.44	10.8557
G9940_3980	NDUFB9	103.16	127.65	115.28	104.18	105.78	125.97	89.2	110.174	115.76	99.73	79.65	110.84	91.07	96.84	116.94	101.547
G9940_5853	PFKP	24.1	23.81	29.67	21.05	27.86	18.32	23.81	24.0886	21.77	24.2	25.14	24.46	19.93	26.68	24.02	23.7429
G9940_14518	PDCD4	65.78	44.14	30.06	78.83	38.34	68.41	45.36	52.9886	62.49	50.79	47.32	38.8	73.86	43.33	65.6	54.5986
G9940_6597	ORC6	20.96	21.43	36.45	16.58	30.55	8.72	25.06	22.8214	14.38	18.57	39.13	17.17	18.37	31.89	6.04	20.7929
G9940_16084	USP14	34.52	23.2	29.93	29.57	37.22	26.34	29.71	30.07	24.88	25.68	37.81	27.2	29.53	35.95	21.27	28.9029
G9940_8388	LHX5	0	0	0.07	0	0	0.09	0.17	0.0471429	0.16	0	0	0.08	0	0	0.08	0.0457143
G9940_13047	WDR88	0	0.12	0	0	0	0	0.06	0.0257143	0	0	0.06	0	0.06	0	0.18	0.0428571
G9940_12860	CTTN	63.35	70.57	45.15	58.51	59.88	78.09	48.1	60.5214	65.55	52.37	36.68	78.45	63.27	41.88	87.45	60.8071
G9940_17548	MAP2K1	39.64	35.27	39.68	36.59	47.26	28.67	40.17	38.1829	33.38	35.85	48.94	34.72	37.35	39.76	26.74	36.6771
G9940_2929	ZUP1	15.83	9.46	9.51	17	14.8	8.6	14.58	12.8257	10.12	12.34	19.36	10.06	16.37	17.1	11.48	13.8329
G9940_11822	LOC101116228	21.39	21.74	20.84	19.91	24.13	19.8	21.25	21.2943	18.49	21.42	17.78	23.88	18.76	20.15	22.73	20.4586
G9940_24073	CTNNBL1	37.61	38.69	43.13	35.93	46.07	32.88	42.18	39.4986	35.33	42.53	41.39	37.14	31.63	38.74	31.52	36.8971
G9940_8697	CDC40	21.76	15.6	16	23.68	20.73	23.6	21.03	20.3429	15.74	18.18	26.23	15.79	21.98	24.86	17.03	19.9729
G9940_10197	TEX264	35.75	43.47	38.56	26.37	36.45	24.89	37.88	34.7671	29.97	39.9	38.27	36.51	37.91	34.82	28.36	35.1057
G9940_5687	BARD1	6.99	4.09	6.11	5.5	9.13	2.79	9.3	6.27286	3.66	6.07	9.86	5.6	5.48	8.24	2.53	5.92
G9940_7902	DNAJC6	2.27	0.89	1.03	1.61	0.77	1.12	0.86	1.22143	1.21	0.95	1.13	0.88	0.79	1.05	1.79	1.11429
G9940_11040	LOC101115225	8.93	3.18	5.66	7.33	5.9	4.71	8.4	6.30143	4.46	7.23	1.64	6.28	3.83	3.75	8.32	5.07286
G9940_4536	ADAL	6.38	3.18	4.91	6.85	7.79	6.04	7.09	6.03429	5.47	6.86	7.6	5.17	6.12	6.57	4.33	6.01714
G9940_14463	KIF12	40.41	38.08	10.61	24.96	13.56	27.12	18.61	24.7643	25.48	20.7	23.15	26.48	30.07	12.69	43.99	26.08
G9940_1141	LOC101102454	0.17	0	0	0	0	0	0.22	0.0557143	0	0	0	0.2	0	0	0	0.0285714
G9940_24082	DLL4	7.51	7.43	4.36	8.65	5.97	11.5	7.17	7.51286	9.56	6.85	4.33	7.54	8.36	7.62	12.58	8.12
G9940_13325	CLIC1	395.24	387.68	535.22	417.13	498.63	363.35	461.23	436.926	357.32	415.33	469.01	482.92	352.92	447.81	347.09	410.343
G9940_14319	PDZD2	1.85	1.38	1.15	1.6	1.72	0.87	1.43	1.42857	1.53	1.16	1.9	1.13	1.01	1.86	1.51	1.44286
G9940_5598	FUT1	0.16	0.25	0.23	0.17	0.05	0.21	0.11	0.168571	0.26	0.22	0.11	0.2	0.11	0.11	0.2	0.172857
G9940_1095	LOC101102399	4.29	3.17	4.51	2.14	5.8	1.64	3.24	3.54143	1.5	4.58	6.03	3.5	4.27	5.61	0.18	3.66714
G9940_161	CIB1	130.11	213.98	195.66	277.83	205.68	446.79	204.17	239.174	297.89	212.63	103.22	276.89	276.81	188.63	267.16	231.89
G9940_23494	LOC114118854	0.09	0	0	0.04	0.1	0.1	0	0.0471429	0.08	0.1	0.12	0.09	0.05	0	0.12	0.08
G9940_22981	LOC114117602	0	0	0	0	0	0	0	0	0	0	0	0	0	0	0	0
G9940_13514	MEN1	63.17	70.81	71.29	54.02	75.5	38.99	71.8	63.6543	52.76	58.2	78.65	59.82	61.89	68.99	42.64	60.4214
G9940_15018	ANGPTL1	4.84	3.41	3.46	2.79	5.74	3.15	5.48	4.12429	5.78	4.07	7.99	3.25	2.76	6.29	6.14	5.18286
G9940_3289	FAM98B	27.29	21.64	29.93	21.66	32.09	16.11	24.62	24.7629	16.27	24.31	32.04	19.2	22.24	26.21	13.31	21.94
G9940_5523	USP6NL	31.83	26.46	32.39	25.42	40.69	18.15	36.32	30.18	19.2	22.07	45.14	25.51	24.82	35.17	9.82	25.9614
G9940_22321	LTK	0	0	0	0.1	0.09	0	0	0.0271429	0	0	0	0	0	0.1	0	0.0142857
G9940_4900	HS1BP3	26.57	29.97	16.82	24.82	16.88	28.96	21.15	23.5957	32.41	24.14	16.37	28.03	22.12	18.31	35.67	25.2929
G9940_6255	AKT1S1	32.09	39.91	26.91	25.68	30.57	26.82	30.43	30.3443	30.52	26.7	23.26	32.61	32.72	27.41	34.86	29.7257
G9940_4144	PLAC9	6.83	10.22	10.35	5.12	7.61	5.11	4.49	7.10429	10.54	11.37	9.14	7.43	6.62	6.6	11.26	8.99429
G9940_5603	ERCC8	3.91	2.88	4.98	4.49	5.61	2.83	4.45	4.16429	3.5	5.12	7.49	4.89	3.45	5.18	3.05	4.66857
G9940_12111	JCAD	3.12	3.56	2.12	2.22	3.86	1.11	3	2.71286	2.34	2.31	4.09	2.8	2.08	3.11	3.34	2.86714
G9940_1920	FAM3C	25.22	17.12	21.63	33.74	33.4	25.36	21.49	25.4229	21.59	22.69	31.14	22.71	30.72	27.85	17.93	24.9471
G9940_11218	POLR3B	21.58	18.35	22.25	18.51	25.47	12.48	19.45	19.7271	14.59	18.33	27.15	15.19	18.25	24.45	10.39	18.3357
G9940_14484	SF3B5	180.55	172.01	192.84	120.83	165.96	147.74	146.18	160.873	136.88	178.62	173.94	179.38	133.66	159.49	106.59	152.651
G9940_16197	MIPOL1	0.72	0.43	0.48	0.62	0.37	0.82	0.67	0.587143	0.47	0.69	0.99	0.54	0.37	0.74	0.56	0.622857
G9940_23125	LOC114117926	0.04	0.04	0	0.12	0	0.14	0.25	0.0842857	0.04	0.07	0.2	0.03	0.19	0.21	0.07	0.115714
G9940_10782	PYY	7.1	1.99	0.91	1.1	0.56	1.99	1	2.09286	0.5	5.62	1.14	1.79	0.7	1.41	2.37	1.93286
G9940_10725	SLC41A3	10.11	10.86	12.79	9.81	15.22	9.57	12.1	11.4943	9.62	10.83	13.35	10.74	12.48	9.98	9.06	10.8657
G9940_3492	KCNIP1	0.11	0.71	0.5	0.18	0.36	0.17	0.56	0.37	0	0.12	0.69	0.68	0.29	0.12	0.71	0.372857
G9940_16552	ZCCHC10	10.24	6.22	6.89	9.82	12.48	8.46	9.09	9.02857	6.57	6.58	13.78	5.51	9.31	11.03	4.32	8.15714
G9940_8498	DDO	1.49	1.32	0.27	0.7	0.99	1.6	2	1.19571	0.58	2.1	0.62	0.43	0.31	1.18	1.57	0.97
G9940_23429	FOXD1	1.97	1.18	1.69	4.75	1.14	3.43	1.44	2.22857	2.34	2.01	0.79	1.36	2.23	2.3	8.09	2.73143
G9940_7237	RAMP1	14.68	18.09	17.75	7.33	16.15	5.36	13.77	13.3043	12.21	15.9	16.55	11.58	9.46	15.46	8.99	12.8786
G9940_3543	ZNF23	13.99	7.58	8.46	10.12	10.67	8.78	11.4	10.1429	11.19	8.11	14.86	6.29	11.29	12.41	6.83	10.14
G9940_16733	FOSL2	34.1	42.05	23	60.92	35.07	53.81	35.98	40.7043	54.98	40.85	23.03	45.44	50.24	26.08	64.45	43.5814
G9940_22711	LOC114116904	0.07	0	0.18	0.08	0.14	0	0.4	0.124286	0.07	0	0.3	0.31	0.21	0.14	0.07	0.157143
G9940_3034	TNFRSF13C	126.55	207.14	223.69	91.59	269.74	42.2	207.71	166.946	94.47	116.55	262.63	135.43	120.81	213.62	8.62	136.019
G9940_10383	LOC101114382	0	0	0	0	0	0	0	0	0	0	0	0	0	0	0	0
G9940_15507	WWTR1	10.75	6.69	5.49	9.03	7.55	4.12	6.98	7.23	7.57	6.37	8.63	5.18	6.72	10.53	13.92	8.41714
G9940_15722	OSTC	105.2	82.94	118.09	93.07	107.47	84.5	88.56	97.1186	93.92	103.44	109.22	84.8	84.52	98.73	68.5	91.8757
G9940_11525	PCDH15	0.17	0.02	0.02	0.21	0	0.06	0.11	0.0842857	0.17	0.13	0.23	0.07	0.02	0.08	0.15	0.121429
G9940_7604	PEPD	84.46	226.33	108.15	228.99	135.05	287.87	197.31	181.166	275.64	237.46	83.94	213.39	281.69	130.31	276.72	214.164
G9940_8582	TMEM104	8.8	8.56	8.88	8.1	9.01	7.67	7.89	8.41571	8.79	8.34	8.67	9.55	8.89	9	10.64	9.12571
G9940_1537	SYTL4	6.58	5.34	3.53	7.31	5.45	5.47	6.35	5.71857	6	6.72	4.37	5.55	6.26	6.52	9.32	6.39143
G9940_9671	ZBTB24	17.05	12.56	19.02	17.41	25.29	11.03	23.88	18.0343	13	15.13	24.92	14.77	16.38	24.17	7.92	16.6129
G9940_15258	LPIN1	6.3	3.46	3.94	4.81	4.6	3.69	4.52	4.47429	5	7.32	5.18	5.15	4.79	4.61	6.63	5.52571
G9940_10085	KRAS	33.2	18.4	16.47	39.59	25.28	45.8	22.74	28.7829	23.52	23.62	24.66	17.68	33.91	24.76	23.54	24.5271
G9940_14108	MN1	0.91	0.45	0.31	0.4	0.63	0.53	0.44	0.524286	0.84	0.48	0.69	0.41	0.56	0.88	1.19	0.721429
G9940_13862	ARGFX	0	0	0	0	0	0	0	0	0	0	0	0	0	0.12	0	0.0171429
G9940_2001	PKD2	10.9	6.34	5.38	8.58	9.18	5.56	7.51	7.63571	8.59	7.74	9.71	5.39	8.74	13.09	10.4	9.09429
G9940_5105	LOC101107613	0.24	0.29	0.11	0.19	0.06	0.31	0.18	0.197143	0.11	0.11	0	0.23	0.12	0.19	0.18	0.134286
G9940_23614	BARX2	0.13	0	0	0.07	0	0.07	0	0.0385714	0.12	0	0	0.12	0	0	0	0.0342857
G9940_19786	DEPTOR	1.64	0.58	0.53	0.95	0.85	0.61	0.45	0.801429	0.64	0.76	0.38	0.97	0.85	0.54	1.52	0.808571
G9940_11187	AP4S1	17.64	13.56	19.65	14.63	21.73	12.29	15.18	16.3829	14.77	14.9	21.9	14.04	16.89	19.76	9.9	16.0229
G9940_2091	HECTD2	2.45	1.08	0.73	1.23	1.35	1.63	0.93	1.34286	1.42	0.95	1.84	1.04	1.57	1.6	1.56	1.42571
G9940_1551	LOC101102980	0	0	0	0.35	0	0	0	0.05	0	0	0	0	0	0	0	0
G9940_10905	CCL14	37.08	13.23	13.04	8.62	8.69	9.78	14.71	15.0214	16.36	15.18	15.95	11.45	8.83	18.36	25.66	15.97
G9940_3589	HOXA9	11.48	6.91	7.35	7.08	6.59	2.46	7.21	7.01143	5.48	10.1	8.44	11.67	10.41	7.79	6.02	8.55857
G9940_13492	TRIM13	35.33	29.23	40.68	35.14	39.16	32.57	37.28	35.6271	29.58	32.46	44.36	34.32	36.33	41.8	23.57	34.6314
G9940_19796	LOC114108605	74.44	91.94	74.64	264.08	99.2	116.54	71.4	113.177	171.47	131.79	193.82	79.62	94.72	95.23	155.95	131.8
G9940_17430	HID1	33.27	22.35	13.22	20.34	14.62	19.18	18.17	20.1643	23.72	18.33	12.46	19.87	18.77	14.54	26.25	19.1343
G9940_12583	DUS2	5.06	5.15	4.33	4.06	5	3.2	3.94	4.39143	4.39	4.21	4.21	4.37	4.79	3.91	4.72	4.37143
G9940_1663	TYW5	10.29	5.29	5.7	11.91	9.43	8.85	8.84	8.61571	7.6	7.44	13.1	6.53	10.02	10.58	6.9	8.88143
G9940_15864	UBE2M	139.82	198.47	209.27	152.89	201.5	152.01	170.25	174.887	163.31	151.44	182.26	172.74	168.37	181.3	152.17	167.37
G9940_21201	LOC114112918	0	0	0.12	0	0	0	0	0.0171429	0	0	0	0	0.14	0	0	0.02
G9940_2060	PPM1A	37.81	27.74	29.81	46.56	36.39	45.87	36.41	37.2271	38.32	40.31	34.71	31.48	46.95	38.38	38.31	38.3514
G9940_14713	TM2D3	20.81	21.16	20.06	19.31	22.05	21.07	19.91	20.6243	19.6	19.43	19.44	19.33	20.88	19.91	16.81	19.3429
G9940_2706	TSTD2	27.8	23.82	25.85	24.67	28.45	21.52	28.51	25.8029	21.92	24.1	33.73	23.23	25.68	30.51	19.03	25.4571
G9940_1814	BAALC	5.19	1.18	1.19	1.36	1.32	2.36	1.34	1.99143	0.98	2.25	0.62	3.3	1.32	1.33	3.84	1.94857
G9940_4821	AGPAT3	28.51	37.04	30.46	37.96	38.31	48.66	35.51	36.6357	41.32	37.44	26.74	41.56	40.48	34.97	49.33	38.8343
G9940_22839	LOC114117283	2.63	1.03	0.73	1.62	3.53	0.26	3.69	1.92714	3	3.71	4.11	5.35	1.26	3.72	0.09	3.03429
G9940_2362	KCTD18	2.27	2.49	2.6	2.52	2.71	2.73	2.66	2.56857	2.21	2.78	3.42	2.47	2.99	2.61	2.48	2.70857
G9940_19809	LOC114108618	252.39	387.39	69.88	1131.97	343.97	307.78	208.56	385.991	333.86	518.1	102.05	973.09	225.73	944.01	1206.39	614.747
G9940_474	UBE2N	117.77	103.53	135.63	102.87	120.12	70.97	133.84	112.104	81.89	100.44	147.47	104.03	94.85	116.41	64.67	101.394
G9940_12336	DKK1	22.66	28.39	37.72	17.8	30.17	6.8	39.33	26.1243	11.84	25.16	33.93	24.96	26.06	28.36	1.56	21.6957
G9940_21414	LOC114113232	41.68	37.75	61.9	74.45	56.66	62.99	50.02	55.0643	57.71	44.9	75.21	42.51	63.36	64.01	41.78	55.64
G9940_13813	TBC1D9B	48.56	42.72	38.56	45.19	40.86	47.71	39.55	43.3071	42.85	43.76	38.3	50.19	40.02	36.58	49.39	43.0129
G9940_847	SRCIN1	0.87	0.31	0.22	0.19	0.27	0.26	0.46	0.368571	0.36	0.36	0.49	0.25	0.29	0.55	0.9	0.457143
G9940_12527	LOC101117120	0	0	0	0	0	0	0.41	0.0585714	0	0.53	1.51	0	0.55	0	0.48	0.438571
G9940_9131	MMRN2	5.18	3.45	2.4	4.45	3.73	1.86	2.83	3.41429	3.77	3.41	2.92	3.15	3.41	3.23	6.9	3.82714
G9940_13785	POLD4	235.9	344.77	411.4	261.81	380.79	219.77	375.29	318.533	268.82	319.49	410.3	267.47	294.72	386.75	134.35	297.414
G9940_17533	GPR45	0	0	0.4	0.1	0.09	0	0.09	0.0971429	0.17	0	0.19	0.17	0.09	0	0.18	0.114286
G9940_5510	CLRN2	0	0	0	0	0	0	0	0	0	0	0	0	0	0.08	0	0.0114286
G9940_20228	LOC114109629	0	0	0	0	0	0	0	0	0	0	0	0	0	0	0	0
G9940_9418	RBM17	48.26	42.46	49.4	36.89	55.92	32.8	46.11	44.5486	38.82	41.24	56.81	40.58	40.93	51.15	29.77	42.7571
G9940_11414	EPHA1	4.66	8.39	3.79	5.58	4.48	9.3	5.18	5.91143	7.45	7.48	2.59	7.2	7.05	3.85	7.79	6.20143
G9940_745	CCDC186	14.7	11.92	7.13	30.11	16.66	35.06	14.72	18.6143	18.2	14.51	15.27	10.59	26.54	21.01	15.85	17.4243
G9940_21356	LOC114113148	0	0	0	0	0	0.31	0	0.0442857	0	0	0.22	0	0.27	0	0	0.07
G9940_8933	DZIP1L	1.98	2.38	1.03	2.05	1.32	1.67	2.18	1.80143	2.51	1.36	1.73	1.33	1.31	0.95	3.42	1.80143
G9940_10593	NELFE	69.82	84.96	94.57	61.91	90.65	50.94	93.35	78.0286	66.86	83.71	88.85	87.26	67.79	90.5	47.94	76.13
G9940_421	CDKN1A	96.14	187.36	134.75	337.72	180.11	430.01	191.93	222.574	272.26	167.57	99.17	238.8	241.2	177.01	289.74	212.25
G9940_14051	AFAP1L2	13.93	14.62	10.82	24.02	12.58	21.12	13.7	15.8271	17.66	22.3	11.37	17.84	20.95	14.14	29.57	19.1186
G9940_15566	ACTA2	370.98	319.9	493.35	327.36	559.78	203.73	336.98	373.154	370.66	342.24	452.98	403.34	393.92	395.49	266.03	374.951
G9940_4519	BPIFB6	0.12	0.42	0.6	0.33	0.25	0	0.68	0.342857	0.29	0.82	0.57	0.23	0.13	0.64	0.18	0.408571
G9940_6406	EPG5	5.64	6.13	5.32	7.36	7.21	5.03	6.83	6.21714	6.21	6.9	6.64	6.53	6.52	6.99	6.1	6.55571
G9940_17612	LOC105601901	0	0	0	0	0	0	0	0	0	0	0	0	0	0	0	0
G9940_15504	BTLA	2.69	3.32	4.13	3.79	6.69	2	5.88	4.07143	2.6	3.07	6.06	2.88	4.37	4.87	1.41	3.60857
G9940_11225	CLCN1	2.61	1.73	2.59	3.75	2.78	3.56	3.02	2.86286	4.44	3.06	1.93	4.05	2.22	4.14	4.86	3.52857
G9940_12012	PROM2	0.02	0.09	0.04	0	0.02	0.02	0.13	0.0457143	0.15	0.07	0.2	0.08	0.02	0	0	0.0742857
G9940_18065	LOC105604630	8.95	4.49	6.2	10.81	8.77	8.16	8.43	7.97286	6.58	6.39	11.82	4.87	10.2	11.44	5.35	8.09286
G9940_13043	NUDT5	23.19	24.25	35.54	19	33.42	17.66	31.72	26.3971	23.8	25.85	39.29	26.38	22.16	35.73	13.51	26.6743
G9940_11051	DPP3	32.84	40.06	42.06	42.68	47.71	47.23	39.43	41.7157	41.34	36.41	31.15	55.11	36.93	38.83	39.43	39.8857
G9940_11459	ZSWIM2	0.21	0.21	0	0.05	0	0	0.06	0.0757143	0.07	0.05	0.11	0.1	0	0	0.05	0.0542857
G9940_17794	LOC105603000	21.45	61.67	22.94	76.29	35.99	78.57	58.45	50.7657	66.94	51.86	21.81	50.71	66.51	39.02	74.84	53.0986
G9940_4098	EYA4	0.08	0.08	0.02	0.22	0.07	0.18	0.1	0.107143	0.03	0.09	0.16	0.07	0.06	0.07	0.07	0.0785714
G9940_1830	LOC101103347	0	0.07	0	0	0.07	0	0	0.02	0	0.07	0.07	0	0.07	0	0	0.03
G9940_9480	RB1CC1	18.69	13.07	12.77	18.02	17.12	17.38	16.52	16.2243	16.49	14.56	19.4	14.37	17.54	19.2	17.77	17.0471
G9940_12064	PFKFB1	0.22	0	0	0.12	0	0.06	0	0.0571429	0	0	0.11	0	0.06	0.23	0.05	0.0642857
G9940_14578	TREX1	14.97	20.05	17.34	23.71	18.92	34.67	19.43	21.2986	19.41	17.26	14.04	23.29	20	14.73	20.12	18.4071
G9940_18101	PRM3	0	0	0	0	0	0	0	0	0	0.84	0	0.38	0	0.85	0	0.295714
G9940_4251	LOC101106534	4.39	3.16	4.2	4.74	5.81	1.96	4.06	4.04571	2.72	4.26	4.94	3.11	4.95	3.65	2.18	3.68714
G9940_22083	LOC114115225	0.43	1.68	1.59	6.34	2.63	6.13	3.04	3.12	7.4	2.6	0.66	4.4	7.55	3.42	6.5	4.64714
G9940_1100	MED1	31.82	22.94	28.94	29.86	38.67	22.93	31.44	29.5143	22.53	25.65	38.64	24.1	28.85	35.95	21.02	28.1057
G9940_23047	LOC114117808	9.36	6.03	5.57	5.95	6.99	6.5	1.35	5.96429	5.28	7.1	3.49	7.87	1.1	5.41	9.09	5.62
G9940_11877	MALL	129.29	252.9	158.76	348.87	200.27	464.76	204.79	251.377	356.99	250.16	89.3	303.34	274.09	169.18	348.34	255.914
G9940_12958	TMEM244	0.28	0.14	0.06	0.15	0	0.22	0.14	0.141429	0.07	0	0.14	0	0	0.15	0.21	0.0814286
G9940_9728	ASDURF	22.98	21.14	16.13	17.68	23.27	18.64	21.88	20.2457	19.26	20.31	24.52	21.07	29.67	24.99	19.65	22.7814
G9940_9702	TRPV4	8.16	6.18	6.85	12.65	8.08	10.05	7.45	8.48857	13.93	11.07	5.1	13.03	9.58	6.18	8.43	9.61714
G9940_20030	LOC114109054	13.76	22.61	24.28	60.36	17.48	106.2	34.19	39.84	26.86	21.5	9.2	48.24	34.41	46.86	97.95	40.7171
G9940_1317	CPNE5	0.86	0.31	0.68	1.39	0.76	0.27	1.03	0.757143	0.62	0.76	0.88	0.85	0.61	0.83	1.78	0.904286
G9940_24096	XDH	2.03	1.41	1.5	1.31	3.86	0.32	0.55	1.56857	1.32	1.04	2.27	1.76	1.51	1.69	0.12	1.38714
G9940_17217	CSF2RB	39.98	21.33	32.45	39.38	31.85	15.54	28.13	29.8086	33.04	38.38	30.13	39.88	29.85	28.65	41.59	34.5029
G9940_4857	MFSD3	9.38	12.83	12.49	11.57	11.16	7.36	10.35	10.7343	9.56	8.56	14.31	11.53	11.54	12.97	9.52	11.1414
G9940_17163	PIBF1	3.32	1.95	1.79	2.84	2.89	2.09	2.5	2.48286	1.75	1.96	4	1.7	2.66	3.44	1.32	2.40429
G9940_1540	LOC101102964	0	0	0	0	0	0	0	0	0	0	0	0	0	0	0.13	0.0185714
G9940_1915	MGST1	194.67	144.14	120.92	137.84	132.71	161.84	96.89	141.287	152.19	140.61	100.05	150.69	114.8	78.86	169.78	129.569
G9940_2945	AURKC	0.8	0.45	0.82	1.06	5.94	8.3	2.58	2.85	6.58	1.02	7.59	0.31	1.1	1.37	4.24	3.17286
G9940_772	LOC101101976	10.95	4.88	5.19	22.07	5.65	15.22	8.7	10.38	8.64	9.05	7.75	10.08	13.14	10.62	10.29	9.93857
G9940_16480	NAIF1	9.52	9.78	8.74	10.56	8.96	8.82	11.63	9.71571	10.08	10.77	8.02	8.11	10.85	10.13	10.36	9.76
G9940_18767	GATAD1	16.26	11.7	8.74	15.45	15.24	17.38	14.27	14.1486	14.91	14.37	12.7	14.32	18.07	13.71	15.51	14.7986
G9940_9106	NCAM1	4.32	3.06	1.99	3.16	3.47	1.63	2.81	2.92	3.73	2.76	2.76	2.52	2.5	3.5	6.6	3.48143
G9940_5225	LCMT1	35.01	39.18	37.35	26.14	31.95	31.28	33.91	33.5457	30.99	37.6	32.1	29.35	36.17	29.81	25.45	31.6386
G9940_2891	KLC2	19.74	23.97	19.71	19.3	24.5	20.18	20.47	21.1243	16.59	16.39	21.94	18.1	18.84	20.57	20.88	19.0443
G9940_14065	PHOSPHO2	19.23	12.49	12.23	14.78	14.59	14.5	14.54	14.6229	15.33	14.11	19.17	9.24	17.53	16.19	16.34	15.4157
G9940_15173	LOC101120535	0.06	0	0.05	0.24	0	0.41	0.06	0.117143	0.11	0.12	0.06	0.05	0.24	0.06	0	0.0914286
G9940_3229	HS3ST3A1	3.75	5.13	4.68	4.18	5.92	1.82	4.75	4.31857	3.63	4.95	6.83	3.46	3.61	3.74	1.57	3.97
G9940_3942	DDB1	74.01	68.88	64.43	59.46	79.23	42.74	69.54	65.47	62.82	67.49	68.18	70.98	63.55	62.1	63.23	65.4786
G9940_15878	LOC101121468	0	0	0	0	0	0	0	0	0	0	0	0	0	0	0	0
G9940_16753	CEP350	9.16	5.49	4.96	14.57	8.98	11.76	10.02	9.27714	8.4	8.11	10.91	5.76	13.12	11.45	8.02	9.39571
G9940_13266	LOC101118064	0.36	0.34	0.28	0.3	0.31	0.41	0.24	0.32	0.16	0.34	0.44	0.38	0.28	0.29	0.4	0.327143
G9940_23996	TLR5	30.99	11.56	8.28	8.9	7.02	14.99	7.54	12.7543	15.33	10.33	8.73	16	12.75	5.68	26.79	13.6586
G9940_11645	SLC44A4	90.03	176.13	104.86	271.22	160.17	443.72	166.49	201.803	237.8	194.68	66.36	219.26	208.93	136.2	284.63	192.551
G9940_9263	HPGD	15.87	13.39	7.59	16.89	12	20.8	14.4	14.42	18.98	14	10.81	10.27	22.52	11.51	13.02	14.4443
G9940_6615	PTTG1IP	125.41	130.79	103.52	152.71	115.45	179.17	123.91	132.994	158.48	140.38	100.6	147.08	152.66	118.44	165.9	140.506
G9940_11124	LOC101115331	22.6	16.52	15.36	33.61	19.56	31.72	23.3	23.2386	23.89	24.5	19.95	22.59	25.11	22.62	26.3	23.5657
G9940_20420	LOC114110259	35.46	30.88	20.81	25.51	17.84	27.9	28.01	26.63	39.56	30.63	14.68	30.01	56.4	14.02	38.38	31.9543
G9940_13933	SLC2A13	0.26	0.83	0.57	0.64	0.84	0.39	0.51	0.577143	0.4	1.09	0.83	0.6	0.62	0.53	0.7	0.681429
G9940_16090	TUFM	92.88	91.78	99.31	67.34	99.34	63.83	84	85.4971	77.34	79.59	92.42	99.19	78.92	78.26	78.41	83.4471
G9940_20496	LOC114110441	0	0.12	0.11	0.14	1.27	1	0.24	0.411429	0	0.55	1.18	0.26	0.27	0.5	0.44	0.457143
G9940_8364	MAST3	29.12	38.21	27.11	40.56	30.61	34.17	38.12	33.9857	34.79	33.53	27.02	34.4	37.47	32.57	36.92	33.8143
G9940_12052	ANO1	5.25	2.76	2.76	2.94	3.15	2.69	3.94	3.35571	5.67	2.7	4.47	3.25	4.36	4.47	6.42	4.47714
G9940_11743	HEATR1	16.99	14	14.71	13.26	17.29	9.71	15.15	14.4443	12.26	14.4	17.92	13.7	13.59	15.89	11.63	14.1986
G9940_6614	MRPL28	64.81	69.84	72.71	47.55	71.1	42.78	56.44	60.7471	52.54	62.92	69.9	66.8	55.26	68.2	40.38	59.4286
G9940_16567	WWP2	34.32	41.24	29.88	35.84	38.94	38.08	37.62	36.56	37.82	35.72	32.12	39.98	41.34	33.03	37.11	36.7314
G9940_3065	B4GALT4	9.72	7.69	4.32	4.14	3.81	13.47	4.14	6.75571	4.58	3.83	6.01	9.43	8.21	2.45	16.59	7.3
G9940_10507	ITIH5	5.85	4.16	5.9	4.09	4.8	2.32	6.02	4.73429	10.39	4.24	5.12	7.02	5.23	4.76	8.56	6.47429
G9940_13547	FAM234B	17.58	16.98	10.67	11.97	12.72	9.23	12.93	13.1543	14.22	13.58	13.6	14.03	14.2	12.38	16.06	14.01
G9940_11661	SGO1	22.46	17.4	27.08	19.89	30.56	12.07	27.39	22.4071	13.44	20.65	41.1	17.03	20.36	33.27	5.22	21.5814
G9940_5730	LOC101108428	7.34	6.06	5.83	5.84	6.48	3.3	6.27	5.87429	5.97	5.2	6.75	5.72	5.14	6.67	6.73	6.02571
G9940_7294	SF3A1	149.37	157.06	143.89	129.57	154.96	99.41	165.53	142.827	123.64	132.93	163.68	154.24	146.76	166.47	117.66	143.626
G9940_4091	NDFIP1	107.17	92.16	91.23	115.46	100.99	101.71	107.73	102.35	109.17	107.75	100.79	109.5	106.97	107.51	98.76	105.779
G9940_15340	FABP7	6.2	5.47	2.89	27.4	6.01	15.23	4.56	9.68	4.48	13.6	8.16	22.34	3.35	12.13	9.53	10.5129
G9940_18242	LOC105605755	0.16	0.14	0.12	0.07	0.07	0.07	0	0.09	0	0	0.22	0.07	0.11	0	0	0.0571429
G9940_1010	LANCL1	28.34	21.94	22.6	29.51	27.61	20.09	25.92	25.1443	20.68	25.82	34.22	20.14	26.32	29.83	17.55	24.9371
G9940_16774	LOC101122637	1.28	1.89	2.27	1.09	1.97	0.53	2.31	1.62	1.46	1.95	2.36	1.04	1.33	3.19	0.25	1.65429
G9940_10357	DAPK3	19.46	19.1	16.84	21.09	23.18	26.98	18.43	20.7257	21.19	15.41	17.58	17.41	16.84	19.83	22.05	18.6157
G9940_4255	C12H1orf159	21.69	21.51	15.77	22.81	18.23	23.61	17.92	20.22	21.67	17.28	16.99	20.58	24.39	16.83	24.21	20.2786
G9940_19901	LOC114108743	50.6	40.23	50.22	40.77	66.79	39.34	14.2	43.1643	19.91	56.17	104.61	25.58	61.05	88.85	17.57	53.3914
G9940_19417	LOC105616630	0	0	0	0	0	0	0	0	0	0	0	0	0	0	0.05	0.00714286
G9940_17307	ADAD2	0	0.05	0.05	0	0	0	0	0.0142857	0	0	0.11	0.05	0	0	0	0.0228571
G9940_12789	HHATL	0.17	0.43	0.1	0.18	0.46	0.11	0.28	0.247143	0.21	0.29	0.4	0.1	0.4	0.41	0.49	0.328571
G9940_3486	CNOT1	80.7	63.53	72.91	74.25	89.02	54.46	77.5	73.1957	62.08	68.23	92.83	72.63	67.58	77.2	57.16	71.1014
G9940_7930	LOC101111274	0	0.14	0	0	0	0.15	0	0.0414286	0	0	0	0	0	0	0	0
G9940_485	SLC39A2	8.65	6.6	5	9.36	7.06	9.41	7.59	7.66714	6.86	6.02	6.42	4.96	6.16	7.46	6.49	6.33857
G9940_2668	UBE2T	65.99	65.93	83.01	47.86	83.42	36.34	82.34	66.4129	48.69	56.16	80	71.07	56.26	72.08	29.65	59.13
G9940_10626	MZB1	50.75	59.67	100.95	43.61	121.19	28.37	62.1	66.6629	53.68	70.86	89.34	69.02	49.87	91.05	28.2	64.5743
G9940_4311	PLEKHF1	12.74	23.39	12.76	26.21	14.75	30.06	19.42	19.9043	23.65	18.4	7.29	22.48	22.81	12.66	24.61	18.8429
G9940_11589	CHODL	1.72	0.81	0.82	0.89	1.72	1.04	1.44	1.20571	2.64	1.66	1.09	1.3	1.54	0.58	1.84	1.52143
G9940_15270	FGFR4	2.67	2.5	1.59	2.15	1.66	1.18	2.98	2.10429	2.89	2.96	2.43	2.07	1.53	1.5	3.3	2.38286
G9940_22649	LOC114116834	1.57	1.22	1.3	1.38	1.62	1.17	1.74	1.42857	1.29	1.44	2.16	1.6	2	2.63	1.22	1.76286
G9940_22176	TNIP2	10.04	12.55	12.15	12.47	11.01	12.84	11.71	11.8243	12.04	11.22	12.97	12.8	10.43	10.45	13.02	11.8471
G9940_4727	ZNF568	4.65	2.48	1.98	3.28	3.18	2.44	3.56	3.08143	2.16	3.55	6.02	3.28	3.01	5.61	1.79	3.63143
G9940_1883	BEAN1	2.7	1.87	2.27	2.54	4.87	1.62	1.93	2.54286	2.2	2.24	2.47	2.38	2.11	1.68	2.37	2.20714
G9940_12954	RARS	34.19	22.98	33.15	33.45	34.68	25.27	32.17	30.8414	27.22	26.36	36.55	24.74	29.42	35.15	20.17	28.5157
G9940_9174	SNX21	8.64	11.43	8.13	12.34	8.61	12.16	9.68	10.1414	14.51	10.11	6.73	10.65	10.23	8.38	14.58	10.7414
G9940_4809	BMP5	3.43	1.99	3.1	7.79	3.4	3.15	4.38	3.89143	5.25	5.55	2.88	3.88	7.5	4.07	5.43	4.93714
G9940_21477	HIGD1C	0	0	0	0	0.26	0	0	0.0371429	0	0.26	0	0	0.53	0.27	0.5	0.222857
G9940_15505	PCYT1A	14.94	10.84	12.14	18.56	15.25	15.92	16.95	14.9429	16.41	14.38	13.25	12.93	17.59	19.4	15.43	15.6271
G9940_10732	TMEM179B	55.65	64.85	49.77	42.55	57.11	39.2	56.43	52.2229	44.14	60.41	56.76	53.5	51.09	55.55	43.38	52.1186
G9940_23129	LOC114117937	0	0	0.05	0.06	0	0	0	0.0157143	0	0	0	0	0	0	0	0
G9940_22538	LOC114116487	0	0	0	0	0	0	0	0	0	0	0	0	0	0	0	0
G9940_1276	SLC44A1	35.54	25.18	26.74	31.05	30.95	24.51	29.69	29.0943	25.24	23.37	34.05	25.24	25.52	30.57	21.89	26.5543
G9940_17491	SIM1	0	0	0	0	0.01	0	0	0.00142857	0	0	0	0	0	0	0	0
G9940_3714	SLC18B1	9.38	18.94	6.9	17.76	8.51	13.71	13.32	12.6457	20.19	14.1	13.11	9.61	19.06	15.2	10.75	14.5743
G9940_14567	LRRC51	12.25	7.19	11.63	7.89	9.5	4.41	11.62	9.21286	6.29	12.66	14.53	9.05	7.71	11.21	3.77	9.31714
G9940_18343	SRSF2	309.85	292.22	323.32	216.44	349.43	205.45	339.66	290.91	223.96	250.31	340.01	288.39	265.5	314.95	178.71	265.976
G9940_12390	FBRSL1	32.83	36.7	26.48	24.52	35.46	24.02	30.68	30.0986	23.68	22.99	31.74	25.8	27.89	31.06	28.61	27.3957
G9940_3884	SLC17A4	0	0	0	0	0	0	0	0	0	0	0	0	0	0.05	0.05	0.0142857
G9940_12837	PIGL	80.86	91.07	55.97	67.73	53.7	71.82	73.11	70.6086	65.66	87.41	54	77.43	78.04	54.91	72.02	69.9243
G9940_17282	LOC101123290	480.72	95.91	102.47	282.55	74.59	276.61	183.44	213.756	173.58	195.61	115.25	241.25	209.1	182.96	131.64	178.484
G9940_2868	APC	7.43	4.87	4.19	10.75	8.11	7.45	6.57	7.05286	5.29	5.29	10.42	4.91	8.72	9.54	6.15	7.18857
G9940_16997	TNK2	26.51	29.87	22.38	25.44	28.81	21.24	28.21	26.0657	25.44	21.2	26.55	25.24	24.42	28.26	28.1	25.6014
G9940_5577	FAM180A	2.39	1.4	1.79	2.53	2.61	2.04	2.16	2.13143	2.3	2.79	2.93	2.22	2.45	2.83	2.69	2.60143
G9940_12517	KIAA1671	7.1	14.86	7.55	25.2	13.78	32.84	14.2	16.5043	22.79	12.52	6.38	16.47	20.46	14.28	26.57	17.0671
G9940_4453	ZC3H18	51.31	54.32	51.6	39.73	64.08	33.47	52.82	49.6186	39.51	40.63	60.17	45.79	43.83	60.26	35.26	46.4929
G9940_7398	SEC24D	26.43	18.36	29.29	29.28	28.18	29.85	24.29	26.5257	34.28	24.52	22.3	29.63	29.32	25.47	32.33	28.2643
G9940_14395	ZNF263	16.78	13.25	16.27	14.13	16.97	11.73	18.17	15.3286	13.44	15.51	18.26	14.23	14.57	17.33	10.17	14.7871
G9940_9563	SPATA25	0	0.13	0.12	0.15	0.29	0.14	0	0.118571	0.13	0.14	0.43	0	0.14	0	0	0.12
G9940_15002	CCDC159	0.88	1.2	0.53	1.39	0.92	1.06	0.65	0.947143	0.64	1.46	1.18	0.68	1.36	0.74	0.58	0.948571
G9940_1108	LOC101102414	2.74	2.67	1.43	3.19	2.19	2.3	3.21	2.53286	1.43	2.12	4.24	1.76	3.27	2.8	1.9	2.50286
G9940_438	ARFIP2	39.75	45.39	39.8	34.19	37.65	29.83	35.25	37.4086	37	34.77	35.59	42.76	35.56	37.84	38.79	37.4729
G9940_3473	SCARB2	63.93	69.88	39.67	103.67	59.51	100.74	77.99	73.6271	96.49	85.5	42.97	76.1	106.59	63.17	104.93	82.25
G9940_9906	KLK11	0	0	0	0	0	0	0	0	0	0.05	0	0	0	0	0	0.00714286
G9940_6165	FABP1	0.54	0.87	0.16	1.73	1.3	1.1	0.9	0.942857	0.17	0.18	0.55	0.67	1.87	0.93	1.05	0.774286
G9940_13461	STYXL1	1.12	0.91	0.93	0.55	0.97	0.32	0.73	0.79	0.79	0.97	0.97	0.51	1.41	0.43	1.22	0.9
G9940_11819	DDX56	25.89	23.82	27.35	19.26	27.48	16.98	25.13	23.7014	20.12	25.53	26.29	24.21	18.33	24.54	17.1	22.3029
G9940_2599	BPI	87.98	38.08	142.44	98.96	28.72	95.49	95.11	83.8257	133.39	165.3	41.38	105.82	98.05	58.65	88.68	98.7529
G9940_13068	ADD3	55.65	35.04	29.26	63.29	42.39	53.88	47.1	46.6586	48.62	39.76	46.87	37.43	62.23	38.66	45.78	45.6214
G9940_14948	TMEM200A	0.91	0.57	0.58	1.21	1.01	0.8	1.33	0.915714	0.92	1.08	0.8	0.67	0.98	0.61	1.39	0.921429
G9940_20519	LOC114110472	50.72	42.6	51.27	51.89	59.8	49.04	60.23	52.2214	42.08	50.11	63.92	44.2	53.44	60.27	35.74	49.9657
G9940_14218	LOC101119303	3.62	4.37	3.58	3.75	3.81	4.5	2.54	3.73857	2.67	2.54	2.67	4.48	3.82	2.64	5.1	3.41714
G9940_789	2022-09-04	54.26	71.17	77.42	41.81	70.97	20	62.89	56.9314	44.57	60.7	84.14	58.45	47.57	64.91	17.72	54.0086
G9940_12224	TMEM70	51.79	34.2	46.49	39.63	37.71	36.12	40.22	40.88	42.82	41.62	44.46	41.2	42.88	37.16	35.68	40.8314
G9940_12885	LOC101117585	0	0	0	0	0	0	0	0	0	0	0	0	0	0	0	0
G9940_8951	LOC101112559	1.97	0.51	0.93	0.14	0.95	2.4	0.79	1.09857	0.74	1.61	0.13	1.35	0.95	2.72	0.38	1.12571
G9940_12185	TDGF1	0.5	0.68	0.89	0.21	0.93	0.1	0	0.472857	0.28	0.51	0.1	1.03	1.14	0.52	0.58	0.594286
G9940_17061	NRROS	11.55	8.95	11.51	8.22	11.04	5.45	11.95	9.81	10.2	11.52	11.77	9.54	9.47	9.74	9.64	10.2686
G9940_272	OVAR	2949.48	3838.91	2016.78	10700.5	2903.18	10388	6096.11	5556.14	8235.86	5983.44	386.81	7158.52	6213.97	6035.14	6994.79	5858.36
G9940_3715	MSC	5.2	3.29	4.26	2.31	4.38	1.35	4.52	3.61571	3.84	3.67	6.18	3.43	4.2	4.3	1.92	3.93429
G9940_3779	LOC101105903	0	0	0	0	0	0	0	0	0	0	0	0	0	0	0	0
G9940_5082	TMEM222	34.37	35.32	34.13	26.56	37.24	23.92	32.36	31.9857	25.58	30.8	34.51	32.41	32.32	33.47	26.12	30.7443
G9940_20746	LOC114111228	0.42	0	0	0	0.15	0	0.11	0.0971429	0.34	0	0.39	0	0	0	0.49	0.174286
G9940_23407	LOC114118540	0	0	0	0	0	0	0	0	0	0	0	0	0	0	0	0
G9940_3135	VANGL1	7.22	4.82	3.62	4.91	5.06	3.85	4.28	4.82286	4.95	4.84	4.82	5.32	5.72	4.1	6.44	5.17
G9940_7485	IGSF23	1.99	13.3	2.99	1.8	4.51	4.05	17.98	6.66	17.6	4.38	4.48	3.34	7.61	4.02	2.51	6.27714
G9940_23911	SCNN1A	2.73	3.87	3.1	8.11	5.5	12.11	4.16	5.65429	7.6	6.89	1.53	6.47	5.13	4.59	9.2	5.91571
G9940_18047	LOC105604530	0.83	0.09	0.51	0.37	0.2	0.28	0.3	0.368571	0.3	0.9	0.55	0.15	0.31	0.12	0.36	0.384286
G9940_15136	HARS	31.45	34.18	38	36	41.37	33.45	37.32	35.9671	37.38	36.01	35.08	39.86	36.7	32.4	32.73	35.7371
G9940_4960	RCC2	117.22	118.21	129.83	85.27	156.48	57.64	131.88	113.79	82.42	97.65	151.61	105.6	97.7	138.54	57.95	104.496
G9940_5928	MLIP	0.04	0.04	0.02	0.09	0.02	0.07	0.02	0.0428571	0.11	0.02	0.05	0	0.05	0	0.07	0.0428571
G9940_13800	LOC101118761	146.11	97.63	140.6	131.04	139.82	75.18	134.12	123.5	85.5	112.24	165.63	116.06	107.38	127.31	77.49	113.087
G9940_9874	SCN8A	0.95	0.48	0.87	0.46	0.9	0.53	0.64	0.69	0.39	0.61	0.73	0.48	0.38	0.57	0.64	0.542857
G9940_20366	LOC114110113	0.07	0	0	0	0	0	0	0.01	0	0	0	0	0	0	0	0
G9940_15486	SMTNL1	0.41	0.17	0.05	0.31	0.06	0.36	0.17	0.218571	0.28	0.12	0.18	0	0.12	0.12	1.02	0.262857
G9940_16014	ALG3	24.27	26.41	25.51	24.57	24.12	20.74	22.87	24.07	22.6	25.02	24.52	27.94	20.99	21.18	26.3	24.0786
G9940_19715	P2RY2	1.48	1.04	1.15	3.97	3.93	2.07	1.14	2.11143	3.44	0.91	1.65	1.25	1.29	3.16	2	1.95714
G9940_13729	NEB	1.46	0.64	0.73	1.3	1.56	0.71	1.78	1.16857	0.93	1.04	2.7	0.59	1.01	2.68	0.49	1.34857
G9940_8758	LOC101112306	46.29	42.92	30.96	133.96	42.02	114.46	62.63	67.6057	52.78	28.19	50.24	55.91	57.06	89.41	72.17	57.9657
G9940_21531	LOC114113734	0	0	0	0	0.04	0	0	0.00571429	0	0	0	0.03	0	0	0	0.00428571
G9940_10403	FNDC3B	13.36	5.33	5.33	10.76	9.96	6.36	6.35	8.20714	8.63	7.82	11.77	7.92	9.63	9.89	8.82	9.21143
G9940_23323	LOC114118381	0.04	0.15	0	0	0	0	0.08	0.0385714	0.04	0.08	0	0.07	0	0.08	0.04	0.0442857
G9940_7354	C14H16orf70	12.87	12.12	10.69	10.36	13.24	10.53	12.19	11.7143	11.9	11.71	11.09	11.75	11.04	13.4	9.75	11.52
G9940_14729	HECW2	1.57	1.14	1	1.54	1.44	0.97	1.39	1.29286	0.87	1.06	2.99	0.97	1.58	1.99	1.18	1.52
G9940_1305	KCNG4	0	0	0	0	0	0	0	0	0	0	0	0	0	0	0	0
G9940_2966	GJB1	12.78	20.05	10.71	10.56	6.96	17.77	11	12.8329	15.66	13.83	3.32	11.77	18.26	4.75	13.71	11.6143
G9940_5146	CLCN7	36.72	42.45	38.31	39.82	44.51	32.54	40.25	39.2286	37.57	39.04	49.88	42.29	39.99	47.54	41.56	42.5529
G9940_21352	LOC114113140	4.93	4.96	5.82	5.58	4.91	0.91	0	3.87286	6.46	2.4	2.88	5.08	2.27	3.55	1.68	3.47429
G9940_9326	LOC101113041	17.12	17.79	22.45	38.02	27.71	25.76	22.54	24.4843	31	28.89	0	29.15	0	14.66	25.69	18.4843
G9940_18253	GML	0.17	0	0	0	0	0	0	0.0242857	0	0	0	0	0.36	0	0	0.0514286
G9940_8464	ACAA2	67.78	54.96	54.23	53.57	52.32	48.68	54.75	55.1843	47.36	64.05	61.56	57.65	53.52	54.93	61.76	57.2614
G9940_12650	NCOA5	31.64	33.77	31.33	24.61	36.13	19.98	29.81	29.61	25.65	27.32	35.76	27.59	27.24	32.49	23.71	28.5371
G9940_3397	LOC101105400	0.27	0.27	0.12	0.51	0.43	0.35	0.48	0.347143	0.06	0.21	0.35	0.19	0.29	0.78	0.53	0.344286
G9940_3678	PHLDB3	9.3	14.37	8.94	12.18	7.72	14.97	17.77	12.1786	10.96	9.06	7.32	12.57	10.45	9.93	16.83	11.0171
G9940_43	TNFSF11	0.72	2.23	1.8	3.7	2.05	1.93	1.22	1.95	2.69	1.85	1.2	1.98	1.45	1.59	0.96	1.67429
G9940_5891	WEE2	0	0	0	0	0.1	0	0.05	0.0214286	0	0.05	0	0	0.1	0	0	0.0214286
G9940_14401	HTRA4	0.56	0.67	0.67	0.4	0.13	0.45	0.38	0.465714	0.18	0.51	0.45	0.23	0.52	0.26	0.49	0.377143
G9940_12071	MEGF9	5.2	7.01	5.07	13.73	7.3	19.23	6.39	9.13286	11	9.66	6.11	8.96	16.75	10.97	10.44	10.5557
G9940_3089	CACNB3	12.43	12.5	9.95	12.11	12.51	11.76	11.96	11.8886	11.83	13.56	10.8	9.48	10.6	9.69	15.28	11.6057
G9940_240	LIPE	8.28	8.57	9.9	7.27	12.18	5.08	11.8	9.01143	6.5	6.9	11.39	8.93	7.8	8.52	3.25	7.61286
G9940_16327	LOC101122059	1.42	5.75	1.26	4.25	0.61	5.17	2.37	2.97571	1.68	4.25	2.55	1.33	1.22	1.25	5.49	2.53857
G9940_2703	LOC101104456	0	0	0	0	0	0	0	0	0	0	0	0	0	0	0	0
G9940_6077	CAMK2G	35.31	39.58	26.04	41.06	31.07	33.9	36.6	34.7943	34.47	42.51	24.88	34.64	38.27	32.47	48.21	36.4929
G9940_15200	ILVBL	78.04	124	76.28	157.05	106.29	177.6	124.75	120.573	175.55	129.8	72.14	142.41	179.66	105.56	187.03	141.736
G9940_20623	LOC114110674	0	0	0	0	0	0	0	0	0.17	0.18	0	0	0	0	0	0.05
G9940_5321	BPIFA3	0	0	0	0	0	0	0	0	0	0	0	0	0	0	0	0
G9940_13241	PHF23	57.18	65.32	52.78	55.31	67.25	62.31	59.91	60.0086	55.93	52.68	60.94	59.19	54.73	53.53	59.14	56.5914
G9940_1363	RMND1	7.19	7.88	6.7	9.82	8.05	6.53	11.34	8.21571	7.61	8.51	10.97	8.79	12.15	10.78	6.54	9.33571
G9940_12736	EARS2	13.04	13.08	16.75	7.4	19.02	5.43	12.88	12.5143	8.82	14.54	18.53	12.42	10.99	13.26	5.76	12.0457
G9940_3063	PSMA5	172.37	149.37	194.9	166.98	169.85	180.89	163.38	171.106	159.82	153.94	154.61	168.95	177.97	171.98	150.38	162.521
G9940_6413	IMPG2	2.22	1.14	1.43	3.28	1.67	1.51	1.5	1.82143	1.44	1.54	2.88	1.06	2.37	2.12	1.07	1.78286
G9940_4365	RAB19	20.23	16.17	22.16	15.67	20.82	12.42	19.22	18.0986	16.59	21.23	27.99	20.98	15.42	20.83	11.26	19.1857
G9940_2388	DCBLD1	12.37	18.28	10.63	28.43	16.72	33.4	21.73	20.2229	22.57	21.34	9.01	17.19	23.12	13.52	23.83	18.6543
G9940_1003	IGSF8	16.11	16.44	14.05	8.98	18.28	8.92	14.3	13.8686	14.89	13.26	21.72	13.82	10.65	15.94	10.54	14.4029
G9940_2601	NTF4	0.09	0.26	0.31	0.65	0.27	0.18	0.26	0.288571	0.42	0.54	0.18	0.16	0.45	0.18	0	0.275714
G9940_6240	PPAT	14.31	10.59	12.96	13.69	17.78	7.12	14.64	13.0129	8.73	9.96	22.96	9.14	12.25	21.18	4.85	12.7243
G9940_4773	TTLL12	86.97	112.25	105.94	81.07	119.93	79.26	101.82	98.1771	92.74	88.47	94.78	91.71	80.74	84.93	81.1	87.7814
G9940_3413	DERL2	78.34	90.1	94.47	115.56	94.12	105.34	83.93	94.5514	93.97	102.15	93.9	89.63	100.3	90.04	97.12	95.3014
G9940_11588	DHX32	31.16	24.62	28.13	25.56	25.97	25.87	19.68	25.8557	35.08	24.58	18.91	34.35	26.65	17.99	34.69	27.4643
G9940_6592	RGS9	7	9.09	5.81	4.9	9.23	3.23	10.24	7.07143	4.48	7.56	9.74	4.42	4.31	7.43	3.03	5.85286
G9940_1177	GRHL2	5.78	5.28	2.63	4.81	2.62	5.92	3.63	4.38143	5.53	4.99	2.6	5.15	5.19	3.13	7.74	4.90429
G9940_3159	DMXL2	1.86	0.93	1.56	1.84	2.47	0.74	2.98	1.76857	1.39	1.68	2.93	1.1	2.56	1.9	0.7	1.75143
G9940_17624	LOC105601949	428.89	71.12	39.75	134.63	21.64	96.97	123.61	130.944	75.23	81.43	75.78	166.18	53.56	60.7	105.13	88.2871
G9940_17879	LOC105603504	0	0	0.12	0	0	0	0	0.0171429	0	0	0	0	0	0	0	0
G9940_23297	LOC114118324	0	0	0	0	0	0	0	0	0	0	0	0	0	0	0	0
G9940_17145	RETSAT	42.54	155	43.91	238.79	99.16	173.06	182.81	133.61	208.54	173.38	52.4	120.89	203.17	122.41	211.81	156.086
G9940_14100	AMFR	69.19	51.22	47.54	57.63	56.21	49.84	51.46	54.7271	52.1	55.3	51.08	57.43	55.66	49.02	60.79	54.4829
G9940_13515	ANKRD34A	1.12	1.41	0.79	1.77	1.13	0.76	1.42	1.2	1.12	0.97	1.12	0.97	0.89	1.64	1.83	1.22
G9940_6355	DYSF	8.81	6.66	7.11	9.83	7.21	6.74	6.07	7.49	10.8	8.3	8.33	7.8	8.56	9.85	11.96	9.37143
G9940_14040	SUPT3H	8.28	6.96	8.27	7.38	9.91	5.54	9.03	7.91	6.12	9.52	11.25	7.76	6.95	10.74	5.51	8.26429
G9940_6616	KLHL30	0.13	0.25	0.21	0.23	0.35	0.11	0.46	0.248571	0.1	0.2	0.27	0.17	0.17	0.31	0.03	0.178571
G9940_12284	PHYHD1	3.48	4.11	2.35	2.82	2.78	2.58	2.97	3.01286	3.87	3.73	1.58	2.78	3.69	1.87	5.31	3.26143
G9940_23534	UBB	2864.91	3010.61	3464.52	2804.77	3386.43	3432.87	3630.93	3227.86	3107.97	3631.96	3254.35	3598.25	3347.31	3318.92	2850.43	3301.31
G9940_6973	ENDOU	0.09	0.04	0.04	0.05	0.06	0.07	0.05	0.0571429	0.19	0.09	0.17	0.08	0.26	0	0	0.112857
G9940_4995	LOC101107463	0.24	1.25	2	1.13	2.54	0.84	2.72	1.53143	1.35	0.88	2.91	1.4	2.39	2.57	0.41	1.70143
G9940_15103	ILRUN	51.5	52.55	48.22	53.4	52.54	48.42	49.77	50.9143	49.02	46.3	47.75	47.15	50.54	46.94	48.37	48.01
G9940_3075	RPS24	3966.4	3010.95	3895.11	2988.67	3335.22	2829.3	3503.62	3361.32	3031.99	3417.59	4327.3	2628.37	2855.82	3606.76	2879.12	3249.56
G9940_9032	ADCY7	26.3	23	19.64	32.42	25.74	28	23.52	25.5171	27.5	27.86	26.05	24.91	28.82	24.46	25.35	26.4214
G9940_15010	MED30	38.16	40.08	44.02	32.83	42.45	22.01	50.68	38.6043	30.37	34.63	53.31	35.85	30.04	42.25	20.15	35.2286
G9940_23225	LOC114118075	1.87	0.79	0.56	1.6	1.12	1.33	1.54	1.25857	1	1.53	1.66	1.16	0.7	1.53	1.04	1.23143
G9940_17110	RIN2	12.32	12.3	7.59	8.6	8.61	6.99	8.57	9.28286	11.72	10.59	8.94	10.58	8.97	11.43	13.02	10.75
G9940_16065	AP1B1	104.9	105.7	105.55	74.25	113.67	66.08	94.94	95.0129	87.58	81.41	110.7	110.7	94.85	92.67	73.18	93.0129
G9940_1596	LOC101103041	0	0	0	0	0	0	0	0	0	0.1	0	0	0	0	0	0.0142857
G9940_822	CDK20	21	20.04	15.54	16	19.93	17.35	17.64	18.2143	18.45	15.04	20.89	18.85	13.98	18.76	14.69	17.2371
G9940_5553	ECM2	14.61	6.14	6.25	9.17	8.93	6.79	12.22	9.15857	14.35	10.14	14.22	7.97	12.22	14.59	15.42	12.7014
G9940_14038	ADAMTS9	0.38	0.44	0.38	0.49	0.55	0.33	0.39	0.422857	0.59	0.7	0.51	0.34	0.55	0.28	0.67	0.52
G9940_15084	RNF213	20.11	20.26	16.11	43.61	30.34	49.3	23.61	29.0486	30.51	29.56	23.55	29.99	35.76	47.95	56.22	36.22
G9940_6618	TSPAN2	3.66	1.15	2.43	4.39	2.73	4.2	2.8	3.05143	3.33	3.67	3.08	1.99	4.09	4.03	4.59	3.54
G9940_20110	LOC114109364	6.72	9.83	1.2	4.24	5.22	7.28	3.23	5.38857	9.18	1.02	11.85	0.94	6.67	1.98	3.66	5.04286
G9940_3424	ZNF114	3.1	1.05	0.79	2.31	2.46	2.7	2.78	2.17	2.11	0.78	5.2	2.87	2.29	1.53	2.22	2.42857
G9940_9612	NCOA6	26.53	24.69	21.53	25.86	29.35	20.96	23.81	24.6757	22.34	22.61	24.22	24.86	24.27	23.83	24.55	23.8114
G9940_14171	AKT2	50.47	52.81	52.6	37.89	62.94	27.99	57.54	48.8914	40.13	47	56.7	48.22	45.72	51.7	37.29	46.68
G9940_4923	URI1	15.27	8.54	9.75	10.36	12.48	10.69	10.11	11.0286	8.73	8.77	14.76	8.69	11.25	12.16	9.08	10.4914
G9940_53	CYB561	8.86	4.96	4.91	5.69	3.97	6.05	3.14	5.36857	8.09	3.81	4.64	6.54	5.58	4.32	13.59	6.65286
G9940_4715	BROX	23.69	18.55	16.47	37.16	22.35	27.93	33.5	25.6643	22.71	26.41	29.75	16.82	31.7	33.5	24.68	26.51
G9940_17272	LOC101123275	1.69	1.05	1.42	2.26	1.71	1.14	1.96	1.60429	1.31	1.75	2.1	1.05	1.19	1.79	0.96	1.45
G9940_6407	FAM234A	165.24	317.66	124.8	263.13	151.23	294.93	193.9	215.841	291.29	223.38	115.09	248.26	312.49	158.15	358.9	243.937
G9940_13936	NUP50	47.75	44.9	54.22	45.48	61.8	34.34	49.52	48.2871	37.57	46.1	61.79	42.3	45.39	51.94	30.86	45.1357
G9940_589	AVPR2	1.48	1.25	0.74	0.69	0.95	0.19	0.65	0.85	1.58	1.42	0.85	0.6	0.57	0.67	2.15	1.12
G9940_23554	CTLA4	4.15	2.45	4.92	3.68	4.13	4.77	4.4	4.07143	5.23	5.19	5.13	7.33	2.8	4.19	5.79	5.09429
G9940_4226	SPOCD1	0.05	0	0.02	0	0	0.05	0	0.0171429	0.02	0	0	0.02	0.03	0.03	0.02	0.0171429
G9940_3670	CCDC170	0.04	0	0	0	0.08	0.04	0	0.0228571	0.04	0	0.04	0.04	0.08	0	0	0.0285714
G9940_2774	AGFG2	22.47	18.9	21.87	23.84	19.47	20.31	19.72	20.94	22.06	20.4	22.17	22.3	21.59	19.84	24.09	21.7786
G9940_21585	RXRA	54.64	63.41	35.58	54.55	40.82	57.32	45.59	50.2729	59.92	52	30.21	59.83	58.11	32.49	84.29	53.8357
G9940_22352	LOC114116068	9.28	0	8.36	7.41	0	0	8.08	4.73286	10.55	5.27	9.43	4.57	9.61	7.71	0	6.73429
G9940_23192	LOC114118023	6.35	5.19	3.04	12.13	3.9	8.37	5.14	6.30286	5.89	4.46	5.37	4.05	7.59	11.42	6.91	6.52714
G9940_1094	ONECUT1	0.03	0.16	0.01	0.1	0.03	0.04	0.02	0.0557143	0.04	0.01	0.03	0.02	0.04	0.04	0.05	0.0328571
G9940_5070	KCNG2	1.7	1.71	1.69	3.99	1.24	1.95	1.2	1.92571	2.08	1.74	1.45	1.52	1.76	1.39	1.85	1.68429
G9940_14653	TTC39C	9.01	9.82	6.64	13.68	8.74	8.55	11.43	9.69571	8.98	11.76	10.21	11.68	12.53	9.33	12.64	11.0186
G9940_12910	LOC101117613	10	8.62	9.3	9.64	11.75	6.48	11.52	9.61571	7.58	8.53	12.85	8.38	8.99	10.57	5.51	8.91571
G9940_4152	TFE3	61.56	57.38	56.84	75.1	74.66	65.2	69.59	65.7614	62.61	59.45	63.26	61.82	64.36	66.86	56.36	62.1029
G9940_8161	LOC101111560	8.91	10.69	8.09	8.31	8.91	7.81	6.95	8.52429	7.23	12.03	6.38	10.05	9.45	9.41	7.61	8.88
G9940_891	NCS1	3.89	4.14	3.69	2.65	4.61	1.63	3.03	3.37714	3.01	2.73	5.59	2.95	3.18	4.59	4.1	3.73571
G9940_21261	LOC114112997	3.6	2.64	2.25	4.41	0.28	2.37	3.02	2.65286	2.67	1.93	1.27	1.41	3.38	2.98	3.86	2.5
G9940_17434	SAMHD1	100.38	67.65	125.14	140.36	106.43	106.31	102.3	106.939	117.96	137.88	106.38	119.47	112.59	116.03	110.74	117.293
G9940_3320	S100A2	17.97	20.01	32.81	35.91	29.66	8.26	15.61	22.89	8.95	6.72	21.93	17.65	17.57	17.2	10.85	14.41
G9940_16539	LOC101122330	115.11	85.44	141.3	124	138	112.15	155.13	124.447	97.38	101.39	141.83	95.99	119.84	145.12	61.51	109.009
G9940_16554	ARHGEF18	28.25	31.03	27.95	30.47	37.32	32.1	36.99	32.0157	31.17	31	30.55	32.79	34.62	33.09	34.35	32.51
G9940_19614	RNF208	1.9	9.45	3.97	6.41	3.33	6.65	5.89	5.37143	6.64	3.59	2.59	4.71	4.43	4.22	6.6	4.68286
G9940_3226	FOXN1	0.13	0.24	0.06	0.1	0.1	0.1	0.13	0.122857	0.15	0.06	0.06	0.06	0.1	0.07	0.18	0.0971429
G9940_9894	MROH6	8.76	5.99	2.95	13.38	6.1	8.87	8.19	7.74857	10.29	9.78	3.71	3.8	11.27	4.83	8.5	7.45429
G9940_14872	DNASE1L1	48.05	40.95	50.38	66.02	44.47	68.98	43.7	51.7929	58.53	50.95	42.31	61.64	55.53	51.03	61.41	54.4857
G9940_6387	RANBP10	15.88	16.3	14.45	14.54	17.91	12.91	16.73	15.5314	15.38	15.67	15.55	14.86	15.24	15.67	14.26	15.2329
G9940_15828	IRAK1	30.9	34.35	35.9	29.21	39.4	27.19	36.5	33.35	30.29	28.38	34.52	37.64	29.75	30.66	32.42	31.9514
G9940_7943	RYR3	0.37	0.12	0.1	0.18	0.12	0.14	0.24	0.181429	0.18	0.23	0.4	0.12	0.13	0.23	0.41	0.242857
G9940_11927	MBL2	0.04	0	0	0.04	0.14	0.18	0	0.0571429	0	0	0	0	0.04	0.15	0.07	0.0371429
G9940_2795	YJEFN3	1.68	1.07	1.62	1.34	1.96	0.68	1.65	1.42857	1.01	3.28	2.16	0.98	1.16	2.64	0.64	1.69571
G9940_3901	EIF5B	65.98	52.45	50.12	69.96	82.7	75.01	67.15	66.1957	46.58	56.63	86	49.4	67.06	84.75	45.34	62.2514
G9940_15940	ANKRD13A	89.42	93.55	101.8	70.36	109.77	54.66	105.51	89.2957	60.34	83.43	117.91	98.15	79.81	94.78	48.01	83.2043
G9940_2285	RASSF7	24.32	32.23	26.18	26.3	22.83	31.52	29.16	27.5057	33.88	26.14	17.67	36.64	26.37	16.76	30.06	26.7886
G9940_23944	CXCR4	194.51	180.45	260.83	148.71	289.85	57.57	288.5	202.917	124.14	172.34	291.35	163.97	146.77	286.48	13.73	171.254
G9940_2519	FAM166A	0.09	0	0.16	0	0.29	0.29	0.18	0.144286	0	0.1	0	0	0	0	0	0.0142857
G9940_12524	HSPA1L	1.66	0.96	1.15	2.18	1.11	0.88	1.67	1.37286	1.48	1.53	2.73	1.33	1.58	1.38	1.72	1.67857
G9940_7723	CLEC5A	1.7	0.37	1.31	2.54	0.51	0.59	0.72	1.10571	1.13	1.72	1.04	1.63	1.82	1.44	1.05	1.40429
G9940_6959	BNIP3L	18.91	12.47	15.68	20.59	17.59	14.57	22.21	17.4314	15.72	17.45	24.7	12.51	19.9	20.79	14.47	17.9343
G9940_4795	SOX13	12.98	21.17	10.02	15.71	11.65	13.77	14.81	14.3014	18.86	13.86	10.51	13.27	14.23	11.69	21.75	14.8814
G9940_1246	MAML2	3.48	3.53	2.55	4.86	2.8	3.77	2.55	3.36286	3.03	3.3	2.62	2.61	3.33	3.01	5.6	3.35714
G9940_7568	TMEM248	61.47	58.35	47.57	65.25	54.44	66.43	64.29	59.6857	65.72	56.37	52.93	62.79	65.43	56.17	67.56	60.9957
G9940_10819	TPM2	218.57	178.59	76.34	68.86	155.13	73.23	114	126.389	171.94	190.47	190.75	97.26	71.29	276.34	416.2	202.036
G9940_10254	TRANK1	13.56	27.8	15.3	41.84	30.13	65.36	28.9	31.8414	41.94	21.83	18.57	25.14	38.08	32.78	49	32.4771
G9940_14269	MSMB	9.27	8.52	5.64	16.94	7.04	5.56	14.09	9.58	6.17	12.73	3.73	4.96	3.45	3.93	6.33	5.9
G9940_9491	LOC101113260	0	0	0	0	0	0	0	0	0	0	0.22	0	0	0	0	0.0314286
G9940_7369	C1H1orf56	0.15	0.2	0.13	0.43	0.1	0.21	0.3	0.217143	0.05	0.1	0.46	0.24	0.31	0.37	0.05	0.225714
G9940_9410	SLC35A1	35.73	19.87	21.98	31.91	24.54	31.67	29.5	27.8857	23.68	25.3	29.7	23.26	30.82	25.63	30.48	26.9814
G9940_12190	C22H10orf90	0	0	0.03	0	0.03	0	0.03	0.0128571	0	0.03	0	0.03	0	0	0	0.00857143
G9940_4196	LMTK3	1.47	3.07	1.57	0.82	2.95	2.28	1.11	1.89571	1.81	1.19	1.66	2.72	2.3	3.09	0.82	1.94143
G9940_23637	EDNRB	12.44	7	6.7	20.09	11.17	9.31	10.23	10.9914	8.67	8.72	10.91	9.08	14.43	11.56	9.45	10.4029
G9940_8155	APH1B	1.91	2.19	2.31	2.63	1.97	2.52	2.75	2.32571	1.67	2.89	2.6	2.24	1.97	2.27	2.4	2.29143
G9940_872	NSUN3	3.99	3.61	5.38	3.66	5.47	2.46	6.8	4.48143	3.15	6.07	4.38	3.38	3.9	6.79	2.09	4.25143
G9940_20993	LOC114112179	0	0	0	0	0	0	0	0	0	0	0	0	0	0	0	0
G9940_17068	MAPK3	207.1	264.02	234.63	249.62	245.16	263.3	221.53	240.766	238.75	218.76	156.09	313.56	251.64	182.15	269.13	232.869
G9940_9826	ALOX12	7.43	9.96	10.19	32.39	13.82	13.13	13.64	14.3657	18.84	15.09	16.62	18.3	19.71	16.54	19	17.7286
G9940_23221	LOC114118067	33.67	21.81	12.33	24.29	10.23	14.39	21.46	19.74	21.2	31.35	23.1	31.12	43.4	2.23	35.37	26.8243
G9940_15221	KCTD3	13.11	6.8	8.86	8.75	9.64	9.34	9.74	9.46286	7.93	7	10.51	8.78	10.17	8.46	8.72	8.79571
G9940_23952	ATP5MC2	960.57	969.37	771.9	605.97	753.54	594.8	745.48	771.661	795.4	905.36	723.18	870.47	766.94	747.55	834.26	806.166
G9940_2178	USP39	53.86	56.65	64.1	49.94	64.71	39.34	58.04	55.2343	48.22	46.41	57.16	51.33	51.8	52.05	39.46	49.49
G9940_21788	FUT7	0.35	0.54	0.49	0.38	0.73	0.77	0.61	0.552857	0.67	0.31	0.31	0.38	0.47	0.31	0.73	0.454286
G9940_16346	DDX1	50.97	38.99	46.98	47.91	52.74	35.53	50.28	46.2	41.65	44.97	52.77	41.67	45.65	50.39	37.97	45.01
G9940_1735	LOC101103227	25.51	7.84	13	15.85	30.22	10.07	18.78	17.3243	5.5	14.32	31.1	14.96	8.9	27.5	13.11	16.4843
G9940_4861	LOC101107295	48.89	56.56	47.41	39.2	38.94	32.08	50.3	44.7686	41.6	51.82	59.97	37.36	43.03	56.22	24.22	44.8886
G9940_7931	GRB10	9.88	11.31	6.86	8.65	6.97	7.2	8.17	8.43429	8.06	8.56	8.35	7.73	7.31	8.53	14.02	8.93714
G9940_10899	SYNCRIP	84.7	47.48	69.56	64.11	96.65	40.94	79.18	68.9457	44.88	55.83	102.22	57.18	57.62	88.23	32.34	62.6143
G9940_20277	LOC114109690	2.55	3.05	6.75	1.89	3.74	0.52	4.57	3.29571	2.64	3.46	3.38	1.42	1.84	4.48	0.99	2.60143
G9940_11206	MAP3K21	34.47	24.37	26.54	20.91	42.12	19.31	32.42	28.5914	20.1	21.53	45.23	26.2	29.84	37.07	9.57	27.0771
G9940_1988	OTOGL	0.02	0.02	0	0	0.1	0.01	0.01	0.0228571	0	0.01	0.04	0	0.01	0.09	0.01	0.0228571
G9940_6933	LOC101109989	6.57	4.38	3.63	5.4	6.21	6.2	6.33	5.53143	3.67	5.22	6.74	6.05	6.94	6.66	5.48	5.82286
G9940_20807	LOC114111394	0.04	0	0	0.04	0.04	0	0	0.0171429	0.04	0	0	0.04	0	0.09	0	0.0242857
G9940_9683	NSUN6	11.77	7.84	8.21	12.48	9.34	8.32	11.62	9.94	7.01	8.64	16.09	7.97	9.78	11.51	7.31	9.75857
G9940_9674	NAPRT	78.89	97.82	42.52	70.67	44.52	96.14	70.82	71.6257	84.64	77.93	39.8	71.53	87.12	42.51	90.59	70.5886
G9940_20271	LOC114109681	0.41	0	0	0	0	0	0	0.0585714	0.16	0.15	0	0	0	0.09	0.2	0.0857143
G9940_23738	CEBPB	25.08	18.62	20.58	20.13	20.79	19.51	17.47	20.3114	29.84	16.87	23.43	24.18	22.86	22.08	35.94	25.0286
G9940_13041	HELZ	15.37	12.49	12.85	16.01	18.36	11	15.51	14.5129	11.38	11.97	18.15	12.16	14.07	16.53	9.78	13.4343
G9940_12619	LRRC8A	15	18.41	13.76	17.7	20.9	18.03	17.15	17.2786	18.99	14.82	17.12	15.69	15.61	18.18	21.84	17.4643
G9940_2288	TNKS2	30.06	20.2	23.22	30.1	31.58	17.02	26.68	25.5514	22.01	22.28	33.8	18.7	26.9	30.42	17.77	24.5543
G9940_9507	CCR8	6.19	2.71	2.2	3.28	1.75	3.27	3.17	3.22429	3.55	4.71	3.63	4.04	2.5	2.29	3.38	3.44286
G9940_12040	NDUFC1	28.23	19.15	19.89	32.04	25.76	31.33	21.91	25.4729	24.71	21.34	27.6	21.41	21.66	26.34	16.86	22.8457
G9940_10031	LOC101113937	0	0	0	0.11	0	0	0	0.0157143	0.05	0	0	0	0	0	0	0.00714286
G9940_14848	RALGAPA1	9.16	5.15	5.91	9.39	8.63	9.02	6.98	7.74857	6.54	6.56	9.78	5.56	8.77	8.89	7.82	7.70286
G9940_18776	MNX1	13.97	11.32	5.8	4.02	4.25	6.25	5.04	7.23571	10.42	3.87	4.65	10.43	8	2.26	13.61	7.60571
G9940_24011	FGFR3	25.86	32.14	16.23	34.91	19.48	32.04	24.05	26.3871	33.07	26.25	15.48	31.73	31.35	22.7	39.36	28.5629
G9940_4499	SUGP2	61.72	43.44	45.69	51.6	66.11	28.61	59.44	50.9443	36.31	47.11	90.99	40.87	49.28	68.84	24.04	51.0629
G9940_726	ZNF527	7.28	5.28	4.1	7.73	5.69	6.34	6.35	6.11	4.82	4.42	8.84	4.77	7.33	7.94	4.42	6.07714
G9940_5918	TUB	3.65	1.32	1.31	2.65	2.67	0.67	2.06	2.04714	2.2	1.68	1.88	0.96	1.45	2.9	2.48	1.93571
G9940_13586	MACF1	18.49	15.62	13.21	20.24	19.51	13.34	17.57	16.8543	16.15	15.06	23.43	14.98	18.53	22	17.76	18.2729
G9940_13762	POLDIP2	80.88	85.1	89.14	66.18	84.26	66.98	80.34	78.9829	76.21	79.5	77.92	86.65	75.61	73.34	65.77	76.4286
G9940_12055	CFAP58	0.26	0.52	0.13	0.2	0.07	0.09	0.53	0.257143	0.12	0.28	0.83	0.22	0.51	0.33	0.02	0.33
G9940_9008	ITPRIPL1	72.72	69.47	83.04	61.21	87.65	46.94	84.39	72.2029	50.94	70.62	93.61	74	64.34	83.68	40.18	68.1957
G9940_13721	ABCD3	27.32	29.63	22.94	62.49	33.83	61.95	38.19	39.4786	47.02	33.52	27.63	30.45	59.89	35.21	39.99	39.1014
G9940_13127	CFAP100	0.19	0.28	0.17	0	0.1	0.34	0.29	0.195714	0.36	0.1	0.39	0.09	0.35	0.2	0.39	0.268571
G9940_629	GPX1	920.78	1096.37	1363.95	856.43	1263.38	551.4	1076.2	1018.36	885.44	1215.98	1025.28	1039.1	886.09	1052.73	632.36	962.426
G9940_8587	FBXO2	1.82	2.04	1.9	2.01	2.09	2.33	1.69	1.98286	1.6	1.82	1.61	1.43	1.65	1.42	2.04	1.65286
G9940_8846	LOC101112427	0	0	0	0	0	0	0	0	0	0	0	0	0	0	0	0
G9940_10855	VILL	0.03	0.03	0.06	0	0.11	0	0.03	0.0371429	0.03	0	0.04	0	0	0.04	0.07	0.0257143
G9940_8530	KCNA2	0.13	0.12	0.07	0.03	0.08	0	0.1	0.0757143	0.05	0	0.26	0.05	0.05	0.19	0.1	0.1
G9940_2685	MCM3	164.9	150.35	218.38	107.9	231.15	77.39	196.91	163.854	107.79	149.19	211.58	169.88	131.7	214.16	65.37	149.953
G9940_6485	NOL8	12.38	6.63	5.94	12.07	11.15	10.37	9.93	9.78143	7.36	9.2	14.68	6.26	11.76	14.7	7.25	10.1729
G9940_952	LTBP1	21.03	17.43	15.04	20	23.43	11.36	18.14	18.0614	21.84	17.68	22.75	15.43	13.25	16.04	22.54	18.5043
G9940_8120	DIPK1C	9.88	13.91	6.65	9.08	9.74	13.7	11.25	10.6014	14.84	10.97	4.65	9.55	8.52	2.13	9.22	8.55429
G9940_22043	LOC114114966	0	0	0	0	0	0	0	0	0.07	0	0	0.07	0	0	0	0.02
G9940_21286	LOC114113035	0	0	0.43	0.23	0	1.03	0.42	0.301429	0.6	0	0	0.22	0.41	1.2	1.16	0.512857
G9940_16837	CDH4	3.54	3.68	6.02	2.23	6.71	1.17	5.34	4.09857	2.71	3.97	3.87	4.47	3.38	6.2	0.33	3.56143
G9940_5809	LOC101108528	18.05	14.53	13.53	22.58	22.4	26.79	20.07	19.7071	18.2	16.7	16.21	15.89	17.86	20.74	21.36	18.1371
G9940_4104	LRRC59	95.1	91.27	112.39	82.97	111.56	77.62	91.79	94.6714	92.25	93.25	82.5	122.28	87.5	84.7	92.26	93.5343
G9940_10696	RNASET2	43.14	40.98	40.66	38.38	37.57	30.38	42.25	39.0514	42.41	40.81	39.98	45.45	41.47	32.94	37.72	40.1114
G9940_9279	LOC101112981	0.07	0.28	0.13	0.38	0.29	0.07	0	0.174286	0.14	0.15	0	0	0.07	0.22	0.21	0.112857
G9940_11264	ZMYM4	6.86	4.5	4.14	6.31	6.94	3.84	5.45	5.43429	3.54	4.65	9.27	3.57	5.84	7.92	3.24	5.43286
G9940_10098	RNASE6	35.2	15.26	19.96	16.03	19.9	6.34	18.66	18.7643	15.3	28.76	19.27	30.5	13.58	21.9	38.19	23.9286
G9940_5600	RIC3	1.34	1.68	1.04	1.15	1.85	0.99	1.55	1.37143	1.23	1.43	1.99	1.08	0.87	1.71	1.61	1.41714
G9940_11115	POLH	41.43	36.44	42.22	41.01	53.7	24.84	52.45	41.7271	26.14	32.75	71.23	34.08	35.17	51.71	14.2	37.8971
G9940_21580	FBXW5	49.66	74.22	54.55	46.01	61.98	62.16	64.78	59.0514	65.35	54.07	62.94	62.94	70.46	61.61	61.45	62.6886
G9940_1289	GC	0.89	0	0	1.54	1.15	1.42	0	0.714286	0	0	0	0	0.75	1.15	1.46	0.48
G9940_8657	SLC22A7	0.16	0	0	0.09	0	0.04	0	0.0414286	0	0	0.08	0	0	0.13	0.08	0.0414286
G9940_3248	C1H1orf87	0.67	0.09	0.38	0.38	0.24	0.16	0.66	0.368571	0.37	0.37	0.34	0.25	0.39	0.49	0.42	0.375714
G9940_14854	NTNG1	1.33	0.78	1.16	0.98	1.08	0.68	0.85	0.98	1.37	0.95	1.1	1	1.12	0.93	2.03	1.21429
G9940_11056	FECH	24.27	19.87	20.35	16.69	22.71	16.4	19.73	20.0029	19.67	21.89	19.18	20.95	19.43	20.11	15	19.4614
G9940_363	MRCL3	743.75	663.53	813.79	962.08	744.96	921.71	733.74	797.651	811.76	850.26	743	793.42	830.55	846.96	744.03	802.854
G9940_16355	MOB3A	94.14	105.58	117.29	80.02	128.78	70.54	115.68	101.719	75.31	89.53	124.72	101.34	88.09	114.81	64.5	94.0429
G9940_12456	RIPOR2	25.49	23.21	24.31	21.68	38.93	11.15	32.15	25.2743	15.02	22.46	34.05	19.52	24.66	32.98	9.06	22.5357
G9940_20579	LOC114110610	1.86	1.6	2.68	3.28	1.61	1.05	4.71	2.39857	5.06	5.23	7.25	3.99	7.27	5.51	5.21	5.64571
G9940_8375	PHB	122.32	125.56	144.69	100.09	139.61	88.56	116.86	119.67	113.61	128.15	125.36	128.46	90.65	111.93	96.84	113.571
G9940_10358	BSG	293.98	338.74	299.97	295.53	264.81	317.7	255.24	295.139	345.11	290.62	230.46	367.91	270.22	235.8	342.89	297.573
G9940_13830	C12H1orf116	16.02	17.95	8.88	13.25	11.92	30.09	9.21	15.3314	19.76	9.38	7.34	11.27	10.38	7.59	19.76	12.2114
G9940_970	AMTN	5.85	4.55	3.35	5.7	5.45	4.22	4.74	4.83714	3.66	4.81	6.21	2.71	5.35	6.6	4.83	4.88143
G9940_5228	TAFA3	0.15	0.23	0.18	0.13	0.27	0.09	0.35	0.2	0.25	0.51	0.33	0.19	0.15	0.31	0.09	0.261429
G9940_20997	LOC114112206	0	0.15	0.05	0.06	0.21	0	0.05	0.0742857	0.15	0.16	0.1	0.28	0	0.16	0.15	0.142857
G9940_18745	NPTXR	1.22	1.02	0.87	0.87	1.49	1.14	0.98	1.08429	1.85	1.39	1.65	1.08	1.24	1.97	2.16	1.62
G9940_15401	EFS	1.67	1.47	0.87	1.65	1.48	1	1.85	1.42714	2.58	1.43	1.66	1.73	2.39	1.57	1.94	1.9
G9940_4446	LRRC14	25.63	31.45	30.75	23.02	32.53	22.87	30.29	28.0771	23.35	26.86	32.73	26.65	30.61	29.34	23.29	27.5471
G9940_12292	C5H19orf71	3	3.55	4.28	4.11	6.4	2.15	4.65	4.02	2.75	3.81	6.57	3.55	4.38	5.09	1.96	4.01571
G9940_4398	LOC101106720	0.05	0	0	0.12	0.17	0	0	0.0485714	0	0.06	0	0.05	0.16	0.11	0	0.0542857
G9940_11841	KCNC3	2.85	2.59	2.44	2.74	3.89	2.19	3.33	2.86143	1.74	2.01	3.88	1.94	2.79	3.85	1.18	2.48429
G9940_9318	FAM78B	1.02	0.8	0.52	0.33	0.57	0.36	0.35	0.564286	0.74	0.52	0.32	0.44	0.53	0.57	0.72	0.548571
G9940_16475	CERS6	7.44	4.72	3.15	5.3	3.69	5.58	4.87	4.96429	6.39	4.74	4.2	4.39	6.42	2.94	5.23	4.90143
G9940_15141	SLC10A1	0.66	0.39	0.37	0.62	0.74	0.56	0.29	0.518571	0.39	0.43	0.77	0.39	0.52	0.67	0.68	0.55
G9940_13681	HAUS2	24.13	14.25	20.9	21.53	24.57	14.98	23.64	20.5714	11.97	16.06	35.84	14.89	17.12	24.3	8.63	18.4014
G9940_23136	ZSCAN22	0.14	0.08	0.09	0.21	0.19	0.08	0.19	0.14	0	0.1	0.09	0.04	0.1	0.04	0.05	0.06
G9940_13782	LZTFL1	13.24	8.05	10.84	10.82	11.61	9.52	9.63	10.53	10	10.27	15.86	7.8	10.58	13.66	6.48	10.6643
G9940_17638	LOC105601990	7.55	5.4	4.58	13.9	9.08	12.72	8.02	8.75	6.22	6.33	10.02	4.75	11.33	17.52	8.97	9.30571
G9940_14718	ZBTB44	22.55	15.88	17.66	19.8	24.84	12.49	22.97	19.4557	13.15	16.4	31.91	13.29	17.92	24.07	7.82	17.7943
G9940_1928	SLTM	53.24	36.11	32.23	54.98	49.23	57.68	44.95	46.9171	32.1	35.19	61.47	30.76	53.26	60.01	34.29	43.8686
G9940_10752	LOC101114850	0	0	0	0	0	0.05	0	0.00714286	0	0	0	0	0	0	0	0
G9940_3694	PEX5L	0.1	0.08	0.04	0.27	0.24	0.06	0.18	0.138571	0.2	0.08	0.25	0.12	0	0.25	0.11	0.144286
G9940_3295	SPHK1	1.44	2.02	1.41	1.32	2.65	1.73	2.24	1.83	1.33	1	2.14	1.54	1.64	1.95	1.44	1.57714
G9940_11423	RPS6KA5	24.01	20.5	26.78	17.85	30.15	12.51	28.08	22.84	19.27	22.4	40.74	19.69	21.42	29.24	14.73	23.9271
G9940_10930	LOC101115073	2.65	1.03	0.43	0	0.73	0.29	0	0.732857	0.02	1.19	0	0.12	0.82	0	0.07	0.317143
G9940_13467	PLAT	20.79	15.91	19.17	38.73	21.08	20.79	19.45	22.2743	36.86	24.67	16.44	31.13	28.47	18.94	38.94	27.9214
G9940_10368	GABRR1	0.06	0.08	0.13	0	0.06	0	0.06	0.0557143	0	0	0	0	0.06	0.13	0	0.0271429
G9940_15839	DHFR	46.88	31.1	39.33	40.09	55.13	20.04	53.85	40.9171	19.08	29.91	88.42	25.14	42.55	70.24	9.01	40.6214
G9940_9845	PRMT3	7.63	3.64	5.45	5.31	6.4	4.4	6.21	5.57714	4.24	4.95	8.22	4.24	5.51	6.61	3.59	5.33714
G9940_2488	SIGIRR	35.18	39.59	24.24	44.41	24.29	46.38	30.71	34.9714	38.94	36.36	22.27	36.51	37.85	23.77	47.47	34.7386
G9940_23583	FGF10	0.86	0.48	0.35	0.68	1.03	0.44	0.28	0.588571	0.88	0.69	0.51	0.6	0.59	0.3	1.31	0.697143
G9940_6411	ZKSCAN5	7.87	8.08	5.43	7.28	7.8	9.16	7.86	7.64	7.05	7.15	8.96	7.12	8.76	7.67	8.08	7.82714
G9940_10535	LOC101114575	0.62	0.39	0.43	0.45	0.63	0.29	0.64	0.492857	0.51	0.25	0.35	0.48	0.48	0.51	0.34	0.417143
G9940_3010	EFCAB14	35.09	42.45	32.24	61.23	40.08	64.52	40.11	45.1029	67.33	40.89	35.22	46.94	53.54	46.4	56.07	49.4843
G9940_21844	ZNRF2	13.85	9.2	11.34	13.71	12.17	13.45	12.39	12.3014	11.41	11.75	13.72	11.47	13.85	13.33	10.37	12.2714
G9940_14116	POLI	5.57	4.52	3.58	7.69	4.07	8.13	5.28	5.54857	4.93	5.57	5.88	3.37	7.59	5.51	6.47	5.61714
G9940_20356	LOC114110100	0	0	0	0	0	0	0	0	0	0	0	0	0	0	0	0
G9940_8285	ADH7	0	0	0	0	0	0	0	0	0	0	0	0	0	0	0	0
G9940_17489	LOC101123559	23.91	24.76	16.81	34.33	23.93	28.13	23.33	25.0286	21.62	27.68	33.05	18.4	28.15	29.3	23.01	25.8871
G9940_13274	MYL10	0	0	0	0	0	0	0	0	0	0	0	0	0	0	0.15	0.0214286
G9940_5997	LRRC14B	0	0	0	0	0	0	0.04	0.00571429	0	0	0.04	0.04	0.04	0	0	0.0171429
G9940_13210	BMS1	26.01	18.65	23.05	24.27	33.08	17.12	28	24.3114	15.94	19.47	34.43	18.51	22.01	31.3	13.86	22.2171
G9940_10075	GALNT5	2.68	1.35	0.89	1.85	1.47	2.8	0.98	1.71714	1.12	1.58	1.21	1.72	1.71	1.04	2.78	1.59429
G9940_6433	LOC101109351	1.19	1.21	0.62	0.27	1.39	1.44	0	0.874286	1.28	0.38	1.19	0.18	0.39	1.91	3.01	1.19143
G9940_10666	LOC101114750	13.45	12.72	7.47	0	7.25	12.83	6.49	8.60143	12	10.7	0.44	8.68	0.44	6.19	7.29	6.53429
G9940_6996	RABIF	63.6	68.75	61.26	55.64	64.64	40.75	71.24	60.84	55.7	61.44	72.91	60.32	68.65	73.38	55.74	64.02
G9940_16702	MPZL3	8.22	7.12	5.68	11.41	6.18	10.64	7.94	8.17	9.24	6.97	6.19	7.95	10.78	6.86	9.44	8.20429
G9940_876	ZIC4	0	0	0	0	0	0	0	0	0	0	0	0	0	0	0	0
G9940_12831	TRMT11	3.36	2.9	2.79	3.37	3.24	3.79	3.77	3.31714	2.36	2.89	3.69	2.62	3.54	4.86	2.74	3.24286
G9940_5157	PQBP1	76.03	83.57	86.02	69.8	84.24	75.03	80.46	79.3071	69.06	73.18	72.1	77.03	74.54	84.45	72.22	74.6543
G9940_1658	CSMD1	0.68	0.19	0.28	0.08	1.06	0.03	0.8	0.445714	0.11	0.2	0.17	0.19	0.16	0.71	0.12	0.237143
G9940_6673	C1H1orf185	0.11	0.21	0.19	0.34	0.22	0.11	0.21	0.198571	0	0.22	0.22	0	0.44	0.33	0.1	0.187143
G9940_19765	PAM16	93.21	124.22	109.63	107.27	96.77	121.51	110.08	108.956	126.23	126.02	101.6	112.75	114.81	85.62	107.08	110.587
G9940_21433	OLIG1	0.1	0	0.09	0.1	0	0.05	0	0.0485714	0.18	0	0.05	0	0.15	0.1	0.23	0.101429
G9940_16740	PET100	60.56	83.66	89.07	70.8	73.17	85.9	67.09	75.75	72.64	78.57	70.55	81.95	72.79	74.44	71.89	74.69
G9940_14591	SAMD7	0	0.15	0	0	0	0	0	0.0214286	0	0	0	0.07	0	0	0	0.01
G9940_7639	PRF1	26.03	13.23	19.2	24.93	15.98	32.79	18.9	21.58	32.7	31.55	20.72	34.26	20.98	17.52	36.7	27.7757
G9940_8103	LOC101111486	0.15	0.31	0.28	0.27	0	0	0.26	0.181429	0.06	0.13	0.26	0.12	0	0.21	0	0.111429
G9940_9954	TBRG4	60.78	68.59	63.91	43.3	73.8	54.32	55.27	59.9957	55.88	63.41	58.94	70.67	56.36	59.03	55.39	59.9543
G9940_6702	PRSS37	0	0	0	0	0	0	0	0	0	0	0	0	0	0	0	0
G9940_345	NFIL3	24.7	16.64	15.6	27.01	20.59	36.2	15.99	22.39	25.36	20.06	15.63	20.21	27.87	12.63	27.05	21.2586
G9940_2554	AMT	23.86	22.46	15.15	21.93	26.64	12.78	22.78	20.8	16.2	19.26	31.16	16.14	25.24	28.55	15.07	21.66
G9940_21984	PNP	42.43	64.47	54.26	30.61	39.15	46.49	32.99	44.3429	59.08	51.23	54.33	61.38	31.31	39.43	15.9	44.6657
G9940_7536	PREP	41.98	39.71	43.5	48.38	46.33	36.26	41.09	42.4643	40.5	48.82	39.65	45.28	39.83	38.72	45.06	42.5514
G9940_15021	ELSPBP1	0	0	0.08	0	0	0	0	0.0114286	0	0	0	0	0	0	0	0
G9940_5418	NDUFB5	81.42	70.61	87.02	73.33	66.68	69.93	75.9	74.9843	80.24	90.46	69.69	85.11	73.16	71.97	70.55	77.3114
G9940_17193	NSMCE4A	68.66	61.91	66.13	64.04	67.48	61.83	69.79	65.6914	55.84	57.89	76.78	60.57	67.61	70.6	52.39	63.0971
G9940_14601	THAP1	9.33	6.57	8.51	9.7	10.54	8.26	9.2	8.87286	6.49	8	11.4	6.94	8.84	10.17	4.63	8.06714
G9940_2518	TMEM184B	34.77	46.04	25.16	38.56	26.87	31.33	35.35	34.0114	44.97	34.66	24.53	42.32	41.1	25.99	54.12	38.2414
G9940_1356	LNPEP	7.48	3.44	4.75	7.96	6.73	3.61	6.22	5.74143	4.39	6.52	8.7	4.81	5.83	6.62	4.39	5.89429
G9940_15189	ENTPD4	26.46	22.51	21.39	27.22	26.99	25.86	25.11	25.0771	22.2	19.84	25.47	21.82	25.3	25.15	21.6	23.0543
G9940_12094	CXXC5	60.28	78.08	70.7	52.19	93.44	35.05	85.79	67.9329	52.18	59.03	84.69	57.42	59	71.49	33.71	59.6457
G9940_20570	LOC114110596	0	0.28	0.26	0.31	0.6	0	0.29	0.248571	0.28	0	0.46	0.27	0.83	1.14	0	0.425714
G9940_19460	COP1	47.27	38	40.08	39.35	54.67	33.98	57.73	44.44	37.08	41.55	68.9	36.67	43.07	64.46	22	44.8186
G9940_13734	IFT172	7.69	5.92	4.44	5.02	4.94	2.96	6.64	5.37286	5.18	5.52	6.67	4.84	5.19	5.45	6.39	5.60571
G9940_3656	LAMB1	22.86	12.71	13.51	24.86	17.23	11.79	16.44	17.0571	23.35	19.04	16.76	15.33	21.64	18.73	30.26	20.73
G9940_11151	UBLCP1	41.96	28.54	37.89	36.39	46.09	34.29	39.83	37.8557	26.05	35.95	57.04	27.06	43.25	54.28	22.08	37.9586
G9940_2826	MCCD1	0.03	0.19	0.06	0.07	0.2	0.07	0.07	0.0985714	0.15	0.23	0	0.09	0.27	0.17	0.1	0.144286
G9940_9107	ZNF214	1.04	0.65	0.64	1.33	0.86	1.43	0.67	0.945714	0.49	0.69	1.12	0.46	0.91	1.24	1.76	0.952857
G9940_19889	LOC114108727	0	0	0.19	0	0.22	0	0	0.0585714	0	0	0.02	0	0.09	0	0	0.0157143
G9940_1301	FADS6	6.54	2.47	6.65	5.11	7.43	2.37	6.15	5.24571	9.17	9.84	2.46	7.99	7.84	11.99	3.28	7.51
G9940_15199	GFPT2	4.97	3.94	2.81	3.92	2.77	1.51	3.96	3.41143	3.65	3.03	5.05	2.25	3.17	4.14	3.71	3.57143
G9940_16588	PVRIG	27.14	34.13	27.38	48.5	18.86	47.97	30.6	33.5114	30.47	24.79	15.18	30.11	34.4	24.95	42.51	28.9157
G9940_12718	GRK3	16.29	11.16	11.62	13.81	15.72	7.59	16.81	13.2857	10.59	10.99	21.89	10.72	13.9	16.91	7.41	13.2014
G9940_21810	LOC114114452	4.2	2.27	2.29	8.01	2.93	6.04	3.08	4.11714	5.14	6.44	3.92	4.03	3.45	3.07	6.58	4.66143
G9940_1205	SH2D4A	19.35	19.75	14.38	20.53	16.01	30.63	16.82	19.6386	23.96	16.06	13.11	20.52	21.21	13.29	27.12	19.3243
G9940_10834	GAMT	112.73	125.09	87.58	78.98	82.21	75.99	92.3	93.5543	113.1	114.03	85.87	97	98.58	73.34	97.57	97.07
G9940_22773	LOC114116989	0	0	0	0	0	0	0	0	0	0	0	0	0	0	0	0
G9940_23769	LOC443313	0	0.4	1.83	0	0	0	3.47	0.814286	2.86	0.96	4.59	0.45	0	0	0	1.26571
G9940_13620	ZGRF1	5.33	2.57	3.43	4.22	5.14	2.57	5.05	4.04429	2.34	3.48	7.14	2.17	4.54	7.42	0.8	3.98429
G9940_11112	PPP4R4	0.23	0.03	0.12	0.27	0.23	0.11	0.17	0.165714	0.13	0.08	0.14	0.08	0.14	0.17	0.1	0.12
G9940_20627	C25H10orf105	0	0	0	0	0.29	0	0	0.0414286	0	0	0	0.26	0	0	0	0.0371429
G9940_6149	RBP1	21.2	15.91	19.23	20.06	13.3	13.55	18.44	17.3843	25.43	20.15	13.62	18.37	24.71	16.88	26.06	20.7457
G9940_3880	VGLL4	45.4	33.41	19.74	26	21.9	26.19	20.86	27.6429	36.86	27.94	22.58	34.33	28.94	20.27	43.96	30.6971
G9940_3341	LOC101105325	0	0	0	0	0	0	0	0	0	0	0	0	0.09	0	0	0.0128571
G9940_11034	NEDD8	154.83	158.78	201.77	146.87	176.84	116.69	179.18	162.137	156.05	170.86	160.9	162.23	143.23	166.92	122.33	154.646
G9940_5671	LOC101108354	3.96	2.25	2.17	2.86	3.65	2.3	3.06	2.89286	2.28	2.55	3.95	1.96	2.24	3.3	2.34	2.66
G9940_6350	EMD	79.32	87.28	85.76	65.97	86.39	61.79	86.21	78.96	66.58	72.73	82.05	76.67	73.5	82.28	63.06	73.8386
G9940_346	PANK2	35.25	21.77	30.17	27.38	32.45	27.38	29.83	29.1757	21.35	21.56	36.04	24.99	26.73	37.37	19.25	26.7557
G9940_6683	UCK2	6.81	5.92	7.14	3.94	6.7	4.81	6	5.90286	5.41	5	5.85	6.16	4.83	5.03	5.96	5.46286
G9940_5896	KIAA0232	16.53	14.25	11.29	18.4	14.1	21.68	14.37	15.8029	18.18	14.94	12.49	14.38	18.3	14.53	20.2	16.1457
G9940_21629	LOC114113908	9.1	4.76	6.86	7.1	9.63	5.17	8.34	7.28	4.91	3.61	11.64	5.08	6.11	7.02	3.78	6.02143
G9940_7796	CHD7	14.01	14.39	12.72	13.78	16.73	10.12	13.93	13.6686	10.32	11.74	14.23	10.89	13.47	15.09	11.7	12.4914
G9940_17146	C3H2orf49	19.36	15.36	18.32	14.15	20.44	10.57	18.44	16.6629	11.1	12.98	23.05	13.2	15.53	20.49	7.9	14.8929
G9940_1512	TRIM23	9.64	6.56	5.88	9.84	7.38	7.72	10.19	8.17286	7.27	7.71	10.75	5.49	9.75	11.03	7.08	8.44
G9940_3895	HOXD1	0	0	0	0.06	0.12	0	0	0.0257143	0	0	0	0	0	0	0.06	0.00857143
G9940_6499	DENND5B	11.52	10.11	8.45	17.26	12.38	15.55	15.43	12.9571	12.49	10.02	14.81	9.14	16.82	13.86	12.06	12.7429
G9940_1567	FOXA2	6.18	3.47	2.46	4.46	2.48	4.46	2.54	3.72143	4.59	2.7	1.93	4.49	3.11	2	6.35	3.59571
G9940_8581	ZNF652	7.91	5.8	6.72	7.28	6.89	6.19	7.75	6.93429	6.76	6.57	11.56	6.84	7.2	8.22	6.27	7.63143
G9940_7802	GID8	47.81	44.9	51.07	37.61	52.88	29.28	49.83	44.7686	36.56	44.2	52.08	44.72	40.41	49.33	31.89	42.7414
G9940_15510	DBT	14.34	9.8	10.22	12.47	11.17	11.07	11.07	11.4486	12.65	10.47	12.92	11.27	13.53	11.93	6.56	11.3329
G9940_9636	GALNT15	5.84	5.78	2.99	5	4.8	3.3	5.43	4.73429	3.83	4.76	4.61	3.15	3.94	6.56	13.23	5.72571
G9940_1794	EFHC2	0.77	0.18	0.58	1.16	0.53	0.15	0.84	0.601429	0.52	0.67	1.53	0.14	0.79	1.21	0.53	0.77
G9940_2585	CATSPER3	1.01	1.2	0.27	0.16	0.64	0.32	0.7	0.614286	0.22	0.63	1.11	0.29	0.64	1.04	0.53	0.637143
G9940_5046	UBE2W	10.76	6.63	7.29	11.58	9.43	9.92	8.02	9.09	7.65	7.29	12.37	7.17	8.14	10.38	7.64	8.66286
G9940_3617	2022-03-06	33.25	26.34	26.32	34.12	31.92	28.88	33.19	30.5743	26.58	28.77	31.96	24.53	34.39	31.64	26.66	29.2186
G9940_12887	LOC101117587	0.04	0.11	0	0.04	0	0.04	0.07	0.0428571	0.07	0.04	0.08	0	0	0.11	0.18	0.0685714
G9940_14331	AGT	9.34	5.27	2.49	5.68	3.46	4.26	2.47	4.71	9.74	3.13	2.29	3.94	4.07	4.23	13.94	5.90571
G9940_13323	EVL	194.1	178.06	138.33	233.37	148.64	219.99	162.42	182.13	193.36	197.11	133.52	184.55	196.75	154.62	310.74	195.807
G9940_1671	PRKAG1	51.72	50.91	54.74	50.7	60.22	50.23	52.55	53.01	46.88	52.13	52.76	56.8	47.7	55.72	42.84	50.69
G9940_9380	PRKAB2	37.97	28.19	23.5	57.07	33.6	58.78	38.66	39.6814	47.47	47.87	28.14	43.33	66.61	37.76	69.72	48.7
G9940_9991	BTF3	324.16	205.56	370.81	183.61	284.4	118.11	316.86	257.644	275.73	233.48	324.77	289.68	225.26	256.68	170.6	253.743
G9940_11793	ZDHHC24	10.52	11.06	8.27	12.14	11.11	11.16	11.32	10.7971	11.25	11.84	11.18	11.5	11.45	10.65	10.63	11.2143
G9940_2938	SGSM2	17	14.07	7.16	12.14	10.28	9.12	11.59	11.6229	11.5	15.21	13.03	16.15	12.09	11.83	15.7	13.6443
G9940_3605	CD34	31.94	30.67	22.11	32.86	26.52	16.5	24.15	26.3929	29.97	22.28	16.16	27.24	29.14	24.94	49.88	28.5157
G9940_1728	TMEM268	8.9	7.99	8.28	9.47	10.44	9.42	6.69	8.74143	8.75	7.95	8.92	8.72	7.1	8.73	8.31	8.35429
G9940_18764	LOC105609617	0.18	0	0	0	0	0	0	0.0257143	0.17	0.18	0	0	0	0	0	0.05
G9940_6897	PHC2	78.59	86.4	91.92	66.37	104.16	53.47	83.56	80.6386	71.1	73.47	88.88	78.42	70.67	82.71	60.37	75.0886
G9940_6894	LOC101109939	0	0	0	0.36	0.12	0.12	0.11	0.101429	0.32	0.23	0.23	0.11	0	0	0	0.127143
G9940_17608	LOC105601887	0.1	0.13	0.06	0.14	0.1	0.16	0.16	0.121429	0.1	0.12	0.16	0.1	0.18	0.14	0.11	0.13
G9940_3232	TGM3	0.19	0.66	0.47	0.16	0.16	0.35	0.49	0.354286	0.79	0.39	0.97	0.32	0.04	0.16	0.59	0.465714
G9940_14193	MRPL9	71.26	65.92	72.26	74.29	71.1	54.57	66.9	68.0429	60.1	70.72	62.65	55.34	73.1	66.31	51.97	62.8843
G9940_5156	DUSP21	0	0	0	0	0	0	0	0	0	0	0	0	0	0	0	0
G9940_7040	LOC101110131	1.5	1.11	1.79	2.46	1.08	3.21	1.54	1.81286	1.81	1.84	1.3	1.41	1.64	0.97	1.44	1.48714
G9940_3545	SDHAF1	14.36	18.92	18.79	21.07	19.36	19.22	15.27	18.1414	16.87	20.95	18.55	20.6	20.79	14.77	15.09	18.2314
G9940_12173	MAG	1.31	0.86	0.37	0.49	0.83	0.64	0.76	0.751429	1.24	0.71	0.23	1.85	0.17	0.44	3.06	1.1
G9940_21808	LOC114114442	0	0	0	0	0	0	0.11	0.0157143	0	0	0.23	0.11	0	0.12	0	0.0657143
G9940_14260	LRCH3	22.56	12.7	13.9	20.85	20.44	17.01	19.19	18.0929	13.55	15.56	22.84	14.41	21.91	21.42	14.59	17.7543
G9940_12957	WDHD1	15.44	8.2	15.61	11.89	17.98	6.99	15.85	13.1371	7.61	11.24	21.64	9.75	13.95	19.19	4.11	12.4986
G9940_1215	ZBTB40	27.3	27.14	26.64	26.32	29.27	16.89	27.91	25.9243	25.88	27.02	34.12	26.04	24.54	28.59	20.31	26.6429
G9940_17323	TRAP1	32.98	36.91	37.09	24.34	42.67	19.73	33.44	32.4514	26.91	33.92	42.08	41.19	25.35	33.76	23.17	32.34
G9940_4774	FIGNL1	11.07	9.03	12.08	9.65	12.93	6.69	11.55	10.4286	6.88	9.9	14.66	10.74	9.36	12.55	5.14	9.89
G9940_14726	CCL21	167.19	146.72	120.44	64.85	63.82	55.94	101.93	102.984	109.89	91.1	88.59	78.86	61.92	89.57	247.43	109.623
G9940_5672	CHMP1B	73.11	75.08	66.98	90.14	76.4	104.78	75.84	80.3329	87.58	75.14	61.61	80.4	89.36	70.19	85.02	78.4714
G9940_15179	NDST2	27.44	26.8	22.48	19.5	24.57	17.54	27.91	23.7486	23.45	25.84	30.03	26.7	26.55	25.46	23.97	26
G9940_23834	IFNG	4.1	0.64	2.1	5.19	1.09	8.33	1.32	3.25286	2.5	1.76	1.49	2.22	2.18	1.64	3.33	2.16
G9940_6290	TMEM106C	35.71	34.3	30.08	27.29	45.09	21.38	27.45	31.6143	26.44	27.79	23.54	29.3	25.54	23.5	22.99	25.5857
G9940_9627	CHKA	38.77	38.57	37.79	66.51	53.96	96.21	48.27	54.2971	42.79	35.03	35.74	35.24	54.54	54.52	42.44	42.9
G9940_4272	CIITA	44.36	55.64	58.9	32.55	65.05	20.41	61.38	48.3271	32.98	38.89	64.95	37.43	38.23	54.67	16.41	40.5086
G9940_20373	INS	0	0	0	0.38	0	0	0	0.0542857	0	0.36	0.36	0	0	0	0.68	0.2
G9940_6872	MMAA	14.36	14.95	11.23	18.41	11.58	23.84	15.92	15.7557	18.17	16.91	11.2	21.03	25.49	11.49	18.34	17.5186
G9940_9735	TAFA2	0.28	0.19	0.6	0.04	0.37	0.2	0.36	0.291429	0.11	0.33	0.29	0.19	0	0.7	0.39	0.287143
G9940_17154	LOC101123120	0.24	0.04	0.14	0.08	0.04	0.04	0.12	0.1	0.12	0.13	0.17	0	0.11	0.09	0.28	0.128571
G9940_23767	CATHL3	0	0	0	0	0	0	0	0	0	0	0	0	0	0	0	0
G9940_10176	LPAR6	22.32	17.39	16.93	62.11	15.87	66.09	23.44	32.0214	31.44	29.38	27.28	23.88	47.45	35.7	38.48	33.3729
G9940_9280	CBLN3	3.34	4.65	3.35	9.01	4.41	8.75	4.46	5.42429	4.37	4.49	3.96	4.41	8.65	4.39	5.09	5.05143
G9940_8018	ZFP90	8.6	5.52	3.92	9.75	6.32	11.02	7.56	7.52714	6.25	5.73	8.68	6.38	9.88	8.92	5.51	7.33571
G9940_14094	UNC13D	24.21	23.78	25.61	23.45	20.53	14.81	26.38	22.6814	20.5	25.25	25.34	25.45	23.96	26.06	21.15	23.9586
G9940_16578	LOC101122394	0	0	0	0	0	0	0	0	0	0	0	0	0	0	0	0
G9940_3796	ALOX12B	0	0.04	0	0.09	0.04	0.04	0.04	0.0357143	0.08	0.04	0	0.12	0	0	0.16	0.0571429
G9940_8175	REXO2	49.83	46.34	54.63	46.84	57.63	40.72	45.83	48.8314	46.09	50.84	54.43	49.16	41.05	50.68	40.64	47.5557
G9940_19475	LOC106990128	0.23	0	0	0.12	0.17	0	0	0.0742857	0	0.03	0	0	0	0	0	0.00428571
G9940_6838	2022-09-10	9.75	5.98	4.86	6.44	6.18	4.51	6.17	6.27	8.91	6.96	8.17	4.6	6.9	6.85	10.91	7.61429
G9940_12370	PTPRK	14.62	9.68	5.88	12.33	10.73	12.17	8.3	10.53	10.5	9.65	9.06	10.64	11.72	8.9	14.07	10.6486
G9940_16806	BBS10	6.8	4.55	5.48	5.62	5.8	4.54	7.04	5.69	3.3	5.77	11.5	4.22	5.88	10.47	2.76	6.27143
G9940_7654	CNNM4	22.84	40.23	18.81	42.08	24.29	46.47	35.07	32.8271	47.62	39.87	18.86	43.99	41.95	28.36	53.39	39.1486
G9940_28	TYMS	137.68	108.23	186.24	90.25	172.41	53.26	164.74	130.401	75.27	118.55	181.6	136.1	99.56	147.9	36.04	113.574
G9940_23962	SLC5A1	44.78	116.2	52.19	206.63	144.75	244.06	107.28	130.841	216.08	152.72	47.88	190.44	214.08	90.37	172.9	154.924
G9940_2496	LOC101104199	7.55	1.33	1.75	1.32	5.49	0.97	5.74	3.45	1.32	4.33	7.85	1.95	3	5.29	3.88	3.94571
G9940_11434	LOC101115729	1.54	1.63	0.71	1.4	1.79	0.67	1.06	1.25714	1.28	1.58	1.61	1.54	0.93	1.33	1.35	1.37429
G9940_6261	DTX1	118.31	147.79	186.78	102.07	212.92	62.28	162.37	141.789	90.67	109.19	179.68	125.65	106.8	179.32	28.97	117.183
G9940_6418	MPP4	0	0.22	0	0.14	0.41	0	0.09	0.122857	0	0.23	0	0	0	0.09	0	0.0457143
G9940_17	EIF4A2	483.73	376.05	349.33	589.05	455.88	595.53	483.72	476.184	473.75	565.36	499.74	364.7	533.39	455.48	429.3	474.531
G9940_3929	ZC3H12C	2.53	1.27	0.92	1.9	1.57	1.65	1.43	1.61	1.24	1.24	1.76	1.14	1.61	1.84	1.43	1.46571
G9940_13873	LIMA1	67.53	67.11	43.36	94.19	57.31	122.76	75.43	75.3843	80.68	76.01	33.35	75.19	115.52	52.73	77.73	73.03
G9940_7005	LOC101110088	0	0	0	0	0	0.73	0	0.104286	0	0	0.05	0	0.05	0	0	0.0142857
G9940_1974	DUSP4	5.3	5.01	4.19	6.69	3.58	6	2.8	4.79571	3.36	5.1	3.12	5.3	5.35	2.96	7	4.59857
G9940_12695	CCSER1	5.61	2.79	2.58	5.63	3.86	6.49	3.26	4.31714	5.07	5.22	2.08	3.19	5.31	2.69	5.74	4.18571
G9940_13180	INTS7	28.86	26.02	30.48	22.49	32.45	16.19	30.43	26.7029	19.86	24.09	34.62	26.3	23.49	27.31	15.14	24.4014
G9940_15095	SLC43A1	17.87	16.93	8.28	13.3	9.3	12.57	9.59	12.5486	14.89	10.11	11	13.03	15.76	12.72	24.61	14.5886
G9940_23699	SLC15A1	12.08	165.91	41.67	318.22	138.26	323.95	251.94	178.861	240.67	148.07	49.21	163.03	327.12	168.72	305.16	200.283
G9940_10183	TMEM230	56.36	47.26	59.14	59.39	57.51	54.62	56.42	55.8143	50.26	61.64	52.59	58.61	57.93	56.5	54.85	56.0543
G9940_1912	ATP6AP2	88.39	61.72	72.51	102.4	87.29	94.69	88.5	85.0714	75.2	74.37	71.38	74.77	84.47	81.73	79.06	77.2829
G9940_75	SLIT2	1.87	0.93	1.22	0.7	1.34	0.41	1.22	1.09857	1.14	1.08	2.13	0.91	0.88	2.34	2.51	1.57
G9940_22950	LOC114117569	0	0.02	0	0.05	0	0	0.01	0.0114286	0	0.05	0.12	0	0.02	0.07	0	0.0371429
G9940_2997	SLN	0.26	0	0.12	0.14	0.41	0.4	0	0.19	0.25	0.27	0.13	0.12	0	0	0.13	0.128571
G9940_13710	LOC101118647	58.22	66.78	83.14	49.15	77.36	39.24	71.76	63.6643	55.56	69.47	84.43	78.86	53.27	75.9	33.1	64.37
G9940_15127	LOC101120481	28.7	33.43	36.14	43.52	43.99	73.92	43.16	43.2657	43.48	34.95	34.16	35.22	59.45	39.12	38.55	40.7043
G9940_13859	POLR2J	104.34	101.47	137.28	89.17	139.3	81.07	111.92	109.221	88.48	108.12	137.19	114.57	96.53	127.06	68.16	105.73
G9940_23394	LOC114118505	4.74	2.48	2.61	2.05	3.31	4.79	3.04	3.28857	4.51	2.57	1.54	4.04	2.99	1.7	4.62	3.13857
G9940_1043	LSR	55.14	64.1	35.87	66.02	48.69	102.13	47.68	59.9471	69.71	47.38	26.77	59.47	58.74	36.15	83.58	54.5429
G9940_3391	GPR82	4.29	1.54	1.43	5.77	2.5	5.13	2.82	3.35429	3.41	3.65	1.72	1.96	3.29	2.55	4.59	3.02429
G9940_15001	LOC101120326	82.63	82.68	164.01	47.17	129.24	44.41	73.21	89.05	110.83	182.49	133.13	98.84	46.7	67.1	93.43	104.646
G9940_10964	MPND	21.06	25.87	22.54	25.54	29.01	25.61	27.85	25.3543	25.27	27.14	25.17	23.52	26.33	23.87	23.29	24.9414
G9940_5956	ZNF638	32.73	17.66	14.99	38	28.83	29.56	25.76	26.79	20.72	22.59	43.59	17.47	32.85	38.03	20.06	27.9014
G9940_12523	TXNRD3	6.84	10.78	6.7	9.25	5.66	7.63	9.5	8.05143	11.18	6.3	5.84	8.46	8.53	7.35	8.67	8.04714
G9940_2503	IMP4	50.95	54.47	58.1	40.9	61.36	34.99	51.92	50.3843	43.09	48.15	56.7	55.81	41.73	49.85	37.76	47.5843
G9940_9091	NALCN	0.16	0.17	0.11	0	0.09	0.12	0.06	0.101429	0.08	0.15	0.09	0.05	0.12	0.3	0.22	0.144286
G9940_3267	EIF4G3	30.15	21.57	20.99	31.56	35.23	26.02	28.03	27.65	23.25	25.46	38.63	25.51	25.62	37.47	20.96	28.1286
G9940_6787	ZBTB1	22.74	12.88	12.83	24.77	23.75	14.64	19.38	18.7129	13.89	15.24	34.71	12.95	21.85	27.17	9.48	19.3271
G9940_2781	HTATSF1	37.23	26.85	32.43	35.88	40.38	28.32	37.81	34.1286	23.81	31.07	48.51	25.66	34.3	43.32	23.94	32.9443
G9940_2744	RETREG3	68.16	68.96	66.97	68.86	73.82	59.1	67.94	67.6871	67.38	68.72	75.48	68.13	67.77	70.59	64.76	68.9757
G9940_13408	LOC101118248	6.81	6.49	7.78	6.81	8.69	6.32	7.43	7.19	5.54	8.33	8.11	7.26	7.57	7.62	6.38	7.25857
G9940_14569	SERGEF	15.04	15.46	14.97	9.68	13.94	9.02	14.27	13.1971	11.5	10.22	11.03	8.51	11.47	14.16	9.74	10.9471
G9940_13628	SLC38A10	53.42	54.86	52.96	54.89	53.24	48.06	48.56	52.2843	54.26	51.56	48.12	55.24	53.14	48.57	53.34	52.0329
G9940_3421	IRF8	169.35	177.97	197.3	163.56	200.3	122.84	190.11	174.49	167.95	178.78	199.92	192.49	172.95	158.97	141.41	173.21
G9940_10705	LOC101114795	0	0	0	0	0	0	0	0	0	0	0	0	0	0	0	0
[truncated: 18,008 more rows]
