# Supplementary material for: An integrated transcriptome and microbial community analysis reveals potential mechanisms for increased immune responses when replacing silybum marianum meal with soybean meal in growing lambs
Source: Front Microbiol. 2023 Mar 2;14:1093129. doi: 10.3389/fmicb.2023.1093129 (PMC10018209; doi:10.3389/fmicb.2023.1093129)
Supplement: Supplementary file 3 [file Table_3.XLSX]

## Sheet: Sheet1 
Gene ID	Gene Symbol	Type	RANK IN GENE LIST	RANK METRIC SCORE	RUNNING ES	CORE ENRICHMENT
101101931	'GMDS'	mRNA	1596	0.370245	0.451284	Yes
101102764	'GMPPB'	mRNA	133	0.716296	0.132334	Yes
101103393	'PMM1'	mRNA	1177	0.422014	0.36057	Yes
101105711	'PMM2'	mRNA	1286	0.40744	0.393862	Yes
101106378	'TKFC'	mRNA	2603	0.273308	0.600702	Yes
101107621	'PFKFB3'	mRNA	2407	0.291496	0.531652	Yes
101107690	'HK2'	mRNA	2280	0.30395	0.510454	Yes
101107901	'MPI'	mRNA	1352	0.400705	0.42882	Yes
101108565	'TPI1'	mRNA	1115	0.430386	0.323352	Yes
101110626	'PFKFB4'	mRNA	394	0.589825	0.174955	Yes
101113460	'LOC101113460'	mRNA	2571	0.276578	0.576142	Yes
101114115	'TSTA3'	mRNA	583	0.527722	0.215488	Yes
101114636	'FUK'	mRNA	1635	0.365729	0.484337	Yes
101117823	'GMPPA'	mRNA	2004	0.328477	0.496072	Yes
101119209	'HK3'	mRNA	2562	0.277806	0.550031	Yes
443085	'ALDOA'	mRNA	618	0.521125	0.263669	Yes
443164	'PFKL'	mRNA	112	0.736679	0.0646715	Yes
443440	'ALDOB'	mRNA	874	0.468902	0.294955	Yes
100036759	'HK1'	mRNA	4734	0.124456	0.511033	No
101104113	'ENOSF1'	mRNA	14142	-0.32249	0.139525	No
101105422	'ALDOC'	mRNA	4575	0.133968	0.507585	No
101107841	'HKDC1'	mRNA	8736	-0.0662828	0.312395	No
101108592	'PFKP'	mRNA	11793	-0.212288	0.209553	No
101112723	'TIGAR'	mRNA	8984	-0.0765954	0.312983	No
101113198	'FBP1'	mRNA	6950	0.0104808	0.402007	No
101113479	'KHK'	mRNA	9089	-0.0815472	0.315217	No
101115280	'SORD'	mRNA	5307	0.0938608	0.489286	No
101116538	'PFKFB1'	mRNA	12835	-0.262761	0.178797	No
101119324	'PFKFB2'	mRNA	8749	-0.067366	0.318214	No
101120824	'AKR1B1'	mRNA	15408	-0.385133	0.108469	No
105601872	'FPGT'	mRNA	18313	-0.674355	0.0170439	No
443489	'PFKM'	mRNA	11549	-0.200503	0.202246	No

## Sheet: Sheet2
Gene ID	Gene Symbol	Type	RANK IN GENE LIST	RANK METRIC SCORE	RUNNING ES	CORE ENRICHMENT
100101231	'COL3A1'	mRNA	1335	0.343587	0.536068	Yes
101103258	'FOXF1'	mRNA	430	0.49439	0.276992	Yes
101104413	'MYOCD'	mRNA	45	0.739992	0.122038	Yes
101105839	'MIXL1'	mRNA	1933	0.283473	0.759964	Yes
101109908	'DCHS1'	mRNA	1118	0.370919	0.366808	Yes
101110636	'NKX2-3'	mRNA	1644	0.308671	0.67651	Yes
101120306	'NKX2-6'	mRNA	1626	0.31019	0.625512	Yes
101123237	'FAT4'	mRNA	1072	0.376854	0.306811	Yes
443190	'HRH2'	mRNA	264	0.546604	0.202517	Yes
554253	'NKX2-2'	mRNA	1609	0.311836	0.574207	Yes
780493	'SMO'	mRNA	1711	0.302292	0.723873	Yes
780504	'KIT'	mRNA	1140	0.368146	0.427594	Yes
780518	'CLMP'	mRNA	1194	0.361774	0.485635	Yes
100144755	'RB1'	mRNA	17255	-0.206742	0.098394	No
101109181	'CHD8'	mRNA	11185	-0.0398962	0.369479	No
101110791	'LGR4'	mRNA	12590	-0.0688605	0.307612	No
101112106	'CLDN18'	mRNA	3436	0.184781	0.712456	No
101112600	'PDGFC'	mRNA	7242	0.0483813	0.568977	No
101116426	'ALX4'	mRNA	5467	0.10053	0.653641	No
443074	'FGF10'	mRNA	3525	0.180977	0.738275	No

## Sheet: Sheet3
Gene ID	Gene Symbol	Type	RANK IN GENE LIST	RANK METRIC SCORE	RUNNING ES	CORE ENRICHMENT
443318	'IGF1'	mRNA	4630	0.131948	0.478999	Yes
101109912	'CARTPT'	mRNA	4588	0.133549	0.47481	Yes
100169940	'ADRA1A'	mRNA	4522	0.136851	0.471806	Yes
101108447	'IQGAP3'	mRNA	4453	0.139473	0.468801	Yes
101105763	'DHX33'	mRNA	4325	0.144908	0.468772	Yes
554324	'FGFR3'	mRNA	4274	0.146915	0.464433	Yes
100135695	'PSAP'	mRNA	3595	0.177354	0.46285	Yes
443431	'INSR'	mRNA	4230	0.14936	0.45963	Yes
101107437	'GPR37'	mRNA	3976	0.160179	0.458376	Yes
101110180	'LIF'	mRNA	3552	0.179928	0.45653	Yes
100913168	GDF15'	mRNA	4160	0.152271	0.456076	Yes
101116684	'TDGF1'	mRNA	3949	0.161219	0.452041	Yes
443074	'FGF10'	mRNA	3525	0.180977	0.449246	Yes
443545	'PDGFB'	mRNA	3444	0.184532	0.44475	Yes
443346	'LPAR1'	mRNA	3426	0.185203	0.436771	Yes
101115666	'AVPI1'	mRNA	3169	0.198887	0.432182	Yes
101114583	'RYK'	mRNA	3350	0.189073	0.431809	Yes
101122943	'TAB1'	mRNA	3086	0.203304	0.42693	Yes
101113847	'SHC2'	mRNA	3036	0.205481	0.419731	Yes
101105929	'ALOX12B'	mRNA	2739	0.225075	0.415283	Yes
101114278	'PELI2'	mRNA	2973	0.209588	0.41311	Yes
100170320	'ADRB2'	mRNA	2690	0.227795	0.406985	Yes
443470	'IGFBP4'	mRNA	2662	0.229548	0.397451	Yes
780507	'FGFR1'	mRNA	2552	0.236852	0.392144	Yes
101113286	'CDON'	mRNA	2411	0.245528	0.388117	Yes
442996	'GHRL'	mRNA	2065	0.27282	0.382506	Yes
101115002	'SORBS3'	mRNA	1873	0.288682	0.379431	Yes
101119787	'RET'	mRNA	2383	0.247314	0.37773	Yes
101117247	'FLT4'	mRNA	1847	0.290968	0.366864	Yes
443502	BMP4'	mRNA	1690	0.303466	0.361075	Yes
101105108	'CSPG4'	mRNA	1660	0.306674	0.348008	Yes
101113803	'GFRAL'	mRNA	1655	0.307808	0.333473	Yes
101115622	'C1QTNF2'	mRNA	1264	0.353895	0.324118	Yes
443325	'IGF2'	mRNA	1605	0.312096	0.321248	Yes
780504	'KIT'	mRNA	1140	0.368146	0.313569	Yes
443087	'KDR'	mRNA	1033	0.381253	0.301441	Yes
101121032	'DOK5'	mRNA	961	0.390549	0.286842	Yes
443548	'FGFR2'	mRNA	950	0.391613	0.268588	Yes
443088	'FLT1'	mRNA	946	0.392585	0.249916	Yes
100126571	'CAV2'	mRNA	914	0.397373	0.232669	Yes
101105703	'PLCE1'	mRNA	913	0.39752	0.213561	Yes
100187551	'IGFBP6'	mRNA	822	0.415138	0.199179	Yes
101110563	'SOX2'	mRNA	678	0.439774	0.186736	Yes
443509	'CD4'	mRNA	459	0.484579	0.177053	Yes
101119601	'THPO'	mRNA	376	0.511946	0.158064	Yes
443306	'FGF2'	mRNA	233	0.559266	0.140914	Yes
100294559	'ADRB3'	mRNA	220	0.565331	0.114653	Yes
101103842	'P2RX7'	mRNA	179	0.58799	0.0895727	Yes
101114094	'ALK'	mRNA	63	0.705818	0.0673464	Yes
101114869	'ADRA1B'	mRNA	37	0.762581	0.0347224	Yes
101119037	'MAPK8IP2'	mRNA	4932	0.120233	0.474923	No
101110314	'PRKCE'	mRNA	4864	0.12304	0.472664	No
100170317	'ADRA2A'	mRNA	5203	0.109993	0.466015	No
101116590	'JCAD'	mRNA	5709	0.0930202	0.443935	No
101120601	'MMP8'	mRNA	5927	0.085413	0.436633	No
101117418	'WWC1'	mRNA	6255	0.0753033	0.42306	No
443101	'GRM1'	mRNA	6698	0.0629941	0.402849	No
101115047	'MAP2K6'	mRNA	6786	0.060241	0.401172	No
101105757	'F2R'	mRNA	7323	0.0464753	0.377533	No
101115486	'LOC101115486'	mRNA	7305	0.0469231	0.376192	No
101105624	'EFNA1'	mRNA	7827	0.0330105	0.352673	No
443534	'LEP'	mRNA	8103	0.0265634	0.339491	No
101110413	'LAMTOR3'	mRNA	8181	0.0246321	0.336627	No
101102424	'ZNF622'	mRNA	8310	0.0217874	0.330944	No
554326	'TGFBR1'	mRNA	8631	0.0143157	0.314807	No
101102468	'FRS2'	mRNA	8684	0.0129632	0.312697	No
443075	'HGF'	mRNA	8806	0.0105016	0.30684	No
443540	'TNF'	mRNA	8836	0.00983149	0.305787	No
100294600	'CTNNB1'	mRNA	9062	0.00491458	0.294193	No
101119502	'LAMTOR1'	mRNA	9484	-0.00274262	0.27219	No
101109266	'GSDME'	mRNA	9537	-0.00404453	0.26965	No
114110564	'PDGFA'	mRNA	9566	-0.00477828	0.268408	No
101102081	'DOK4'	mRNA	9574	-0.00494352	0.268277	No
101120573	'GADD45B'	mRNA	9734	-0.00896171	0.260348	No
101107722	'CDK10'	mRNA	9867	-0.0119387	0.253982	No
101117721	'TAOK2'	mRNA	9890	-0.0123867	0.253421	No
101119427	'GRM4'	mRNA	10062	-0.0164788	0.245222	No
101102442	'ROCK1'	mRNA	10091	-0.0170084	0.244567	No
101104610	'IQGAP1'	mRNA	10299	-0.0208037	0.234684	No
101114158	'TRAF7'	mRNA	10507	-0.0255993	0.225031	No
101102917	'PTPRC'	mRNA	10803	-0.0318229	0.21105	No
101117276	'MADD'	mRNA	11263	-0.0416702	0.18892	No
100307046	'PRDX2'	mRNA	11326	-0.0431111	0.187733	No
100270717	'SOD1'	mRNA	11527	-0.0469558	0.179475	No
101122097	'DAB2IP'	mRNA	11692	-0.0503772	0.173275	No
101108467	'DNAJC27'	mRNA	11888	-0.0543919	0.168278	No
101103190	'RAF1'	mRNA	11858	-0.0538355	0.167188	No
101117520	'PDE6G'	mRNA	11984	-0.0564199	0.165996	No
101112874	'FCRL3'	mRNA	12050	-0.0579432	0.165365	No
100170321	'CDH2'	mRNA	12323	-0.0636213	0.160242	No
101122126	'PLCG2'	mRNA	12302	-0.0630898	0.158234	No
101102810	'NDST1'	mRNA	12254	-0.0619894	0.157672	No
101105813	'PDE6H'	mRNA	12828	-0.0741002	0.144447	No
101121018	'MAP3K5'	mRNA	12813	-0.0736641	0.14162	No
101117688	'BMP2'	mRNA	12760	-0.0726728	0.140812	No
101103240	'BNIP2'	mRNA	13021	-0.0785468	0.138128	No
443406	'IL6'	mRNA	13107	-0.0803871	0.137525	No
101113848	'MYDGF'	mRNA	13240	-0.0835898	0.134603	No
101121575	'LAPTM5'	mRNA	13436	-0.0882549	0.128594	No
101113548	'SHC1'	mRNA	13654	-0.0929158	0.121652	No
101122360	'BANK1'	mRNA	14062	-0.101684	0.11003	No
101123635	'MAP2K1'	mRNA	14015	-0.100569	0.10756	No
494547	'TLR9'	mRNA	14562	-0.11366	0.0892586	No
101110293	'MAPK8IP3'	mRNA	15188	-0.129849	0.0748488	No
101111138	'LPAR3'	mRNA	15453	-0.137123	0.0740934	No
101104357	'HRAS'	mRNA	14968	-0.123975	0.0739253	No
101109284	'TMEM106A'	mRNA	15107	-0.127737	0.0728115	No
101121673	'EIF2AK2'	mRNA	15359	-0.134753	0.0723899	No
101102913	'SPAG9'	mRNA	16139	-0.160194	0.0681573	No
101105303	'SYK'	mRNA	16064	-0.157637	0.0643453	No
101108243	'INAVA'	mRNA	15948	-0.153623	0.0628121	No
100034667	'NOX1'	mRNA	15877	-0.150849	0.0591059	No
101122959	'MAP2K3'	mRNA	17286	-0.208964	0.0179495	No
101122177	'EPHA8'	mRNA	18326	-0.297797	0.0160254	No
101102792	'CDC42'	mRNA	17669	-0.233086	0.00907201	No
101113104	'CHRNA7'	mRNA	19027	-0.551347	0.00573102	No
101122202	'C1QTNF1'	mRNA	18275	-0.291725	0.00433511	No
101106808	'BCAR3'	mRNA	18086	-0.270226	0.000193	No

## Sheet: Sheet4
Gene ID	Gene Symbol	Type	RANK IN GENE LIST	RANK METRIC SCORE	RUNNING ES	CORE ENRICHMENT
101101939	'BTRC'	mRNA	2409	0.245567	0.554319	Yes
101109745	'WNT5A'	mRNA	1471	0.326618	0.280626	Yes
101115754	'HSPB1'	mRNA	1804	0.294172	0.379431	Yes
443038	'CAPN3'	mRNA	195	0.578695	0.218328	Yes
497271	'ANGPT1'	mRNA	2008	0.277162	0.478265	Yes
100135450	'SQSTM1'	mRNA	10758	-0.0308287	0.247283	No
101106266	'F2RL1'	mRNA	11886	-0.0543888	0.229764	No
101106964	'SPHK2'	mRNA	14776	-0.119478	0.228033	No
101107132	'TRAF6'	mRNA	4603	0.132933	0.492118	No
101107698	'WDR83'	mRNA	14464	-0.111037	0.197117	No
101109216	'FAH'	mRNA	7520	0.0412333	0.400421	No
101114817	'ZFAND6'	mRNA	13264	-0.0842389	0.215978	No
101117211	'PDPK1'	mRNA	9253	2.51696e-08	0.31377	No
101117610	'NLRP12'	mRNA	5126	0.112632	0.509295	No
101122097	'DAB2IP'	mRNA	11692	-0.0503772	0.21838	No
101122126	'PLCG2'	mRNA	12302	-0.0630898	0.232974	No
443540	'TNF'	mRNA	8836	0.00983149	0.335528	No
