# Supplementary material for: An integrated transcriptome and microbial community analysis reveals potential mechanisms for increased immune responses when replacing silybum marianum meal with soybean meal in growing lambs
Source: Front Microbiol. 2023 Mar 2;14:1093129. doi: 10.3389/fmicb.2023.1093129 (PMC10018209; doi:10.3389/fmicb.2023.1093129)
Supplement: Supplementary file 4 [file Table_4.XLSX]

## Sheet: rumen
st_gene_id	gene_symbol	diffexp_log2fc_CON-vs-SIL	diffexp_deseq2_qvalue_CON-vs-SIL	diffexp_deseq2_pvalue_CON-vs-SIL	A1	A2	A3	A4	A5	A6	A7	B1	B2	B3	B4	B5	B6	B7	gene_kegg_k_id	rna_chr_ucsc	cog	eggnog	go_c	go_f	go_p	interpro	kegg_disease	kegg_module	kegg_pathway	kegg_reaction	pfam	reactome
G9940_22274	LOC114115660	-0.564228	0.0185539	2.98951e-06	3.71809	3.68145	4.16511	4.02148	3.85997	3.99186	3.926	2.99639	3.62644	2.94673	3.65992	3.36597	3.0072	3.28392	NA	NA	NA	ENOG410XRVF///NA+++KOG0774///Pre-B-cell leukemia homeobox	NA	NA	NA	NA	NA	NA	NA	NA	PF00046///Homeodomain+++PF03792///PBC domain	NA
G9940_23962	SLC5A1	0.803314	0.0437925	1.41122e-05	3.32048	3.78555	4.17393	4.04527	3.54102	3.39506	3.35332	3.42626	5.01167	4.16269	4.76871	4.58916	3.77294	4.21101	K14158	NA	NA	COG4146///solute carrier family 5 (sodium glucose cotransporter), member+++ENOG410IP49///NA	GO:0016020///membrane+++GO:0016021///integral component of membrane	GO:0005412///glucose:sodium symporter activity+++GO:0015293///symporter activity+++GO:0022857///transmembrane transporter activity	GO:0006811///ion transport+++GO:0006814///sodium ion transport+++GO:0008643///carbohydrate transport+++GO:0055085///transmembrane transport+++GO:1904659///glucose transmembrane transport	IPR001734///Sodium/solute symporter+++IPR018212///Sodium/solute symporter, conserved site+++IPR038377///Sodium/glucose symporter superfamily	H01261///Congenital glucose-galactose malabsorption	NA	04973///Carbohydrate digestion and absorption+++04976///Bile secretion+++04978///Mineral absorption	NA	PF00474///Sodium:solute symporter family	NA
G9940_16389	LOC101122148	22.4601	9.26057e-10	4.97372e-14	0	0	0	0	0	0	0	3.86888	3.904	0	0	0	0	0	K11251	NA	NA	COG5262///histone h2a+++KOG1756///histone h2a	NA	NA	NA	NA	NA	NA	04217///Necroptosis+++05034///Alcoholism+++05322///Systemic lupus erythematosus	NA	PF00125///Core histone H2A/H2B/H3/H4+++PF16211///C-terminus of histone H2A	R-RNO-212300///PRC2 methylates histones and DNA+++R-RNO-2299718///Condensation of Prophase Chromosomes+++R-RNO-2559580///Oxidative Stress Induced Senescence+++R-RNO-2559582///Senescence-Associated Secretory Phenotype (SASP)+++R-RNO-2559586///DNA Damage/Telomere Stress Induced Senescence+++R-RNO-427359///SIRT1 negatively regulates rRNA expression+++R-RNO-427413///NoRC negatively regulates rRNA exp…
G9940_7019	CRTAC1	1.70324	0.04067	1.09216e-05	2.58736	0.831877	1.9486	1.50589	1.26303	1.70044	1.53107	2.1375	2.9222	2.44095	2.91073	2.60644	3.04789	4.07639	NA	NA	NA	ENOG410IHAW///NA+++ENOG410ZVH2///NA	GO:0030426///growth cone	GO:0005509///calcium ion binding	GO:0007413///axonal fasciculation+++GO:0021772///olfactory bulb development+++GO:1900121///negative regulation of receptor binding	NA	NA	NA	NA	NA	PF07593///ASPIC and UnbV+++PF07645///Calcium-binding EGF domain	NA
G9940_18261	LOC105605823	1.44484	0.00173492	1.86361e-07	0.941106	0.925999	0.970854	0.871844	0.62293	0.565597	0.910733	1.58015	1.76129	1.58496	2.10769	1.38405	1.63691	1.65992	NA	NA	NA	ENOG410IFE1///NA+++ENOG410YR1P///NA	NA	NA	NA	NA	H00604///Deafness, autosomal dominant	NA	NA	NA	PF07686///Immunoglobulin V-set domain+++PF13895///Immunoglobulin domain	R-HSA-1566977///Fibronectin matrix formation+++R-HSA-202733///Cell surface interactions at the vascular wall+++R-HSA-6798695///Neutrophil degranulation
G9940_8679	ALKAL2	1.68296	0.0282254	6.06378e-06	0.464668	0.678072	1.32769	0.641546	0.594549	0.678072	0.505891	1.40599	1.32769	1.65076	1.22033	1.18269	2.17313	1.70929	NA	NA	NA	ENOG410IX76///NA+++ENOG410Y5NM///NA	NA	NA	NA	NA	NA	NA	NA	NA	PF15129///FAM150 family	NA

## Sheet: ileum
st_gene_id	gene_symbol	diffexp_log2fc_CON-vs-SIL	diffexp_deseq2_qvalue_CON-vs-SIL	diffexp_deseq2_pvalue_CON-vs-SIL	A1	A2	A3	A4	A5	A6	A7	B1	B2	B3	B4	B5	B6	B7	gene_kegg_k_id	rna_chr_ucsc	cog	eggnog	go_c	go_f	go_p	interpro	kegg_disease	kegg_module	kegg_pathway	kegg_reaction	pfam	reactome
G9940_20579	LOC114110610	-1.31901	0.0071028	1.11161e-06	1.37851	1.83592	1.02857	0.659925	0.941106	1.45943	0.895303	1.7137	1.9855	2.29572	1.99639	2.0036	1.95606	2.30743	NA	NA	NA	ENOG410IK27///NA+++ENOG4111HXC///NA	NA	NA	NA	NA	NA	NA	NA	NA	PF15745///AP-1 complex-associated regulatory protein	NA
G9940_2546	LOC101104266	-2.492	0.0138552	3.61396e-06	0.226509	0.748461	0.782409	0.263034	0.422233	0.298658	0.378512	2.38957	2.14078	0.941106	1.22033	1.63227	1.36737	0.189034	K07980	NA	NA	ENOG410JAMM///NA+++ENOG410ZT7K///NA	NA	NA	NA	NA	NA	NA	04612///Antigen processing and presentation	NA	PF00047///Immunoglobulin domain	R-HSA-198933///Immunoregulatory interactions between a Lymphoid and a non-Lymphoid cell
G9940_23130	LOC114117939	-2.95938	0.00950117	1.98261e-06	0.238787	0.799087	0.176323	0.0703893	0.250962	0.526069	0.15056	2.08406	1.51602	1.04264	1.14405	1.32769	1.58976	0.176323	NA	NA	NA	ENOG410JAMM///NA+++ENOG410ZT7K///NA	NA	NA	NA	NA	NA	NA	NA	NA	PF00047///Immunoglobulin domain	R-HSA-198933///Immunoregulatory interactions between a Lymphoid and a non-Lymphoid cell
G9940_22114	LOC114115271	8.40116	0.0158536	4.96226e-06	2.22959	3.06523	3.26303	2.38957	2.27798	0	0	0	0	0	0	0	0	0	NA	NA	NA	ENOG4111FTG///NA+++KOG3155///protein 2 3 complex subunit	NA	NA	NA	NA	NA	NA	NA	NA	PF04062///ARP2/3 complex ARPC3 (21 kDa) subunit	R-HSA-2029482///Regulation of actin dynamics for phagocytic cup formation+++R-HSA-3928662///EPHB-mediated forward signaling+++R-HSA-5663213///RHO GTPases Activate WASPs and WAVEs+++R-HSA-8856828///Clathrin-mediated endocytosis
G9940_12914	MYO18B	4.58023	2.03394e-05	1.06106e-09	1.86394	1.81558	1.11103	0.0285692	0.0976108	1.14405	0.137504	0.0143553	0.0143553	0.0976108	0.0840643	0.0285692	0.0976108	0.111031	K10362	NA	NA	COG5022///myosin heavy chain+++KOG0161///myosin heavy chain	GO:0016459///myosin complex+++GO:0016461///unconventional myosin complex+++GO:0030018///Z disc+++GO:0031941///filamentous actin	GO:0000166///nucleotide binding+++GO:0003774///motor activity+++GO:0003779///actin binding+++GO:0005524///ATP binding	GO:0001570///vasculogenesis+++GO:0001701///in utero embryonic development+++GO:0048739///cardiac muscle fiber development	NA	H00852///Klippel-Feil syndrome	NA	NA	NA	PF00063///Myosin head (motor domain)	NA
G9940_137	CLEC4E	2.27563	0.00182549	1.90463e-07	0.85599	0.978196	1.20163	1.23266	1.15056	1.85599	2.16672	0.389567	0	0.432959	0.526069	0.659925	0.286881	0.555816	NA	NA	NA	ENOG410ZS9E///NA+++KOG3748///Family with sequence similarity 151, member	NA	NA	NA	NA	NA	NA	NA	NA	PF10223///Uncharacterized conserved protein (DUF2181)	NA
